# Supplementary material for: Identification of Powdery Mildew Resistance-Related Genes in Butternut Squash (Cucurbita moschata)
Source: Int J Mol Sci. 2024 Oct 10;25(20):10896. doi: 10.3390/ijms252010896 (PMC11507584; doi:10.3390/ijms252010896)
Supplement: Supplementary file 1 [file ijms-25-10896-s001.zip]

Archive with 7 entries (7 files):
- Supplementary Figures.pdf
- Table S1 The SNPs among reference genome Cucurbita moschata var. Rifu, and genotype YD26 and SF02.xlsx
- Table S2 The InDels among reference genome Cucurbita moschata var. Rifu, and genotype YD26 and SF02.xlsx
- Table S3 The list of 716 different expressed genes.xlsx
- Table S4 The detail information of MLO-like genes, proteins and sequences in Cucurbita moschata.xlsx
- Table S5 The MLO-like protein sequences used for phylogenetic tree.xlsx
- Table S6 The primer used for RealTime qPCR.xlsx
