# Supplementary material for: Identification of Powdery Mildew Resistance-Related Genes in Butternut Squash (Cucurbita moschata)
Source: Int J Mol Sci. 2024 Oct 10;25(20):10896. doi: 10.3390/ijms252010896 (PMC11507584; doi:10.3390/ijms252010896)
Supplement: Supplementary file 1 [file ijms-25-10896-s001.zip › Table S1 The SNPs among reference genome Cucurbita moschata var. Rifu, and genotype YD26 and SF02.xlsx]

## Sheet: Sheet1
Table S1 The SNPs among reference genome Cucurbita moschata var. Rifu, and genotype YD26 and SF02
#Chr	Pos	Ref	Alt	SF02	Depth	AlleDp	YD26	Depth	AlleDp	Effect	Codon_change	Gene_id	COG_class	COG_class_annotation	GO_annotation	KEGG_annotation	KOG_class	KOG_class_annotation	Pfam_annotation	Swissprot_annotation	TrEMBL_annotation	eggNOG_class	eggNOG_class_annotation	nr_annotation
Cmo_Chr01	49644	C	G	S	15	9,6	G	11	0,11	NON_SYNONYMOUS_CODING	tgG/tgC	CmoCh01G000140	[CIR]	--	Molecular Function: FMN binding (GO:0010181);; Molecular Function: oxidoreductase activity (GO:0016491);	K11517|1.7e-154|cmax:111492921|K11517 (S)-2-hydroxy-acid oxidase [EC:1.1.3.15] | (RefSeq) peroxisomal (S)-2-hydroxy-acid oxidase GLO4-like isoform X1	[C]	Energy production and conversion	FMN-dependent dehydrogenase	Peroxisomal (S)-2-hydroxy-acid oxidase GLO3 OS=Arabidopsis thaliana OX=3702 GN=GLO3 PE=2 SV=1	(S)-2-hydroxy-acid oxidase OS=Cucumis melo OX=3656 GN=LOC103499183 PE=3 SV=1	C	Energy production and conversion	peroxisomal (S)-2-hydroxy-acid oxidase GLO3-like isoform X3 [Cucurbita maxima]
Cmo_Chr01	64228	G	C	S	16	7,9	C	7	0,7	NON_SYNONYMOUS_CODING	Gag/Cag	CmoCh01G000190	--	--	Molecular Function: DNA binding (GO:0003677);; Cellular Component: nucleus (GO:0005634);; Molecular Function: metal ion binding (GO:0046872);	--	--	--	ARID/BRIGHT DNA binding domain	AT-rich interactive domain-containing protein 4 OS=Arabidopsis thaliana OX=3702 GN=ARID4 PE=1 SV=1	ARID domain-containing protein OS=Cucumis sativus OX=3659 GN=Csa_3G646580 PE=4 SV=1	K	Transcription	AT-rich interactive domain-containing protein 4-like isoform X1 [Cucurbita moschata]
Cmo_Chr01	75468	T	C	T	7	7,0	C	8	0,8	UTR_5_PRIME	-	CmoCh01G000220	--	--	Biological Process: fucose metabolic process (GO:0006004);; Cellular Component: integral component of membrane (GO:0016021);; Molecular Function: transferase activity, transferring glycosyl groups (GO:0016757);	K03691|0.0e+00|cmos:111452878|K03691 peptide-O-fucosyltransferase [EC:2.4.1.221] | (RefSeq) O-fucosyltransferase 36-like isoform X1	--	--	GDP-fucose protein O-fucosyltransferase	O-fucosyltransferase 36 OS=Arabidopsis thaliana OX=3702 GN=OFUT36 PE=2 SV=1	O-fucosyltransferase family protein OS=Cucumis melo var. makuwa OX=1194695 GN=E5676_scaffold3009G00060 PE=3 SV=1	G	Carbohydrate transport and metabolism	O-fucosyltransferase 36-like isoform X1 [Cucurbita moschata]
Cmo_Chr01	101898	T	G	K	11	4,7	T	15	15,0	NON_SYNONYMOUS_CODING	Ttc/Gtc	CmoCh01G000280	[HR]	--	Molecular Function: phosphoglycerate dehydrogenase activity (GO:0004617);; Biological Process: cellular amino acid metabolic process (GO:0006520);; Biological Process: L-serine biosynthetic process (GO:0006564);; Cellular Component: chloroplast stroma (GO:0009570);; Molecular Function: NAD binding (GO:0051287);	K00058|2.4e-229|cmos:111452687|K00058 D-3-phosphoglycerate dehydrogenase / 2-oxoglutarate reductase [EC:1.1.1.95 1.1.1.399] | (RefSeq) D-3-phosphoglycerate dehydrogenase 2, chloroplastic-like	[E]	Amino acid transport and metabolism	D-isomer specific 2-hydroxyacid dehydrogenase, NAD binding domain	D-3-phosphoglycerate dehydrogenase 2, chloroplastic OS=Arabidopsis thaliana OX=3702 GN=PGDH2 PE=1 SV=2	D-3-phosphoglycerate dehydrogenase OS=Cucumis sativus OX=3659 GN=Csa_3G651740 PE=3 SV=1	E	Amino acid transport and metabolism	D-3-phosphoglycerate dehydrogenase 2, chloroplastic-like [Cucurbita moschata]
Cmo_Chr01	104628	A	T	W	6	2,4	T	9	0,9	NON_SYNONYMOUS_CODING	Act/Tct	CmoCh01G000290	--	--	Molecular Function: protein serine/threonine kinase activity (GO:0004674);; Molecular Function: ATP binding (GO:0005524);; Cellular Component: integral component of membrane (GO:0016021);	K00924|1.6e-57|cit:102610563|K00924 kinase [EC:2.7.1.-] | (RefSeq) receptor protein kinase CLAVATA1	--	--	Protein kinase domain	Receptor-like protein kinase OS=Ipomoea nil OX=35883 GN=INRPK1 PE=2 SV=2	Receptor-like protein kinase OS=Cucumis melo var. makuwa OX=1194695 GN=E5676_scaffold606G00830 PE=3 SV=1	T	Signal transduction mechanisms	receptor-like protein kinase [Cucurbita moschata]
Cmo_Chr01	104724	T	G	K	13	6,7	G	18	0,18	NON_SYNONYMOUS_CODING	Tcc/Gcc	CmoCh01G000290	--	--	Molecular Function: protein serine/threonine kinase activity (GO:0004674);; Molecular Function: ATP binding (GO:0005524);; Cellular Component: integral component of membrane (GO:0016021);	K00924|1.6e-57|cit:102610563|K00924 kinase [EC:2.7.1.-] | (RefSeq) receptor protein kinase CLAVATA1	--	--	Protein kinase domain	Receptor-like protein kinase OS=Ipomoea nil OX=35883 GN=INRPK1 PE=2 SV=2	Receptor-like protein kinase OS=Cucumis melo var. makuwa OX=1194695 GN=E5676_scaffold606G00830 PE=3 SV=1	T	Signal transduction mechanisms	receptor-like protein kinase [Cucurbita moschata]
Cmo_Chr01	122338	T	G	K	14	10,4	G	14	0,14	NON_SYNONYMOUS_CODING	aTg/aGg	CmoCh01G000350	[TK]	--	Molecular Function: RNA binding (GO:0003723);; Cellular Component: chloroplast (GO:0009507);; Biological Process: guanosine tetraphosphate metabolic process (GO:0015969);	K00951|0.0e+00|cmos:111452137|K00951 GTP pyrophosphokinase [EC:2.7.6.5] | (RefSeq) probable GTP diphosphokinase RSH2, chloroplastic	[T]	Signal transduction mechanisms	HD domain	Probable GTP diphosphokinase RSH2, chloroplastic OS=Arabidopsis thaliana OX=3702 GN=RSH2 PE=2 SV=1	GTP diphosphokinase OS=Cucumis sativus OX=3659 GN=Csa_3G651840 PE=3 SV=1	T	Signal transduction mechanisms	probable GTP diphosphokinase RSH2, chloroplastic [Cucurbita moschata]
Cmo_Chr01	171375	C	T	C	11	11,0	T	12	0,12	NON_SYNONYMOUS_CODING	cGc/cAc	CmoCh01G000500	--	--	--	--	--	--	Protein of unknown function (DUF1296)	--	uncharacterized protein LOC103501996 OS=Cucumis melo OX=3656 GN=LOC103501996 PE=4 SV=1	S	Function unknown	uncharacterized protein LOC111452434 isoform X2 [Cucurbita moschata]
Cmo_Chr01	175678	G	A	R	6	3,3	G	15	15,0	UTR_5_PRIME	-	CmoCh01G000510	--	--	Molecular Function: molecular_function (GO:0003674);; Molecular Function: nucleic acid binding (GO:0003676);; Molecular Function: RNA binding (GO:0003723);; Molecular Function: mRNA binding (GO:0003729);; Molecular Function: binding (GO:0005488);; Cellular Component: cellular_component (GO:0005575);; Cellular Component: intracellular (GO:0005622);; Cellular Component: obsolete cell (GO:0005623);;…	K14488|4.7e-17|adu:110273994|K14488 SAUR family protein | (RefSeq) uncharacterized protein LOC110273994	[A]	RNA processing and modification	Ataxin 2 SM domain	Polyadenylate-binding protein-interacting protein 3 OS=Arabidopsis thaliana OX=3702 GN=CID3 PE=2 SV=1	Polyadenylate-binding protein-interacting protein 3 isoform X1 OS=Cucumis melo var. makuwa OX=1194695 GN=E5676_scaffold606G001520 PE=4 SV=1	A	RNA processing and modification	polyadenylate-binding protein-interacting protein 3-like isoform X1 [Cucurbita moschata]
Cmo_Chr01	185734	T	C	T	17	17,0	C	9	0,9	UTR_3_PRIME	-	CmoCh01G000520	[J]	Translation, ribosomal structure and biogenesis	Molecular Function: structural constituent of ribosome (GO:0003735);; Cellular Component: mitochondrial large ribosomal subunit (GO:0005762);; Biological Process: translation (GO:0006412);	K02914|1.2e-77|cmos:111452439|K02914 large subunit ribosomal protein L34 | (RefSeq) uncharacterized protein LOC111452439	--	--	Ribosomal protein L34	--	Uncharacterized protein OS=Cucumis sativus OX=3659 GN=Csa_3G847215 PE=3 SV=1	J	Translation, ribosomal structure and biogenesis	uncharacterized protein LOC111452439 [Cucurbita moschata]
Cmo_Chr01	239162	G	A	G	13	13,0	A	14	0,14	SYNONYMOUS_CODING	atC/atT	CmoCh01G000630	--	--	Biological Process: transcription by RNA polymerase III (GO:0006383);	K15201|0.0e+00|cmos:111452301|K15201 general transcription factor 3C polypeptide 3 (transcription factor C subunit 4) | (RefSeq) general transcription factor 3C polypeptide 3	[K]	Transcription	Tetratricopeptide repeat	--	general transcription factor 3C polypeptide 3 isoform X1 OS=Cucumis melo OX=3656 GN=LOC103490044 PE=4 SV=1	K	Transcription	general transcription factor 3C polypeptide 3 [Cucurbita moschata]
Cmo_Chr01	240239	G	A	G	11	11,0	A	10	0,10	SYNONYMOUS_CODING	gcC/gcT	CmoCh01G000630	--	--	Biological Process: transcription by RNA polymerase III (GO:0006383);	K15201|0.0e+00|cmos:111452301|K15201 general transcription factor 3C polypeptide 3 (transcription factor C subunit 4) | (RefSeq) general transcription factor 3C polypeptide 3	[K]	Transcription	Tetratricopeptide repeat	--	general transcription factor 3C polypeptide 3 isoform X1 OS=Cucumis melo OX=3656 GN=LOC103490044 PE=4 SV=1	K	Transcription	general transcription factor 3C polypeptide 3 [Cucurbita moschata]
Cmo_Chr01	242308	C	T	C	14	14,0	T	12	0,12	SYNONYMOUS_CODING	gcG/gcA	CmoCh01G000630	--	--	Biological Process: transcription by RNA polymerase III (GO:0006383);	K15201|0.0e+00|cmos:111452301|K15201 general transcription factor 3C polypeptide 3 (transcription factor C subunit 4) | (RefSeq) general transcription factor 3C polypeptide 3	[K]	Transcription	Tetratricopeptide repeat	--	general transcription factor 3C polypeptide 3 isoform X1 OS=Cucumis melo OX=3656 GN=LOC103490044 PE=4 SV=1	K	Transcription	general transcription factor 3C polypeptide 3 [Cucurbita moschata]
Cmo_Chr01	244493	A	G	A	11	11,0	G	17	0,17	SYNONYMOUS_CODING	gaT/gaC	CmoCh01G000630	--	--	Biological Process: transcription by RNA polymerase III (GO:0006383);	K15201|0.0e+00|cmos:111452301|K15201 general transcription factor 3C polypeptide 3 (transcription factor C subunit 4) | (RefSeq) general transcription factor 3C polypeptide 3	[K]	Transcription	Tetratricopeptide repeat	--	general transcription factor 3C polypeptide 3 isoform X1 OS=Cucumis melo OX=3656 GN=LOC103490044 PE=4 SV=1	K	Transcription	general transcription factor 3C polypeptide 3 [Cucurbita moschata]
Cmo_Chr01	246252	A	G	A	10	10,0	G	13	0,13	SYNONYMOUS_CODING	ttT/ttC	CmoCh01G000630	--	--	Biological Process: transcription by RNA polymerase III (GO:0006383);	K15201|0.0e+00|cmos:111452301|K15201 general transcription factor 3C polypeptide 3 (transcription factor C subunit 4) | (RefSeq) general transcription factor 3C polypeptide 3	[K]	Transcription	Tetratricopeptide repeat	--	general transcription factor 3C polypeptide 3 isoform X1 OS=Cucumis melo OX=3656 GN=LOC103490044 PE=4 SV=1	K	Transcription	general transcription factor 3C polypeptide 3 [Cucurbita moschata]
Cmo_Chr01	275821	G	A	G	13	13,0	A	20	0,20	SYNONYMOUS_CODING	aaC/aaT	CmoCh01G000680	[G]	Carbohydrate transport and metabolism	Molecular Function: beta-galactosidase activity (GO:0004565);; Biological Process: carbohydrate metabolic process (GO:0005975);; Molecular Function: carbohydrate binding (GO:0030246);	K12309|0.0e+00|brp:103872148|K12309 beta-galactosidase [EC:3.2.1.23] | (RefSeq) beta-galactosidase 2	[G]	Carbohydrate transport and metabolism	Glycosyl hydrolases family 35	Beta-galactosidase 1 OS=Arabidopsis thaliana OX=3702 GN=BGAL1 PE=2 SV=1	Beta-galactosidase OS=Cucumis melo var. makuwa OX=1194695 GN=E5676_scaffold863G001260 PE=3 SV=1	G	Carbohydrate transport and metabolism	beta-galactosidase 1-like [Cucurbita moschata]
Cmo_Chr01	275836	C	T	C	13	13,0	T	23	0,23	SYNONYMOUS_CODING	tcG/tcA	CmoCh01G000680	[G]	Carbohydrate transport and metabolism	Molecular Function: beta-galactosidase activity (GO:0004565);; Biological Process: carbohydrate metabolic process (GO:0005975);; Molecular Function: carbohydrate binding (GO:0030246);	K12309|0.0e+00|brp:103872148|K12309 beta-galactosidase [EC:3.2.1.23] | (RefSeq) beta-galactosidase 2	[G]	Carbohydrate transport and metabolism	Glycosyl hydrolases family 35	Beta-galactosidase 1 OS=Arabidopsis thaliana OX=3702 GN=BGAL1 PE=2 SV=1	Beta-galactosidase OS=Cucumis melo var. makuwa OX=1194695 GN=E5676_scaffold863G001260 PE=3 SV=1	G	Carbohydrate transport and metabolism	beta-galactosidase 1-like [Cucurbita moschata]
Cmo_Chr01	275887	C	A	C	10	10,0	A	20	0,20	SYNONYMOUS_CODING	gcG/gcT	CmoCh01G000680	[G]	Carbohydrate transport and metabolism	Molecular Function: beta-galactosidase activity (GO:0004565);; Biological Process: carbohydrate metabolic process (GO:0005975);; Molecular Function: carbohydrate binding (GO:0030246);	K12309|0.0e+00|brp:103872148|K12309 beta-galactosidase [EC:3.2.1.23] | (RefSeq) beta-galactosidase 2	[G]	Carbohydrate transport and metabolism	Glycosyl hydrolases family 35	Beta-galactosidase 1 OS=Arabidopsis thaliana OX=3702 GN=BGAL1 PE=2 SV=1	Beta-galactosidase OS=Cucumis melo var. makuwa OX=1194695 GN=E5676_scaffold863G001260 PE=3 SV=1	G	Carbohydrate transport and metabolism	beta-galactosidase 1-like [Cucurbita moschata]
Cmo_Chr01	275982	C	A	C	9	9,0	A	19	0,19	SYNONYMOUS_CODING	acG/acT	CmoCh01G000680	[G]	Carbohydrate transport and metabolism	Molecular Function: beta-galactosidase activity (GO:0004565);; Biological Process: carbohydrate metabolic process (GO:0005975);; Molecular Function: carbohydrate binding (GO:0030246);	K12309|0.0e+00|brp:103872148|K12309 beta-galactosidase [EC:3.2.1.23] | (RefSeq) beta-galactosidase 2	[G]	Carbohydrate transport and metabolism	Glycosyl hydrolases family 35	Beta-galactosidase 1 OS=Arabidopsis thaliana OX=3702 GN=BGAL1 PE=2 SV=1	Beta-galactosidase OS=Cucumis melo var. makuwa OX=1194695 GN=E5676_scaffold863G001260 PE=3 SV=1	G	Carbohydrate transport and metabolism	beta-galactosidase 1-like [Cucurbita moschata]
Cmo_Chr01	276130	T	A	T	10	10,0	A	8	0,8	NON_SYNONYMOUS_CODING	tAc/tTc	CmoCh01G000680	[G]	Carbohydrate transport and metabolism	Molecular Function: beta-galactosidase activity (GO:0004565);; Biological Process: carbohydrate metabolic process (GO:0005975);; Molecular Function: carbohydrate binding (GO:0030246);	K12309|0.0e+00|brp:103872148|K12309 beta-galactosidase [EC:3.2.1.23] | (RefSeq) beta-galactosidase 2	[G]	Carbohydrate transport and metabolism	Glycosyl hydrolases family 35	Beta-galactosidase 1 OS=Arabidopsis thaliana OX=3702 GN=BGAL1 PE=2 SV=1	Beta-galactosidase OS=Cucumis melo var. makuwa OX=1194695 GN=E5676_scaffold863G001260 PE=3 SV=1	G	Carbohydrate transport and metabolism	beta-galactosidase 1-like [Cucurbita moschata]
Cmo_Chr01	278614	C	A	C	18	18,0	A	14	0,14	NON_SYNONYMOUS_CODING	Gca/Tca	CmoCh01G000680	[G]	Carbohydrate transport and metabolism	Molecular Function: beta-galactosidase activity (GO:0004565);; Biological Process: carbohydrate metabolic process (GO:0005975);; Molecular Function: carbohydrate binding (GO:0030246);	K12309|0.0e+00|brp:103872148|K12309 beta-galactosidase [EC:3.2.1.23] | (RefSeq) beta-galactosidase 2	[G]	Carbohydrate transport and metabolism	Glycosyl hydrolases family 35	Beta-galactosidase 1 OS=Arabidopsis thaliana OX=3702 GN=BGAL1 PE=2 SV=1	Beta-galactosidase OS=Cucumis melo var. makuwa OX=1194695 GN=E5676_scaffold863G001260 PE=3 SV=1	G	Carbohydrate transport and metabolism	beta-galactosidase 1-like [Cucurbita moschata]
Cmo_Chr01	279026	C	G	C	10	10,0	G	13	0,13	UTR_5_PRIME	-	CmoCh01G000680	[G]	Carbohydrate transport and metabolism	Molecular Function: beta-galactosidase activity (GO:0004565);; Biological Process: carbohydrate metabolic process (GO:0005975);; Molecular Function: carbohydrate binding (GO:0030246);	K12309|0.0e+00|brp:103872148|K12309 beta-galactosidase [EC:3.2.1.23] | (RefSeq) beta-galactosidase 2	[G]	Carbohydrate transport and metabolism	Glycosyl hydrolases family 35	Beta-galactosidase 1 OS=Arabidopsis thaliana OX=3702 GN=BGAL1 PE=2 SV=1	Beta-galactosidase OS=Cucumis melo var. makuwa OX=1194695 GN=E5676_scaffold863G001260 PE=3 SV=1	G	Carbohydrate transport and metabolism	beta-galactosidase 1-like [Cucurbita moschata]
Cmo_Chr01	279189	C	T	C	14	14,0	T	16	0,16	UTR_5_PRIME	-	CmoCh01G000680	[G]	Carbohydrate transport and metabolism	Molecular Function: beta-galactosidase activity (GO:0004565);; Biological Process: carbohydrate metabolic process (GO:0005975);; Molecular Function: carbohydrate binding (GO:0030246);	K12309|0.0e+00|brp:103872148|K12309 beta-galactosidase [EC:3.2.1.23] | (RefSeq) beta-galactosidase 2	[G]	Carbohydrate transport and metabolism	Glycosyl hydrolases family 35	Beta-galactosidase 1 OS=Arabidopsis thaliana OX=3702 GN=BGAL1 PE=2 SV=1	Beta-galactosidase OS=Cucumis melo var. makuwa OX=1194695 GN=E5676_scaffold863G001260 PE=3 SV=1	G	Carbohydrate transport and metabolism	beta-galactosidase 1-like [Cucurbita moschata]
Cmo_Chr01	279254	G	A	G	14	14,0	A	13	0,13	UTR_5_PRIME	-	CmoCh01G000680	[G]	Carbohydrate transport and metabolism	Molecular Function: beta-galactosidase activity (GO:0004565);; Biological Process: carbohydrate metabolic process (GO:0005975);; Molecular Function: carbohydrate binding (GO:0030246);	K12309|0.0e+00|brp:103872148|K12309 beta-galactosidase [EC:3.2.1.23] | (RefSeq) beta-galactosidase 2	[G]	Carbohydrate transport and metabolism	Glycosyl hydrolases family 35	Beta-galactosidase 1 OS=Arabidopsis thaliana OX=3702 GN=BGAL1 PE=2 SV=1	Beta-galactosidase OS=Cucumis melo var. makuwa OX=1194695 GN=E5676_scaffold863G001260 PE=3 SV=1	G	Carbohydrate transport and metabolism	beta-galactosidase 1-like [Cucurbita moschata]
Cmo_Chr01	279260	G	A	G	14	14,0	A	13	0,13	UTR_5_PRIME	-	CmoCh01G000680	[G]	Carbohydrate transport and metabolism	Molecular Function: beta-galactosidase activity (GO:0004565);; Biological Process: carbohydrate metabolic process (GO:0005975);; Molecular Function: carbohydrate binding (GO:0030246);	K12309|0.0e+00|brp:103872148|K12309 beta-galactosidase [EC:3.2.1.23] | (RefSeq) beta-galactosidase 2	[G]	Carbohydrate transport and metabolism	Glycosyl hydrolases family 35	Beta-galactosidase 1 OS=Arabidopsis thaliana OX=3702 GN=BGAL1 PE=2 SV=1	Beta-galactosidase OS=Cucumis melo var. makuwa OX=1194695 GN=E5676_scaffold863G001260 PE=3 SV=1	G	Carbohydrate transport and metabolism	beta-galactosidase 1-like [Cucurbita moschata]
Cmo_Chr01	279305	T	A	T	14	14,0	A	10	0,10	UTR_5_PRIME	-	CmoCh01G000680	[G]	Carbohydrate transport and metabolism	Molecular Function: beta-galactosidase activity (GO:0004565);; Biological Process: carbohydrate metabolic process (GO:0005975);; Molecular Function: carbohydrate binding (GO:0030246);	K12309|0.0e+00|brp:103872148|K12309 beta-galactosidase [EC:3.2.1.23] | (RefSeq) beta-galactosidase 2	[G]	Carbohydrate transport and metabolism	Glycosyl hydrolases family 35	Beta-galactosidase 1 OS=Arabidopsis thaliana OX=3702 GN=BGAL1 PE=2 SV=1	Beta-galactosidase OS=Cucumis melo var. makuwa OX=1194695 GN=E5676_scaffold863G001260 PE=3 SV=1	G	Carbohydrate transport and metabolism	beta-galactosidase 1-like [Cucurbita moschata]
Cmo_Chr01	279345	T	C	T	9	9,0	C	11	0,11	UTR_5_PRIME	-	CmoCh01G000680	[G]	Carbohydrate transport and metabolism	Molecular Function: beta-galactosidase activity (GO:0004565);; Biological Process: carbohydrate metabolic process (GO:0005975);; Molecular Function: carbohydrate binding (GO:0030246);	K12309|0.0e+00|brp:103872148|K12309 beta-galactosidase [EC:3.2.1.23] | (RefSeq) beta-galactosidase 2	[G]	Carbohydrate transport and metabolism	Glycosyl hydrolases family 35	Beta-galactosidase 1 OS=Arabidopsis thaliana OX=3702 GN=BGAL1 PE=2 SV=1	Beta-galactosidase OS=Cucumis melo var. makuwa OX=1194695 GN=E5676_scaffold863G001260 PE=3 SV=1	G	Carbohydrate transport and metabolism	beta-galactosidase 1-like [Cucurbita moschata]
Cmo_Chr01	284721	C	A	C	14	14,0	A	12	0,12	SYNONYMOUS_CODING	ggC/ggA	CmoCh01G000690	[L]	Replication, recombination and repair	Molecular Function: RNA binding (GO:0003723);; Molecular Function: RNA helicase activity (GO:0003724);; Molecular Function: ATP binding (GO:0005524);; Cellular Component: nucleus (GO:0005634);; Cellular Component: cytoplasm (GO:0005737);; Cellular Component: ribonucleoprotein complex (GO:1990904);	K12823|2.6e-286|cmos:111452894|K12823 ATP-dependent RNA helicase DDX5/DBP2 [EC:3.6.4.13] | (RefSeq) DEAD-box ATP-dependent RNA helicase 20-like isoform X1	[A]	RNA processing and modification	DEAD/DEAH box helicase	DEAD-box ATP-dependent RNA helicase 20 OS=Arabidopsis thaliana OX=3702 GN=RH20 PE=2 SV=1	Uncharacterized protein OS=Cucumis sativus OX=3659 GN=Csa_3G848820 PE=3 SV=1	A	RNA processing and modification	DEAD-box ATP-dependent RNA helicase 20-like isoform X1 [Cucurbita moschata]
Cmo_Chr01	284800	C	A	C	9	9,0	A	10	0,10	NON_SYNONYMOUS_CODING	Cct/Act	CmoCh01G000690	[L]	Replication, recombination and repair	Molecular Function: RNA binding (GO:0003723);; Molecular Function: RNA helicase activity (GO:0003724);; Molecular Function: ATP binding (GO:0005524);; Cellular Component: nucleus (GO:0005634);; Cellular Component: cytoplasm (GO:0005737);; Cellular Component: ribonucleoprotein complex (GO:1990904);	K12823|2.6e-286|cmos:111452894|K12823 ATP-dependent RNA helicase DDX5/DBP2 [EC:3.6.4.13] | (RefSeq) DEAD-box ATP-dependent RNA helicase 20-like isoform X1	[A]	RNA processing and modification	DEAD/DEAH box helicase	DEAD-box ATP-dependent RNA helicase 20 OS=Arabidopsis thaliana OX=3702 GN=RH20 PE=2 SV=1	Uncharacterized protein OS=Cucumis sativus OX=3659 GN=Csa_3G848820 PE=3 SV=1	A	RNA processing and modification	DEAD-box ATP-dependent RNA helicase 20-like isoform X1 [Cucurbita moschata]
Cmo_Chr01	284843	T	C	T	12	12,0	C	13	0,13	NON_SYNONYMOUS_CODING	gTg/gCg	CmoCh01G000690	[L]	Replication, recombination and repair	Molecular Function: RNA binding (GO:0003723);; Molecular Function: RNA helicase activity (GO:0003724);; Molecular Function: ATP binding (GO:0005524);; Cellular Component: nucleus (GO:0005634);; Cellular Component: cytoplasm (GO:0005737);; Cellular Component: ribonucleoprotein complex (GO:1990904);	K12823|2.6e-286|cmos:111452894|K12823 ATP-dependent RNA helicase DDX5/DBP2 [EC:3.6.4.13] | (RefSeq) DEAD-box ATP-dependent RNA helicase 20-like isoform X1	[A]	RNA processing and modification	DEAD/DEAH box helicase	DEAD-box ATP-dependent RNA helicase 20 OS=Arabidopsis thaliana OX=3702 GN=RH20 PE=2 SV=1	Uncharacterized protein OS=Cucumis sativus OX=3659 GN=Csa_3G848820 PE=3 SV=1	A	RNA processing and modification	DEAD-box ATP-dependent RNA helicase 20-like isoform X1 [Cucurbita moschata]
Cmo_Chr01	284852	C	G	C	10	10,0	G	13	0,13	NON_SYNONYMOUS_CODING	aCa/aGa	CmoCh01G000690	[L]	Replication, recombination and repair	Molecular Function: RNA binding (GO:0003723);; Molecular Function: RNA helicase activity (GO:0003724);; Molecular Function: ATP binding (GO:0005524);; Cellular Component: nucleus (GO:0005634);; Cellular Component: cytoplasm (GO:0005737);; Cellular Component: ribonucleoprotein complex (GO:1990904);	K12823|2.6e-286|cmos:111452894|K12823 ATP-dependent RNA helicase DDX5/DBP2 [EC:3.6.4.13] | (RefSeq) DEAD-box ATP-dependent RNA helicase 20-like isoform X1	[A]	RNA processing and modification	DEAD/DEAH box helicase	DEAD-box ATP-dependent RNA helicase 20 OS=Arabidopsis thaliana OX=3702 GN=RH20 PE=2 SV=1	Uncharacterized protein OS=Cucumis sativus OX=3659 GN=Csa_3G848820 PE=3 SV=1	A	RNA processing and modification	DEAD-box ATP-dependent RNA helicase 20-like isoform X1 [Cucurbita moschata]
Cmo_Chr01	284870	A	G	A	12	12,0	G	12	0,12	NON_SYNONYMOUS_CODING	gAg/gGg	CmoCh01G000690	[L]	Replication, recombination and repair	Molecular Function: RNA binding (GO:0003723);; Molecular Function: RNA helicase activity (GO:0003724);; Molecular Function: ATP binding (GO:0005524);; Cellular Component: nucleus (GO:0005634);; Cellular Component: cytoplasm (GO:0005737);; Cellular Component: ribonucleoprotein complex (GO:1990904);	K12823|2.6e-286|cmos:111452894|K12823 ATP-dependent RNA helicase DDX5/DBP2 [EC:3.6.4.13] | (RefSeq) DEAD-box ATP-dependent RNA helicase 20-like isoform X1	[A]	RNA processing and modification	DEAD/DEAH box helicase	DEAD-box ATP-dependent RNA helicase 20 OS=Arabidopsis thaliana OX=3702 GN=RH20 PE=2 SV=1	Uncharacterized protein OS=Cucumis sativus OX=3659 GN=Csa_3G848820 PE=3 SV=1	A	RNA processing and modification	DEAD-box ATP-dependent RNA helicase 20-like isoform X1 [Cucurbita moschata]
Cmo_Chr01	285492	A	G	A	12	12,0	G	10	0,10	SYNONYMOUS_CODING	gtA/gtG	CmoCh01G000690	[L]	Replication, recombination and repair	Molecular Function: RNA binding (GO:0003723);; Molecular Function: RNA helicase activity (GO:0003724);; Molecular Function: ATP binding (GO:0005524);; Cellular Component: nucleus (GO:0005634);; Cellular Component: cytoplasm (GO:0005737);; Cellular Component: ribonucleoprotein complex (GO:1990904);	K12823|2.6e-286|cmos:111452894|K12823 ATP-dependent RNA helicase DDX5/DBP2 [EC:3.6.4.13] | (RefSeq) DEAD-box ATP-dependent RNA helicase 20-like isoform X1	[A]	RNA processing and modification	DEAD/DEAH box helicase	DEAD-box ATP-dependent RNA helicase 20 OS=Arabidopsis thaliana OX=3702 GN=RH20 PE=2 SV=1	Uncharacterized protein OS=Cucumis sativus OX=3659 GN=Csa_3G848820 PE=3 SV=1	A	RNA processing and modification	DEAD-box ATP-dependent RNA helicase 20-like isoform X1 [Cucurbita moschata]
Cmo_Chr01	287224	G	A	G	15	15,0	A	9	0,9	SYNONYMOUS_CODING	aaG/aaA	CmoCh01G000690	[L]	Replication, recombination and repair	Molecular Function: RNA binding (GO:0003723);; Molecular Function: RNA helicase activity (GO:0003724);; Molecular Function: ATP binding (GO:0005524);; Cellular Component: nucleus (GO:0005634);; Cellular Component: cytoplasm (GO:0005737);; Cellular Component: ribonucleoprotein complex (GO:1990904);	K12823|2.6e-286|cmos:111452894|K12823 ATP-dependent RNA helicase DDX5/DBP2 [EC:3.6.4.13] | (RefSeq) DEAD-box ATP-dependent RNA helicase 20-like isoform X1	[A]	RNA processing and modification	DEAD/DEAH box helicase	DEAD-box ATP-dependent RNA helicase 20 OS=Arabidopsis thaliana OX=3702 GN=RH20 PE=2 SV=1	Uncharacterized protein OS=Cucumis sativus OX=3659 GN=Csa_3G848820 PE=3 SV=1	A	RNA processing and modification	DEAD-box ATP-dependent RNA helicase 20-like isoform X1 [Cucurbita moschata]
Cmo_Chr01	287295	C	T	C	11	11,0	T	6	0,6	NON_SYNONYMOUS_CODING	aCt/aTt	CmoCh01G000690	[L]	Replication, recombination and repair	Molecular Function: RNA binding (GO:0003723);; Molecular Function: RNA helicase activity (GO:0003724);; Molecular Function: ATP binding (GO:0005524);; Cellular Component: nucleus (GO:0005634);; Cellular Component: cytoplasm (GO:0005737);; Cellular Component: ribonucleoprotein complex (GO:1990904);	K12823|2.6e-286|cmos:111452894|K12823 ATP-dependent RNA helicase DDX5/DBP2 [EC:3.6.4.13] | (RefSeq) DEAD-box ATP-dependent RNA helicase 20-like isoform X1	[A]	RNA processing and modification	DEAD/DEAH box helicase	DEAD-box ATP-dependent RNA helicase 20 OS=Arabidopsis thaliana OX=3702 GN=RH20 PE=2 SV=1	Uncharacterized protein OS=Cucumis sativus OX=3659 GN=Csa_3G848820 PE=3 SV=1	A	RNA processing and modification	DEAD-box ATP-dependent RNA helicase 20-like isoform X1 [Cucurbita moschata]
Cmo_Chr01	287347	C	T	C	12	12,0	T	6	0,6	SYNONYMOUS_CODING	gaC/gaT	CmoCh01G000690	[L]	Replication, recombination and repair	Molecular Function: RNA binding (GO:0003723);; Molecular Function: RNA helicase activity (GO:0003724);; Molecular Function: ATP binding (GO:0005524);; Cellular Component: nucleus (GO:0005634);; Cellular Component: cytoplasm (GO:0005737);; Cellular Component: ribonucleoprotein complex (GO:1990904);	K12823|2.6e-286|cmos:111452894|K12823 ATP-dependent RNA helicase DDX5/DBP2 [EC:3.6.4.13] | (RefSeq) DEAD-box ATP-dependent RNA helicase 20-like isoform X1	[A]	RNA processing and modification	DEAD/DEAH box helicase	DEAD-box ATP-dependent RNA helicase 20 OS=Arabidopsis thaliana OX=3702 GN=RH20 PE=2 SV=1	Uncharacterized protein OS=Cucumis sativus OX=3659 GN=Csa_3G848820 PE=3 SV=1	A	RNA processing and modification	DEAD-box ATP-dependent RNA helicase 20-like isoform X1 [Cucurbita moschata]
Cmo_Chr01	287810	G	C	G	7	7,0	C	12	0,12	NON_SYNONYMOUS_CODING	Gtc/Ctc	CmoCh01G000690	[L]	Replication, recombination and repair	Molecular Function: RNA binding (GO:0003723);; Molecular Function: RNA helicase activity (GO:0003724);; Molecular Function: ATP binding (GO:0005524);; Cellular Component: nucleus (GO:0005634);; Cellular Component: cytoplasm (GO:0005737);; Cellular Component: ribonucleoprotein complex (GO:1990904);	K12823|2.6e-286|cmos:111452894|K12823 ATP-dependent RNA helicase DDX5/DBP2 [EC:3.6.4.13] | (RefSeq) DEAD-box ATP-dependent RNA helicase 20-like isoform X1	[A]	RNA processing and modification	DEAD/DEAH box helicase	DEAD-box ATP-dependent RNA helicase 20 OS=Arabidopsis thaliana OX=3702 GN=RH20 PE=2 SV=1	Uncharacterized protein OS=Cucumis sativus OX=3659 GN=Csa_3G848820 PE=3 SV=1	A	RNA processing and modification	DEAD-box ATP-dependent RNA helicase 20-like isoform X1 [Cucurbita moschata]
Cmo_Chr01	288081	G	A	G	6	6,0	A	13	0,13	STOP_GAINED	tgG/tgA	CmoCh01G000690	[L]	Replication, recombination and repair	Molecular Function: RNA binding (GO:0003723);; Molecular Function: RNA helicase activity (GO:0003724);; Molecular Function: ATP binding (GO:0005524);; Cellular Component: nucleus (GO:0005634);; Cellular Component: cytoplasm (GO:0005737);; Cellular Component: ribonucleoprotein complex (GO:1990904);	K12823|2.6e-286|cmos:111452894|K12823 ATP-dependent RNA helicase DDX5/DBP2 [EC:3.6.4.13] | (RefSeq) DEAD-box ATP-dependent RNA helicase 20-like isoform X1	[A]	RNA processing and modification	DEAD/DEAH box helicase	DEAD-box ATP-dependent RNA helicase 20 OS=Arabidopsis thaliana OX=3702 GN=RH20 PE=2 SV=1	Uncharacterized protein OS=Cucumis sativus OX=3659 GN=Csa_3G848820 PE=3 SV=1	A	RNA processing and modification	DEAD-box ATP-dependent RNA helicase 20-like isoform X1 [Cucurbita moschata]
Cmo_Chr01	288206	C	G	C	10	10,0	G	8	0,8	UTR_3_PRIME	-	CmoCh01G000690	[L]	Replication, recombination and repair	Molecular Function: RNA binding (GO:0003723);; Molecular Function: RNA helicase activity (GO:0003724);; Molecular Function: ATP binding (GO:0005524);; Cellular Component: nucleus (GO:0005634);; Cellular Component: cytoplasm (GO:0005737);; Cellular Component: ribonucleoprotein complex (GO:1990904);	K12823|2.6e-286|cmos:111452894|K12823 ATP-dependent RNA helicase DDX5/DBP2 [EC:3.6.4.13] | (RefSeq) DEAD-box ATP-dependent RNA helicase 20-like isoform X1	[A]	RNA processing and modification	DEAD/DEAH box helicase	DEAD-box ATP-dependent RNA helicase 20 OS=Arabidopsis thaliana OX=3702 GN=RH20 PE=2 SV=1	Uncharacterized protein OS=Cucumis sativus OX=3659 GN=Csa_3G848820 PE=3 SV=1	A	RNA processing and modification	DEAD-box ATP-dependent RNA helicase 20-like isoform X1 [Cucurbita moschata]
Cmo_Chr01	288872	T	A	T	12	12,0	A	14	0,14	UTR_3_PRIME	-	CmoCh01G000700	[I]	Lipid transport and metabolism	Molecular Function: phospholipase D activity (GO:0004630);; Molecular Function: calcium ion binding (GO:0005509);; Cellular Component: membrane (GO:0016020);; Biological Process: lipid catabolic process (GO:0016042);; Biological Process: phosphatidylcholine metabolic process (GO:0046470);; Molecular Function: N-acylphosphatidylethanolamine-specific phospholipase D activity (GO:0070290);	K01115|0.0e+00|cmos:111452112|K01115 phospholipase D1/2 [EC:3.1.4.4] | (RefSeq) phospholipase D alpha 4	[I]	Lipid transport and metabolism	Phospholipase D C terminal	Phospholipase D alpha 4 OS=Arabidopsis thaliana OX=3702 GN=PLDALPHA4 PE=2 SV=1	Phospholipase D OS=Cucumis melo var. makuwa OX=1194695 GN=E5676_scaffold863G001380 PE=3 SV=1	I	Lipid transport and metabolism	phospholipase D alpha 4 [Cucurbita moschata]
Cmo_Chr01	288900	A	T	A	13	13,0	T	17	0,17	UTR_3_PRIME	-	CmoCh01G000700	[I]	Lipid transport and metabolism	Molecular Function: phospholipase D activity (GO:0004630);; Molecular Function: calcium ion binding (GO:0005509);; Cellular Component: membrane (GO:0016020);; Biological Process: lipid catabolic process (GO:0016042);; Biological Process: phosphatidylcholine metabolic process (GO:0046470);; Molecular Function: N-acylphosphatidylethanolamine-specific phospholipase D activity (GO:0070290);	K01115|0.0e+00|cmos:111452112|K01115 phospholipase D1/2 [EC:3.1.4.4] | (RefSeq) phospholipase D alpha 4	[I]	Lipid transport and metabolism	Phospholipase D C terminal	Phospholipase D alpha 4 OS=Arabidopsis thaliana OX=3702 GN=PLDALPHA4 PE=2 SV=1	Phospholipase D OS=Cucumis melo var. makuwa OX=1194695 GN=E5676_scaffold863G001380 PE=3 SV=1	I	Lipid transport and metabolism	phospholipase D alpha 4 [Cucurbita moschata]
Cmo_Chr01	289128	C	A	C	18	18,0	A	14	0,14	NON_SYNONYMOUS_CODING	aGg/aTg	CmoCh01G000700	[I]	Lipid transport and metabolism	Molecular Function: phospholipase D activity (GO:0004630);; Molecular Function: calcium ion binding (GO:0005509);; Cellular Component: membrane (GO:0016020);; Biological Process: lipid catabolic process (GO:0016042);; Biological Process: phosphatidylcholine metabolic process (GO:0046470);; Molecular Function: N-acylphosphatidylethanolamine-specific phospholipase D activity (GO:0070290);	K01115|0.0e+00|cmos:111452112|K01115 phospholipase D1/2 [EC:3.1.4.4] | (RefSeq) phospholipase D alpha 4	[I]	Lipid transport and metabolism	Phospholipase D C terminal	Phospholipase D alpha 4 OS=Arabidopsis thaliana OX=3702 GN=PLDALPHA4 PE=2 SV=1	Phospholipase D OS=Cucumis melo var. makuwa OX=1194695 GN=E5676_scaffold863G001380 PE=3 SV=1	I	Lipid transport and metabolism	phospholipase D alpha 4 [Cucurbita moschata]
Cmo_Chr01	289196	A	C	A	13	13,0	C	14	0,14	SYNONYMOUS_CODING	ctT/ctG	CmoCh01G000700	[I]	Lipid transport and metabolism	Molecular Function: phospholipase D activity (GO:0004630);; Molecular Function: calcium ion binding (GO:0005509);; Cellular Component: membrane (GO:0016020);; Biological Process: lipid catabolic process (GO:0016042);; Biological Process: phosphatidylcholine metabolic process (GO:0046470);; Molecular Function: N-acylphosphatidylethanolamine-specific phospholipase D activity (GO:0070290);	K01115|0.0e+00|cmos:111452112|K01115 phospholipase D1/2 [EC:3.1.4.4] | (RefSeq) phospholipase D alpha 4	[I]	Lipid transport and metabolism	Phospholipase D C terminal	Phospholipase D alpha 4 OS=Arabidopsis thaliana OX=3702 GN=PLDALPHA4 PE=2 SV=1	Phospholipase D OS=Cucumis melo var. makuwa OX=1194695 GN=E5676_scaffold863G001380 PE=3 SV=1	I	Lipid transport and metabolism	phospholipase D alpha 4 [Cucurbita moschata]
Cmo_Chr01	289258	G	A	G	17	17,0	A	12	0,12	SYNONYMOUS_CODING	Cta/Tta	CmoCh01G000700	[I]	Lipid transport and metabolism	Molecular Function: phospholipase D activity (GO:0004630);; Molecular Function: calcium ion binding (GO:0005509);; Cellular Component: membrane (GO:0016020);; Biological Process: lipid catabolic process (GO:0016042);; Biological Process: phosphatidylcholine metabolic process (GO:0046470);; Molecular Function: N-acylphosphatidylethanolamine-specific phospholipase D activity (GO:0070290);	K01115|0.0e+00|cmos:111452112|K01115 phospholipase D1/2 [EC:3.1.4.4] | (RefSeq) phospholipase D alpha 4	[I]	Lipid transport and metabolism	Phospholipase D C terminal	Phospholipase D alpha 4 OS=Arabidopsis thaliana OX=3702 GN=PLDALPHA4 PE=2 SV=1	Phospholipase D OS=Cucumis melo var. makuwa OX=1194695 GN=E5676_scaffold863G001380 PE=3 SV=1	I	Lipid transport and metabolism	phospholipase D alpha 4 [Cucurbita moschata]
Cmo_Chr01	289735	T	C	T	12	12,0	C	14	0,14	SYNONYMOUS_CODING	gcA/gcG	CmoCh01G000700	[I]	Lipid transport and metabolism	Molecular Function: phospholipase D activity (GO:0004630);; Molecular Function: calcium ion binding (GO:0005509);; Cellular Component: membrane (GO:0016020);; Biological Process: lipid catabolic process (GO:0016042);; Biological Process: phosphatidylcholine metabolic process (GO:0046470);; Molecular Function: N-acylphosphatidylethanolamine-specific phospholipase D activity (GO:0070290);	K01115|0.0e+00|cmos:111452112|K01115 phospholipase D1/2 [EC:3.1.4.4] | (RefSeq) phospholipase D alpha 4	[I]	Lipid transport and metabolism	Phospholipase D C terminal	Phospholipase D alpha 4 OS=Arabidopsis thaliana OX=3702 GN=PLDALPHA4 PE=2 SV=1	Phospholipase D OS=Cucumis melo var. makuwa OX=1194695 GN=E5676_scaffold863G001380 PE=3 SV=1	I	Lipid transport and metabolism	phospholipase D alpha 4 [Cucurbita moschata]
Cmo_Chr01	289963	G	A	G	16	16,0	A	17	0,17	SYNONYMOUS_CODING	atC/atT	CmoCh01G000700	[I]	Lipid transport and metabolism	Molecular Function: phospholipase D activity (GO:0004630);; Molecular Function: calcium ion binding (GO:0005509);; Cellular Component: membrane (GO:0016020);; Biological Process: lipid catabolic process (GO:0016042);; Biological Process: phosphatidylcholine metabolic process (GO:0046470);; Molecular Function: N-acylphosphatidylethanolamine-specific phospholipase D activity (GO:0070290);	K01115|0.0e+00|cmos:111452112|K01115 phospholipase D1/2 [EC:3.1.4.4] | (RefSeq) phospholipase D alpha 4	[I]	Lipid transport and metabolism	Phospholipase D C terminal	Phospholipase D alpha 4 OS=Arabidopsis thaliana OX=3702 GN=PLDALPHA4 PE=2 SV=1	Phospholipase D OS=Cucumis melo var. makuwa OX=1194695 GN=E5676_scaffold863G001380 PE=3 SV=1	I	Lipid transport and metabolism	phospholipase D alpha 4 [Cucurbita moschata]
Cmo_Chr01	290145	T	C	T	10	10,0	C	11	0,11	NON_SYNONYMOUS_CODING	Aac/Gac	CmoCh01G000700	[I]	Lipid transport and metabolism	Molecular Function: phospholipase D activity (GO:0004630);; Molecular Function: calcium ion binding (GO:0005509);; Cellular Component: membrane (GO:0016020);; Biological Process: lipid catabolic process (GO:0016042);; Biological Process: phosphatidylcholine metabolic process (GO:0046470);; Molecular Function: N-acylphosphatidylethanolamine-specific phospholipase D activity (GO:0070290);	K01115|0.0e+00|cmos:111452112|K01115 phospholipase D1/2 [EC:3.1.4.4] | (RefSeq) phospholipase D alpha 4	[I]	Lipid transport and metabolism	Phospholipase D C terminal	Phospholipase D alpha 4 OS=Arabidopsis thaliana OX=3702 GN=PLDALPHA4 PE=2 SV=1	Phospholipase D OS=Cucumis melo var. makuwa OX=1194695 GN=E5676_scaffold863G001380 PE=3 SV=1	I	Lipid transport and metabolism	phospholipase D alpha 4 [Cucurbita moschata]
Cmo_Chr01	290317	G	A	G	10	10,0	A	16	0,16	SYNONYMOUS_CODING	cgC/cgT	CmoCh01G000700	[I]	Lipid transport and metabolism	Molecular Function: phospholipase D activity (GO:0004630);; Molecular Function: calcium ion binding (GO:0005509);; Cellular Component: membrane (GO:0016020);; Biological Process: lipid catabolic process (GO:0016042);; Biological Process: phosphatidylcholine metabolic process (GO:0046470);; Molecular Function: N-acylphosphatidylethanolamine-specific phospholipase D activity (GO:0070290);	K01115|0.0e+00|cmos:111452112|K01115 phospholipase D1/2 [EC:3.1.4.4] | (RefSeq) phospholipase D alpha 4	[I]	Lipid transport and metabolism	Phospholipase D C terminal	Phospholipase D alpha 4 OS=Arabidopsis thaliana OX=3702 GN=PLDALPHA4 PE=2 SV=1	Phospholipase D OS=Cucumis melo var. makuwa OX=1194695 GN=E5676_scaffold863G001380 PE=3 SV=1	I	Lipid transport and metabolism	phospholipase D alpha 4 [Cucurbita moschata]
Cmo_Chr01	290479	C	T	C	11	11,0	T	20	0,20	SYNONYMOUS_CODING	ggG/ggA	CmoCh01G000700	[I]	Lipid transport and metabolism	Molecular Function: phospholipase D activity (GO:0004630);; Molecular Function: calcium ion binding (GO:0005509);; Cellular Component: membrane (GO:0016020);; Biological Process: lipid catabolic process (GO:0016042);; Biological Process: phosphatidylcholine metabolic process (GO:0046470);; Molecular Function: N-acylphosphatidylethanolamine-specific phospholipase D activity (GO:0070290);	K01115|0.0e+00|cmos:111452112|K01115 phospholipase D1/2 [EC:3.1.4.4] | (RefSeq) phospholipase D alpha 4	[I]	Lipid transport and metabolism	Phospholipase D C terminal	Phospholipase D alpha 4 OS=Arabidopsis thaliana OX=3702 GN=PLDALPHA4 PE=2 SV=1	Phospholipase D OS=Cucumis melo var. makuwa OX=1194695 GN=E5676_scaffold863G001380 PE=3 SV=1	I	Lipid transport and metabolism	phospholipase D alpha 4 [Cucurbita moschata]
Cmo_Chr01	290530	G	A	G	12	12,0	A	17	0,17	SYNONYMOUS_CODING	gaC/gaT	CmoCh01G000700	[I]	Lipid transport and metabolism	Molecular Function: phospholipase D activity (GO:0004630);; Molecular Function: calcium ion binding (GO:0005509);; Cellular Component: membrane (GO:0016020);; Biological Process: lipid catabolic process (GO:0016042);; Biological Process: phosphatidylcholine metabolic process (GO:0046470);; Molecular Function: N-acylphosphatidylethanolamine-specific phospholipase D activity (GO:0070290);	K01115|0.0e+00|cmos:111452112|K01115 phospholipase D1/2 [EC:3.1.4.4] | (RefSeq) phospholipase D alpha 4	[I]	Lipid transport and metabolism	Phospholipase D C terminal	Phospholipase D alpha 4 OS=Arabidopsis thaliana OX=3702 GN=PLDALPHA4 PE=2 SV=1	Phospholipase D OS=Cucumis melo var. makuwa OX=1194695 GN=E5676_scaffold863G001380 PE=3 SV=1	I	Lipid transport and metabolism	phospholipase D alpha 4 [Cucurbita moschata]
Cmo_Chr01	290598	A	G	A	12	12,0	G	20	0,20	SYNONYMOUS_CODING	Ttg/Ctg	CmoCh01G000700	[I]	Lipid transport and metabolism	Molecular Function: phospholipase D activity (GO:0004630);; Molecular Function: calcium ion binding (GO:0005509);; Cellular Component: membrane (GO:0016020);; Biological Process: lipid catabolic process (GO:0016042);; Biological Process: phosphatidylcholine metabolic process (GO:0046470);; Molecular Function: N-acylphosphatidylethanolamine-specific phospholipase D activity (GO:0070290);	K01115|0.0e+00|cmos:111452112|K01115 phospholipase D1/2 [EC:3.1.4.4] | (RefSeq) phospholipase D alpha 4	[I]	Lipid transport and metabolism	Phospholipase D C terminal	Phospholipase D alpha 4 OS=Arabidopsis thaliana OX=3702 GN=PLDALPHA4 PE=2 SV=1	Phospholipase D OS=Cucumis melo var. makuwa OX=1194695 GN=E5676_scaffold863G001380 PE=3 SV=1	I	Lipid transport and metabolism	phospholipase D alpha 4 [Cucurbita moschata]
Cmo_Chr01	290695	G	A	G	8	8,0	A	23	0,23	SYNONYMOUS_CODING	gaC/gaT	CmoCh01G000700	[I]	Lipid transport and metabolism	Molecular Function: phospholipase D activity (GO:0004630);; Molecular Function: calcium ion binding (GO:0005509);; Cellular Component: membrane (GO:0016020);; Biological Process: lipid catabolic process (GO:0016042);; Biological Process: phosphatidylcholine metabolic process (GO:0046470);; Molecular Function: N-acylphosphatidylethanolamine-specific phospholipase D activity (GO:0070290);	K01115|0.0e+00|cmos:111452112|K01115 phospholipase D1/2 [EC:3.1.4.4] | (RefSeq) phospholipase D alpha 4	[I]	Lipid transport and metabolism	Phospholipase D C terminal	Phospholipase D alpha 4 OS=Arabidopsis thaliana OX=3702 GN=PLDALPHA4 PE=2 SV=1	Phospholipase D OS=Cucumis melo var. makuwa OX=1194695 GN=E5676_scaffold863G001380 PE=3 SV=1	I	Lipid transport and metabolism	phospholipase D alpha 4 [Cucurbita moschata]
Cmo_Chr01	290990	G	A	G	10	10,0	A	16	0,16	SYNONYMOUS_CODING	agC/agT	CmoCh01G000700	[I]	Lipid transport and metabolism	Molecular Function: phospholipase D activity (GO:0004630);; Molecular Function: calcium ion binding (GO:0005509);; Cellular Component: membrane (GO:0016020);; Biological Process: lipid catabolic process (GO:0016042);; Biological Process: phosphatidylcholine metabolic process (GO:0046470);; Molecular Function: N-acylphosphatidylethanolamine-specific phospholipase D activity (GO:0070290);	K01115|0.0e+00|cmos:111452112|K01115 phospholipase D1/2 [EC:3.1.4.4] | (RefSeq) phospholipase D alpha 4	[I]	Lipid transport and metabolism	Phospholipase D C terminal	Phospholipase D alpha 4 OS=Arabidopsis thaliana OX=3702 GN=PLDALPHA4 PE=2 SV=1	Phospholipase D OS=Cucumis melo var. makuwa OX=1194695 GN=E5676_scaffold863G001380 PE=3 SV=1	I	Lipid transport and metabolism	phospholipase D alpha 4 [Cucurbita moschata]
Cmo_Chr01	290997	C	T	C	11	11,0	T	19	0,19	NON_SYNONYMOUS_CODING	gGt/gAt	CmoCh01G000700	[I]	Lipid transport and metabolism	Molecular Function: phospholipase D activity (GO:0004630);; Molecular Function: calcium ion binding (GO:0005509);; Cellular Component: membrane (GO:0016020);; Biological Process: lipid catabolic process (GO:0016042);; Biological Process: phosphatidylcholine metabolic process (GO:0046470);; Molecular Function: N-acylphosphatidylethanolamine-specific phospholipase D activity (GO:0070290);	K01115|0.0e+00|cmos:111452112|K01115 phospholipase D1/2 [EC:3.1.4.4] | (RefSeq) phospholipase D alpha 4	[I]	Lipid transport and metabolism	Phospholipase D C terminal	Phospholipase D alpha 4 OS=Arabidopsis thaliana OX=3702 GN=PLDALPHA4 PE=2 SV=1	Phospholipase D OS=Cucumis melo var. makuwa OX=1194695 GN=E5676_scaffold863G001380 PE=3 SV=1	I	Lipid transport and metabolism	phospholipase D alpha 4 [Cucurbita moschata]
Cmo_Chr01	291446	G	T	G	10	10,0	T	14	0,14	SYNONYMOUS_CODING	atC/atA	CmoCh01G000700	[I]	Lipid transport and metabolism	Molecular Function: phospholipase D activity (GO:0004630);; Molecular Function: calcium ion binding (GO:0005509);; Cellular Component: membrane (GO:0016020);; Biological Process: lipid catabolic process (GO:0016042);; Biological Process: phosphatidylcholine metabolic process (GO:0046470);; Molecular Function: N-acylphosphatidylethanolamine-specific phospholipase D activity (GO:0070290);	K01115|0.0e+00|cmos:111452112|K01115 phospholipase D1/2 [EC:3.1.4.4] | (RefSeq) phospholipase D alpha 4	[I]	Lipid transport and metabolism	Phospholipase D C terminal	Phospholipase D alpha 4 OS=Arabidopsis thaliana OX=3702 GN=PLDALPHA4 PE=2 SV=1	Phospholipase D OS=Cucumis melo var. makuwa OX=1194695 GN=E5676_scaffold863G001380 PE=3 SV=1	I	Lipid transport and metabolism	phospholipase D alpha 4 [Cucurbita moschata]
Cmo_Chr01	291624	T	A	T	9	9,0	A	4	0,4	SYNONYMOUS_CODING	ccA/ccT	CmoCh01G000700	[I]	Lipid transport and metabolism	Molecular Function: phospholipase D activity (GO:0004630);; Molecular Function: calcium ion binding (GO:0005509);; Cellular Component: membrane (GO:0016020);; Biological Process: lipid catabolic process (GO:0016042);; Biological Process: phosphatidylcholine metabolic process (GO:0046470);; Molecular Function: N-acylphosphatidylethanolamine-specific phospholipase D activity (GO:0070290);	K01115|0.0e+00|cmos:111452112|K01115 phospholipase D1/2 [EC:3.1.4.4] | (RefSeq) phospholipase D alpha 4	[I]	Lipid transport and metabolism	Phospholipase D C terminal	Phospholipase D alpha 4 OS=Arabidopsis thaliana OX=3702 GN=PLDALPHA4 PE=2 SV=1	Phospholipase D OS=Cucumis melo var. makuwa OX=1194695 GN=E5676_scaffold863G001380 PE=3 SV=1	I	Lipid transport and metabolism	phospholipase D alpha 4 [Cucurbita moschata]
Cmo_Chr01	291638	T	C	T	10	10,0	C	7	0,7	NON_SYNONYMOUS_CODING	Aca/Gca	CmoCh01G000700	[I]	Lipid transport and metabolism	Molecular Function: phospholipase D activity (GO:0004630);; Molecular Function: calcium ion binding (GO:0005509);; Cellular Component: membrane (GO:0016020);; Biological Process: lipid catabolic process (GO:0016042);; Biological Process: phosphatidylcholine metabolic process (GO:0046470);; Molecular Function: N-acylphosphatidylethanolamine-specific phospholipase D activity (GO:0070290);	K01115|0.0e+00|cmos:111452112|K01115 phospholipase D1/2 [EC:3.1.4.4] | (RefSeq) phospholipase D alpha 4	[I]	Lipid transport and metabolism	Phospholipase D C terminal	Phospholipase D alpha 4 OS=Arabidopsis thaliana OX=3702 GN=PLDALPHA4 PE=2 SV=1	Phospholipase D OS=Cucumis melo var. makuwa OX=1194695 GN=E5676_scaffold863G001380 PE=3 SV=1	I	Lipid transport and metabolism	phospholipase D alpha 4 [Cucurbita moschata]
Cmo_Chr01	291645	A	T	A	11	11,0	T	9	0,9	SYNONYMOUS_CODING	acT/acA	CmoCh01G000700	[I]	Lipid transport and metabolism	Molecular Function: phospholipase D activity (GO:0004630);; Molecular Function: calcium ion binding (GO:0005509);; Cellular Component: membrane (GO:0016020);; Biological Process: lipid catabolic process (GO:0016042);; Biological Process: phosphatidylcholine metabolic process (GO:0046470);; Molecular Function: N-acylphosphatidylethanolamine-specific phospholipase D activity (GO:0070290);	K01115|0.0e+00|cmos:111452112|K01115 phospholipase D1/2 [EC:3.1.4.4] | (RefSeq) phospholipase D alpha 4	[I]	Lipid transport and metabolism	Phospholipase D C terminal	Phospholipase D alpha 4 OS=Arabidopsis thaliana OX=3702 GN=PLDALPHA4 PE=2 SV=1	Phospholipase D OS=Cucumis melo var. makuwa OX=1194695 GN=E5676_scaffold863G001380 PE=3 SV=1	I	Lipid transport and metabolism	phospholipase D alpha 4 [Cucurbita moschata]
Cmo_Chr01	291660	G	A	G	13	13,0	A	11	0,11	SYNONYMOUS_CODING	acC/acT	CmoCh01G000700	[I]	Lipid transport and metabolism	Molecular Function: phospholipase D activity (GO:0004630);; Molecular Function: calcium ion binding (GO:0005509);; Cellular Component: membrane (GO:0016020);; Biological Process: lipid catabolic process (GO:0016042);; Biological Process: phosphatidylcholine metabolic process (GO:0046470);; Molecular Function: N-acylphosphatidylethanolamine-specific phospholipase D activity (GO:0070290);	K01115|0.0e+00|cmos:111452112|K01115 phospholipase D1/2 [EC:3.1.4.4] | (RefSeq) phospholipase D alpha 4	[I]	Lipid transport and metabolism	Phospholipase D C terminal	Phospholipase D alpha 4 OS=Arabidopsis thaliana OX=3702 GN=PLDALPHA4 PE=2 SV=1	Phospholipase D OS=Cucumis melo var. makuwa OX=1194695 GN=E5676_scaffold863G001380 PE=3 SV=1	I	Lipid transport and metabolism	phospholipase D alpha 4 [Cucurbita moschata]
Cmo_Chr01	291740	G	T	G	11	11,0	T	13	0,13	UTR_5_PRIME	-	CmoCh01G000700	[I]	Lipid transport and metabolism	Molecular Function: phospholipase D activity (GO:0004630);; Molecular Function: calcium ion binding (GO:0005509);; Cellular Component: membrane (GO:0016020);; Biological Process: lipid catabolic process (GO:0016042);; Biological Process: phosphatidylcholine metabolic process (GO:0046470);; Molecular Function: N-acylphosphatidylethanolamine-specific phospholipase D activity (GO:0070290);	K01115|0.0e+00|cmos:111452112|K01115 phospholipase D1/2 [EC:3.1.4.4] | (RefSeq) phospholipase D alpha 4	[I]	Lipid transport and metabolism	Phospholipase D C terminal	Phospholipase D alpha 4 OS=Arabidopsis thaliana OX=3702 GN=PLDALPHA4 PE=2 SV=1	Phospholipase D OS=Cucumis melo var. makuwa OX=1194695 GN=E5676_scaffold863G001380 PE=3 SV=1	I	Lipid transport and metabolism	phospholipase D alpha 4 [Cucurbita moschata]
Cmo_Chr01	295652	A	G	A	15	15,0	G	9	0,9	UTR_3_PRIME	-	CmoCh01G000710	[W]	Extracellular structures	Molecular Function: protein kinase activity (GO:0004672);; Molecular Function: ATP binding (GO:0005524);	K01180|1.9e-83|cmax:111487562|K01180 endo-1,3(4)-beta-glucanase [EC:3.2.1.6] | (RefSeq) uncharacterized protein LOC111487562	[T]	Signal transduction mechanisms	Protein tyrosine and serine/threonine kinase	Inactive protein kinase SELMODRAFT_444075 OS=Selaginella moellendorffii OX=88036 GN=SELMODRAFT_444075 PE=2 SV=1	inactive protein kinase SELMODRAFT_444075 OS=Cucumis melo OX=3656 GN=LOC103490012 PE=4 SV=1	T	Signal transduction mechanisms	inactive protein kinase SELMODRAFT_444075-like [Cucurbita moschata]
Cmo_Chr01	295739	T	A	T	13	13,0	A	14	0,14	UTR_3_PRIME	-	CmoCh01G000710	[W]	Extracellular structures	Molecular Function: protein kinase activity (GO:0004672);; Molecular Function: ATP binding (GO:0005524);	K01180|1.9e-83|cmax:111487562|K01180 endo-1,3(4)-beta-glucanase [EC:3.2.1.6] | (RefSeq) uncharacterized protein LOC111487562	[T]	Signal transduction mechanisms	Protein tyrosine and serine/threonine kinase	Inactive protein kinase SELMODRAFT_444075 OS=Selaginella moellendorffii OX=88036 GN=SELMODRAFT_444075 PE=2 SV=1	inactive protein kinase SELMODRAFT_444075 OS=Cucumis melo OX=3656 GN=LOC103490012 PE=4 SV=1	T	Signal transduction mechanisms	inactive protein kinase SELMODRAFT_444075-like [Cucurbita moschata]
Cmo_Chr01	295858	T	A	T	11	11,0	A	15	0,15	UTR_3_PRIME	-	CmoCh01G000710	[W]	Extracellular structures	Molecular Function: protein kinase activity (GO:0004672);; Molecular Function: ATP binding (GO:0005524);	K01180|1.9e-83|cmax:111487562|K01180 endo-1,3(4)-beta-glucanase [EC:3.2.1.6] | (RefSeq) uncharacterized protein LOC111487562	[T]	Signal transduction mechanisms	Protein tyrosine and serine/threonine kinase	Inactive protein kinase SELMODRAFT_444075 OS=Selaginella moellendorffii OX=88036 GN=SELMODRAFT_444075 PE=2 SV=1	inactive protein kinase SELMODRAFT_444075 OS=Cucumis melo OX=3656 GN=LOC103490012 PE=4 SV=1	T	Signal transduction mechanisms	inactive protein kinase SELMODRAFT_444075-like [Cucurbita moschata]
Cmo_Chr01	295982	C	G	C	8	8,0	G	15	0,15	NON_SYNONYMOUS_CODING	ttG/ttC	CmoCh01G000710	[W]	Extracellular structures	Molecular Function: protein kinase activity (GO:0004672);; Molecular Function: ATP binding (GO:0005524);	K01180|1.9e-83|cmax:111487562|K01180 endo-1,3(4)-beta-glucanase [EC:3.2.1.6] | (RefSeq) uncharacterized protein LOC111487562	[T]	Signal transduction mechanisms	Protein tyrosine and serine/threonine kinase	Inactive protein kinase SELMODRAFT_444075 OS=Selaginella moellendorffii OX=88036 GN=SELMODRAFT_444075 PE=2 SV=1	inactive protein kinase SELMODRAFT_444075 OS=Cucumis melo OX=3656 GN=LOC103490012 PE=4 SV=1	T	Signal transduction mechanisms	inactive protein kinase SELMODRAFT_444075-like [Cucurbita moschata]
Cmo_Chr01	296006	A	T	A	13	13,0	T	18	0,18	NON_SYNONYMOUS_CODING	ttT/ttA	CmoCh01G000710	[W]	Extracellular structures	Molecular Function: protein kinase activity (GO:0004672);; Molecular Function: ATP binding (GO:0005524);	K01180|1.9e-83|cmax:111487562|K01180 endo-1,3(4)-beta-glucanase [EC:3.2.1.6] | (RefSeq) uncharacterized protein LOC111487562	[T]	Signal transduction mechanisms	Protein tyrosine and serine/threonine kinase	Inactive protein kinase SELMODRAFT_444075 OS=Selaginella moellendorffii OX=88036 GN=SELMODRAFT_444075 PE=2 SV=1	inactive protein kinase SELMODRAFT_444075 OS=Cucumis melo OX=3656 GN=LOC103490012 PE=4 SV=1	T	Signal transduction mechanisms	inactive protein kinase SELMODRAFT_444075-like [Cucurbita moschata]
Cmo_Chr01	296012	C	G	C	12	12,0	G	18	0,18	SYNONYMOUS_CODING	ggG/ggC	CmoCh01G000710	[W]	Extracellular structures	Molecular Function: protein kinase activity (GO:0004672);; Molecular Function: ATP binding (GO:0005524);	K01180|1.9e-83|cmax:111487562|K01180 endo-1,3(4)-beta-glucanase [EC:3.2.1.6] | (RefSeq) uncharacterized protein LOC111487562	[T]	Signal transduction mechanisms	Protein tyrosine and serine/threonine kinase	Inactive protein kinase SELMODRAFT_444075 OS=Selaginella moellendorffii OX=88036 GN=SELMODRAFT_444075 PE=2 SV=1	inactive protein kinase SELMODRAFT_444075 OS=Cucumis melo OX=3656 GN=LOC103490012 PE=4 SV=1	T	Signal transduction mechanisms	inactive protein kinase SELMODRAFT_444075-like [Cucurbita moschata]
Cmo_Chr01	296073	T	C	T	13	13,0	C	14	0,14	NON_SYNONYMOUS_CODING	tAc/tGc	CmoCh01G000710	[W]	Extracellular structures	Molecular Function: protein kinase activity (GO:0004672);; Molecular Function: ATP binding (GO:0005524);	K01180|1.9e-83|cmax:111487562|K01180 endo-1,3(4)-beta-glucanase [EC:3.2.1.6] | (RefSeq) uncharacterized protein LOC111487562	[T]	Signal transduction mechanisms	Protein tyrosine and serine/threonine kinase	Inactive protein kinase SELMODRAFT_444075 OS=Selaginella moellendorffii OX=88036 GN=SELMODRAFT_444075 PE=2 SV=1	inactive protein kinase SELMODRAFT_444075 OS=Cucumis melo OX=3656 GN=LOC103490012 PE=4 SV=1	T	Signal transduction mechanisms	inactive protein kinase SELMODRAFT_444075-like [Cucurbita moschata]
Cmo_Chr01	296105	G	C	G	15	15,0	C	16	0,16	SYNONYMOUS_CODING	gtC/gtG	CmoCh01G000710	[W]	Extracellular structures	Molecular Function: protein kinase activity (GO:0004672);; Molecular Function: ATP binding (GO:0005524);	K01180|1.9e-83|cmax:111487562|K01180 endo-1,3(4)-beta-glucanase [EC:3.2.1.6] | (RefSeq) uncharacterized protein LOC111487562	[T]	Signal transduction mechanisms	Protein tyrosine and serine/threonine kinase	Inactive protein kinase SELMODRAFT_444075 OS=Selaginella moellendorffii OX=88036 GN=SELMODRAFT_444075 PE=2 SV=1	inactive protein kinase SELMODRAFT_444075 OS=Cucumis melo OX=3656 GN=LOC103490012 PE=4 SV=1	T	Signal transduction mechanisms	inactive protein kinase SELMODRAFT_444075-like [Cucurbita moschata]
Cmo_Chr01	296472	T	C	T	15	15,0	C	8	0,8	SYNONYMOUS_CODING	acA/acG	CmoCh01G000710	[W]	Extracellular structures	Molecular Function: protein kinase activity (GO:0004672);; Molecular Function: ATP binding (GO:0005524);	K01180|1.9e-83|cmax:111487562|K01180 endo-1,3(4)-beta-glucanase [EC:3.2.1.6] | (RefSeq) uncharacterized protein LOC111487562	[T]	Signal transduction mechanisms	Protein tyrosine and serine/threonine kinase	Inactive protein kinase SELMODRAFT_444075 OS=Selaginella moellendorffii OX=88036 GN=SELMODRAFT_444075 PE=2 SV=1	inactive protein kinase SELMODRAFT_444075 OS=Cucumis melo OX=3656 GN=LOC103490012 PE=4 SV=1	T	Signal transduction mechanisms	inactive protein kinase SELMODRAFT_444075-like [Cucurbita moschata]
Cmo_Chr01	296535	G	A	G	9	9,0	A	13	0,13	SYNONYMOUS_CODING	cgC/cgT	CmoCh01G000710	[W]	Extracellular structures	Molecular Function: protein kinase activity (GO:0004672);; Molecular Function: ATP binding (GO:0005524);	K01180|1.9e-83|cmax:111487562|K01180 endo-1,3(4)-beta-glucanase [EC:3.2.1.6] | (RefSeq) uncharacterized protein LOC111487562	[T]	Signal transduction mechanisms	Protein tyrosine and serine/threonine kinase	Inactive protein kinase SELMODRAFT_444075 OS=Selaginella moellendorffii OX=88036 GN=SELMODRAFT_444075 PE=2 SV=1	inactive protein kinase SELMODRAFT_444075 OS=Cucumis melo OX=3656 GN=LOC103490012 PE=4 SV=1	T	Signal transduction mechanisms	inactive protein kinase SELMODRAFT_444075-like [Cucurbita moschata]
Cmo_Chr01	297615	A	G	A	3	3,0	G	9	0,9	SYNONYMOUS_CODING	gaT/gaC	CmoCh01G000710	[W]	Extracellular structures	Molecular Function: protein kinase activity (GO:0004672);; Molecular Function: ATP binding (GO:0005524);	K01180|1.9e-83|cmax:111487562|K01180 endo-1,3(4)-beta-glucanase [EC:3.2.1.6] | (RefSeq) uncharacterized protein LOC111487562	[T]	Signal transduction mechanisms	Protein tyrosine and serine/threonine kinase	Inactive protein kinase SELMODRAFT_444075 OS=Selaginella moellendorffii OX=88036 GN=SELMODRAFT_444075 PE=2 SV=1	inactive protein kinase SELMODRAFT_444075 OS=Cucumis melo OX=3656 GN=LOC103490012 PE=4 SV=1	T	Signal transduction mechanisms	inactive protein kinase SELMODRAFT_444075-like [Cucurbita moschata]
Cmo_Chr01	297684	G	A	G	4	4,0	A	7	0,7	SYNONYMOUS_CODING	gcC/gcT	CmoCh01G000710	[W]	Extracellular structures	Molecular Function: protein kinase activity (GO:0004672);; Molecular Function: ATP binding (GO:0005524);	K01180|1.9e-83|cmax:111487562|K01180 endo-1,3(4)-beta-glucanase [EC:3.2.1.6] | (RefSeq) uncharacterized protein LOC111487562	[T]	Signal transduction mechanisms	Protein tyrosine and serine/threonine kinase	Inactive protein kinase SELMODRAFT_444075 OS=Selaginella moellendorffii OX=88036 GN=SELMODRAFT_444075 PE=2 SV=1	inactive protein kinase SELMODRAFT_444075 OS=Cucumis melo OX=3656 GN=LOC103490012 PE=4 SV=1	T	Signal transduction mechanisms	inactive protein kinase SELMODRAFT_444075-like [Cucurbita moschata]
Cmo_Chr01	297714	T	A	T	6	6,0	A	4	0,4	SYNONYMOUS_CODING	ccA/ccT	CmoCh01G000710	[W]	Extracellular structures	Molecular Function: protein kinase activity (GO:0004672);; Molecular Function: ATP binding (GO:0005524);	K01180|1.9e-83|cmax:111487562|K01180 endo-1,3(4)-beta-glucanase [EC:3.2.1.6] | (RefSeq) uncharacterized protein LOC111487562	[T]	Signal transduction mechanisms	Protein tyrosine and serine/threonine kinase	Inactive protein kinase SELMODRAFT_444075 OS=Selaginella moellendorffii OX=88036 GN=SELMODRAFT_444075 PE=2 SV=1	inactive protein kinase SELMODRAFT_444075 OS=Cucumis melo OX=3656 GN=LOC103490012 PE=4 SV=1	T	Signal transduction mechanisms	inactive protein kinase SELMODRAFT_444075-like [Cucurbita moschata]
Cmo_Chr01	297890	C	T	C	9	9,0	T	12	0,12	SYNONYMOUS_CODING	gaG/gaA	CmoCh01G000710	[W]	Extracellular structures	Molecular Function: protein kinase activity (GO:0004672);; Molecular Function: ATP binding (GO:0005524);	K01180|1.9e-83|cmax:111487562|K01180 endo-1,3(4)-beta-glucanase [EC:3.2.1.6] | (RefSeq) uncharacterized protein LOC111487562	[T]	Signal transduction mechanisms	Protein tyrosine and serine/threonine kinase	Inactive protein kinase SELMODRAFT_444075 OS=Selaginella moellendorffii OX=88036 GN=SELMODRAFT_444075 PE=2 SV=1	inactive protein kinase SELMODRAFT_444075 OS=Cucumis melo OX=3656 GN=LOC103490012 PE=4 SV=1	T	Signal transduction mechanisms	inactive protein kinase SELMODRAFT_444075-like [Cucurbita moschata]
Cmo_Chr01	298139	A	G	A	7	7,0	G	11	0,11	SYNONYMOUS_CODING	gcT/gcC	CmoCh01G000710	[W]	Extracellular structures	Molecular Function: protein kinase activity (GO:0004672);; Molecular Function: ATP binding (GO:0005524);	K01180|1.9e-83|cmax:111487562|K01180 endo-1,3(4)-beta-glucanase [EC:3.2.1.6] | (RefSeq) uncharacterized protein LOC111487562	[T]	Signal transduction mechanisms	Protein tyrosine and serine/threonine kinase	Inactive protein kinase SELMODRAFT_444075 OS=Selaginella moellendorffii OX=88036 GN=SELMODRAFT_444075 PE=2 SV=1	inactive protein kinase SELMODRAFT_444075 OS=Cucumis melo OX=3656 GN=LOC103490012 PE=4 SV=1	T	Signal transduction mechanisms	inactive protein kinase SELMODRAFT_444075-like [Cucurbita moschata]
Cmo_Chr01	298211	C	G	C	7	7,0	G	16	0,16	SYNONYMOUS_CODING	ccG/ccC	CmoCh01G000710	[W]	Extracellular structures	Molecular Function: protein kinase activity (GO:0004672);; Molecular Function: ATP binding (GO:0005524);	K01180|1.9e-83|cmax:111487562|K01180 endo-1,3(4)-beta-glucanase [EC:3.2.1.6] | (RefSeq) uncharacterized protein LOC111487562	[T]	Signal transduction mechanisms	Protein tyrosine and serine/threonine kinase	Inactive protein kinase SELMODRAFT_444075 OS=Selaginella moellendorffii OX=88036 GN=SELMODRAFT_444075 PE=2 SV=1	inactive protein kinase SELMODRAFT_444075 OS=Cucumis melo OX=3656 GN=LOC103490012 PE=4 SV=1	T	Signal transduction mechanisms	inactive protein kinase SELMODRAFT_444075-like [Cucurbita moschata]
Cmo_Chr01	298266	A	T	A	12	12,0	T	15	0,15	NON_SYNONYMOUS_CODING	tTt/tAt	CmoCh01G000710	[W]	Extracellular structures	Molecular Function: protein kinase activity (GO:0004672);; Molecular Function: ATP binding (GO:0005524);	K01180|1.9e-83|cmax:111487562|K01180 endo-1,3(4)-beta-glucanase [EC:3.2.1.6] | (RefSeq) uncharacterized protein LOC111487562	[T]	Signal transduction mechanisms	Protein tyrosine and serine/threonine kinase	Inactive protein kinase SELMODRAFT_444075 OS=Selaginella moellendorffii OX=88036 GN=SELMODRAFT_444075 PE=2 SV=1	inactive protein kinase SELMODRAFT_444075 OS=Cucumis melo OX=3656 GN=LOC103490012 PE=4 SV=1	T	Signal transduction mechanisms	inactive protein kinase SELMODRAFT_444075-like [Cucurbita moschata]
Cmo_Chr01	298324	T	A	T	18	18,0	A	18	0,18	NON_SYNONYMOUS_CODING	Acg/Tcg	CmoCh01G000710	[W]	Extracellular structures	Molecular Function: protein kinase activity (GO:0004672);; Molecular Function: ATP binding (GO:0005524);	K01180|1.9e-83|cmax:111487562|K01180 endo-1,3(4)-beta-glucanase [EC:3.2.1.6] | (RefSeq) uncharacterized protein LOC111487562	[T]	Signal transduction mechanisms	Protein tyrosine and serine/threonine kinase	Inactive protein kinase SELMODRAFT_444075 OS=Selaginella moellendorffii OX=88036 GN=SELMODRAFT_444075 PE=2 SV=1	inactive protein kinase SELMODRAFT_444075 OS=Cucumis melo OX=3656 GN=LOC103490012 PE=4 SV=1	T	Signal transduction mechanisms	inactive protein kinase SELMODRAFT_444075-like [Cucurbita moschata]
Cmo_Chr01	298366	G	T	G	16	16,0	T	14	0,14	NON_SYNONYMOUS_CODING	Ctg/Atg	CmoCh01G000710	[W]	Extracellular structures	Molecular Function: protein kinase activity (GO:0004672);; Molecular Function: ATP binding (GO:0005524);	K01180|1.9e-83|cmax:111487562|K01180 endo-1,3(4)-beta-glucanase [EC:3.2.1.6] | (RefSeq) uncharacterized protein LOC111487562	[T]	Signal transduction mechanisms	Protein tyrosine and serine/threonine kinase	Inactive protein kinase SELMODRAFT_444075 OS=Selaginella moellendorffii OX=88036 GN=SELMODRAFT_444075 PE=2 SV=1	inactive protein kinase SELMODRAFT_444075 OS=Cucumis melo OX=3656 GN=LOC103490012 PE=4 SV=1	T	Signal transduction mechanisms	inactive protein kinase SELMODRAFT_444075-like [Cucurbita moschata]
Cmo_Chr01	298493	T	C	T	12	12,0	C	16	0,16	SYNONYMOUS_CODING	ttA/ttG	CmoCh01G000710	[W]	Extracellular structures	Molecular Function: protein kinase activity (GO:0004672);; Molecular Function: ATP binding (GO:0005524);	K01180|1.9e-83|cmax:111487562|K01180 endo-1,3(4)-beta-glucanase [EC:3.2.1.6] | (RefSeq) uncharacterized protein LOC111487562	[T]	Signal transduction mechanisms	Protein tyrosine and serine/threonine kinase	Inactive protein kinase SELMODRAFT_444075 OS=Selaginella moellendorffii OX=88036 GN=SELMODRAFT_444075 PE=2 SV=1	inactive protein kinase SELMODRAFT_444075 OS=Cucumis melo OX=3656 GN=LOC103490012 PE=4 SV=1	T	Signal transduction mechanisms	inactive protein kinase SELMODRAFT_444075-like [Cucurbita moschata]
Cmo_Chr01	298499	A	T	A	12	12,0	T	17	0,17	SYNONYMOUS_CODING	tcT/tcA	CmoCh01G000710	[W]	Extracellular structures	Molecular Function: protein kinase activity (GO:0004672);; Molecular Function: ATP binding (GO:0005524);	K01180|1.9e-83|cmax:111487562|K01180 endo-1,3(4)-beta-glucanase [EC:3.2.1.6] | (RefSeq) uncharacterized protein LOC111487562	[T]	Signal transduction mechanisms	Protein tyrosine and serine/threonine kinase	Inactive protein kinase SELMODRAFT_444075 OS=Selaginella moellendorffii OX=88036 GN=SELMODRAFT_444075 PE=2 SV=1	inactive protein kinase SELMODRAFT_444075 OS=Cucumis melo OX=3656 GN=LOC103490012 PE=4 SV=1	T	Signal transduction mechanisms	inactive protein kinase SELMODRAFT_444075-like [Cucurbita moschata]
Cmo_Chr01	298541	T	C	T	12	12,0	C	18	0,18	SYNONYMOUS_CODING	ttA/ttG	CmoCh01G000710	[W]	Extracellular structures	Molecular Function: protein kinase activity (GO:0004672);; Molecular Function: ATP binding (GO:0005524);	K01180|1.9e-83|cmax:111487562|K01180 endo-1,3(4)-beta-glucanase [EC:3.2.1.6] | (RefSeq) uncharacterized protein LOC111487562	[T]	Signal transduction mechanisms	Protein tyrosine and serine/threonine kinase	Inactive protein kinase SELMODRAFT_444075 OS=Selaginella moellendorffii OX=88036 GN=SELMODRAFT_444075 PE=2 SV=1	inactive protein kinase SELMODRAFT_444075 OS=Cucumis melo OX=3656 GN=LOC103490012 PE=4 SV=1	T	Signal transduction mechanisms	inactive protein kinase SELMODRAFT_444075-like [Cucurbita moschata]
Cmo_Chr01	298610	C	T	C	9	9,0	T	12	0,12	SYNONYMOUS_CODING	tcG/tcA	CmoCh01G000710	[W]	Extracellular structures	Molecular Function: protein kinase activity (GO:0004672);; Molecular Function: ATP binding (GO:0005524);	K01180|1.9e-83|cmax:111487562|K01180 endo-1,3(4)-beta-glucanase [EC:3.2.1.6] | (RefSeq) uncharacterized protein LOC111487562	[T]	Signal transduction mechanisms	Protein tyrosine and serine/threonine kinase	Inactive protein kinase SELMODRAFT_444075 OS=Selaginella moellendorffii OX=88036 GN=SELMODRAFT_444075 PE=2 SV=1	inactive protein kinase SELMODRAFT_444075 OS=Cucumis melo OX=3656 GN=LOC103490012 PE=4 SV=1	T	Signal transduction mechanisms	inactive protein kinase SELMODRAFT_444075-like [Cucurbita moschata]
Cmo_Chr01	298623	G	A	G	8	8,0	A	12	0,12	NON_SYNONYMOUS_CODING	aCg/aTg	CmoCh01G000710	[W]	Extracellular structures	Molecular Function: protein kinase activity (GO:0004672);; Molecular Function: ATP binding (GO:0005524);	K01180|1.9e-83|cmax:111487562|K01180 endo-1,3(4)-beta-glucanase [EC:3.2.1.6] | (RefSeq) uncharacterized protein LOC111487562	[T]	Signal transduction mechanisms	Protein tyrosine and serine/threonine kinase	Inactive protein kinase SELMODRAFT_444075 OS=Selaginella moellendorffii OX=88036 GN=SELMODRAFT_444075 PE=2 SV=1	inactive protein kinase SELMODRAFT_444075 OS=Cucumis melo OX=3656 GN=LOC103490012 PE=4 SV=1	T	Signal transduction mechanisms	inactive protein kinase SELMODRAFT_444075-like [Cucurbita moschata]
Cmo_Chr01	298634	C	A	C	8	8,0	A	11	0,11	SYNONYMOUS_CODING	acG/acT	CmoCh01G000710	[W]	Extracellular structures	Molecular Function: protein kinase activity (GO:0004672);; Molecular Function: ATP binding (GO:0005524);	K01180|1.9e-83|cmax:111487562|K01180 endo-1,3(4)-beta-glucanase [EC:3.2.1.6] | (RefSeq) uncharacterized protein LOC111487562	[T]	Signal transduction mechanisms	Protein tyrosine and serine/threonine kinase	Inactive protein kinase SELMODRAFT_444075 OS=Selaginella moellendorffii OX=88036 GN=SELMODRAFT_444075 PE=2 SV=1	inactive protein kinase SELMODRAFT_444075 OS=Cucumis melo OX=3656 GN=LOC103490012 PE=4 SV=1	T	Signal transduction mechanisms	inactive protein kinase SELMODRAFT_444075-like [Cucurbita moschata]
Cmo_Chr01	298676	A	G	A	7	7,0	G	10	0,10	SYNONYMOUS_CODING	acT/acC	CmoCh01G000710	[W]	Extracellular structures	Molecular Function: protein kinase activity (GO:0004672);; Molecular Function: ATP binding (GO:0005524);	K01180|1.9e-83|cmax:111487562|K01180 endo-1,3(4)-beta-glucanase [EC:3.2.1.6] | (RefSeq) uncharacterized protein LOC111487562	[T]	Signal transduction mechanisms	Protein tyrosine and serine/threonine kinase	Inactive protein kinase SELMODRAFT_444075 OS=Selaginella moellendorffii OX=88036 GN=SELMODRAFT_444075 PE=2 SV=1	inactive protein kinase SELMODRAFT_444075 OS=Cucumis melo OX=3656 GN=LOC103490012 PE=4 SV=1	T	Signal transduction mechanisms	inactive protein kinase SELMODRAFT_444075-like [Cucurbita moschata]
Cmo_Chr01	298777	G	C	G	11	11,0	C	10	0,10	NON_SYNONYMOUS_CODING	Caa/Gaa	CmoCh01G000710	[W]	Extracellular structures	Molecular Function: protein kinase activity (GO:0004672);; Molecular Function: ATP binding (GO:0005524);	K01180|1.9e-83|cmax:111487562|K01180 endo-1,3(4)-beta-glucanase [EC:3.2.1.6] | (RefSeq) uncharacterized protein LOC111487562	[T]	Signal transduction mechanisms	Protein tyrosine and serine/threonine kinase	Inactive protein kinase SELMODRAFT_444075 OS=Selaginella moellendorffii OX=88036 GN=SELMODRAFT_444075 PE=2 SV=1	inactive protein kinase SELMODRAFT_444075 OS=Cucumis melo OX=3656 GN=LOC103490012 PE=4 SV=1	T	Signal transduction mechanisms	inactive protein kinase SELMODRAFT_444075-like [Cucurbita moschata]
Cmo_Chr01	298791	T	C	T	11	11,0	C	13	0,13	NON_SYNONYMOUS_CODING	cAa/cGa	CmoCh01G000710	[W]	Extracellular structures	Molecular Function: protein kinase activity (GO:0004672);; Molecular Function: ATP binding (GO:0005524);	K01180|1.9e-83|cmax:111487562|K01180 endo-1,3(4)-beta-glucanase [EC:3.2.1.6] | (RefSeq) uncharacterized protein LOC111487562	[T]	Signal transduction mechanisms	Protein tyrosine and serine/threonine kinase	Inactive protein kinase SELMODRAFT_444075 OS=Selaginella moellendorffii OX=88036 GN=SELMODRAFT_444075 PE=2 SV=1	inactive protein kinase SELMODRAFT_444075 OS=Cucumis melo OX=3656 GN=LOC103490012 PE=4 SV=1	T	Signal transduction mechanisms	inactive protein kinase SELMODRAFT_444075-like [Cucurbita moschata]
Cmo_Chr01	298886	A	G	A	12	12,0	G	16	0,16	SYNONYMOUS_CODING	caT/caC	CmoCh01G000710	[W]	Extracellular structures	Molecular Function: protein kinase activity (GO:0004672);; Molecular Function: ATP binding (GO:0005524);	K01180|1.9e-83|cmax:111487562|K01180 endo-1,3(4)-beta-glucanase [EC:3.2.1.6] | (RefSeq) uncharacterized protein LOC111487562	[T]	Signal transduction mechanisms	Protein tyrosine and serine/threonine kinase	Inactive protein kinase SELMODRAFT_444075 OS=Selaginella moellendorffii OX=88036 GN=SELMODRAFT_444075 PE=2 SV=1	inactive protein kinase SELMODRAFT_444075 OS=Cucumis melo OX=3656 GN=LOC103490012 PE=4 SV=1	T	Signal transduction mechanisms	inactive protein kinase SELMODRAFT_444075-like [Cucurbita moschata]
Cmo_Chr01	299034	T	C	T	14	14,0	C	15	0,15	SYNONYMOUS_CODING	gtA/gtG	CmoCh01G000710	[W]	Extracellular structures	Molecular Function: protein kinase activity (GO:0004672);; Molecular Function: ATP binding (GO:0005524);	K01180|1.9e-83|cmax:111487562|K01180 endo-1,3(4)-beta-glucanase [EC:3.2.1.6] | (RefSeq) uncharacterized protein LOC111487562	[T]	Signal transduction mechanisms	Protein tyrosine and serine/threonine kinase	Inactive protein kinase SELMODRAFT_444075 OS=Selaginella moellendorffii OX=88036 GN=SELMODRAFT_444075 PE=2 SV=1	inactive protein kinase SELMODRAFT_444075 OS=Cucumis melo OX=3656 GN=LOC103490012 PE=4 SV=1	T	Signal transduction mechanisms	inactive protein kinase SELMODRAFT_444075-like [Cucurbita moschata]
Cmo_Chr01	299199	G	A	G	9	9,0	A	14	0,14	SYNONYMOUS_CODING	tgC/tgT	CmoCh01G000710	[W]	Extracellular structures	Molecular Function: protein kinase activity (GO:0004672);; Molecular Function: ATP binding (GO:0005524);	K01180|1.9e-83|cmax:111487562|K01180 endo-1,3(4)-beta-glucanase [EC:3.2.1.6] | (RefSeq) uncharacterized protein LOC111487562	[T]	Signal transduction mechanisms	Protein tyrosine and serine/threonine kinase	Inactive protein kinase SELMODRAFT_444075 OS=Selaginella moellendorffii OX=88036 GN=SELMODRAFT_444075 PE=2 SV=1	inactive protein kinase SELMODRAFT_444075 OS=Cucumis melo OX=3656 GN=LOC103490012 PE=4 SV=1	T	Signal transduction mechanisms	inactive protein kinase SELMODRAFT_444075-like [Cucurbita moschata]
Cmo_Chr01	299220	C	T	C	11	11,0	T	11	0,11	SYNONYMOUS_CODING	aaG/aaA	CmoCh01G000710	[W]	Extracellular structures	Molecular Function: protein kinase activity (GO:0004672);; Molecular Function: ATP binding (GO:0005524);	K01180|1.9e-83|cmax:111487562|K01180 endo-1,3(4)-beta-glucanase [EC:3.2.1.6] | (RefSeq) uncharacterized protein LOC111487562	[T]	Signal transduction mechanisms	Protein tyrosine and serine/threonine kinase	Inactive protein kinase SELMODRAFT_444075 OS=Selaginella moellendorffii OX=88036 GN=SELMODRAFT_444075 PE=2 SV=1	inactive protein kinase SELMODRAFT_444075 OS=Cucumis melo OX=3656 GN=LOC103490012 PE=4 SV=1	T	Signal transduction mechanisms	inactive protein kinase SELMODRAFT_444075-like [Cucurbita moschata]
Cmo_Chr01	299237	T	C	T	9	9,0	C	11	0,11	NON_SYNONYMOUS_CODING	Aca/Gca	CmoCh01G000710	[W]	Extracellular structures	Molecular Function: protein kinase activity (GO:0004672);; Molecular Function: ATP binding (GO:0005524);	K01180|1.9e-83|cmax:111487562|K01180 endo-1,3(4)-beta-glucanase [EC:3.2.1.6] | (RefSeq) uncharacterized protein LOC111487562	[T]	Signal transduction mechanisms	Protein tyrosine and serine/threonine kinase	Inactive protein kinase SELMODRAFT_444075 OS=Selaginella moellendorffii OX=88036 GN=SELMODRAFT_444075 PE=2 SV=1	inactive protein kinase SELMODRAFT_444075 OS=Cucumis melo OX=3656 GN=LOC103490012 PE=4 SV=1	T	Signal transduction mechanisms	inactive protein kinase SELMODRAFT_444075-like [Cucurbita moschata]
Cmo_Chr01	299534	T	C	T	10	10,0	C	8	0,8	NON_SYNONYMOUS_CODING	aAg/aGg	CmoCh01G000710	[W]	Extracellular structures	Molecular Function: protein kinase activity (GO:0004672);; Molecular Function: ATP binding (GO:0005524);	K01180|1.9e-83|cmax:111487562|K01180 endo-1,3(4)-beta-glucanase [EC:3.2.1.6] | (RefSeq) uncharacterized protein LOC111487562	[T]	Signal transduction mechanisms	Protein tyrosine and serine/threonine kinase	Inactive protein kinase SELMODRAFT_444075 OS=Selaginella moellendorffii OX=88036 GN=SELMODRAFT_444075 PE=2 SV=1	inactive protein kinase SELMODRAFT_444075 OS=Cucumis melo OX=3656 GN=LOC103490012 PE=4 SV=1	T	Signal transduction mechanisms	inactive protein kinase SELMODRAFT_444075-like [Cucurbita moschata]
Cmo_Chr01	299943	C	T	C	10	10,0	T	19	0,19	UTR_5_PRIME	-	CmoCh01G000710	[W]	Extracellular structures	Molecular Function: protein kinase activity (GO:0004672);; Molecular Function: ATP binding (GO:0005524);	K01180|1.9e-83|cmax:111487562|K01180 endo-1,3(4)-beta-glucanase [EC:3.2.1.6] | (RefSeq) uncharacterized protein LOC111487562	[T]	Signal transduction mechanisms	Protein tyrosine and serine/threonine kinase	Inactive protein kinase SELMODRAFT_444075 OS=Selaginella moellendorffii OX=88036 GN=SELMODRAFT_444075 PE=2 SV=1	inactive protein kinase SELMODRAFT_444075 OS=Cucumis melo OX=3656 GN=LOC103490012 PE=4 SV=1	T	Signal transduction mechanisms	inactive protein kinase SELMODRAFT_444075-like [Cucurbita moschata]
Cmo_Chr01	299958	G	A	G	12	12,0	A	19	0,19	UTR_5_PRIME	-	CmoCh01G000710	[W]	Extracellular structures	Molecular Function: protein kinase activity (GO:0004672);; Molecular Function: ATP binding (GO:0005524);	K01180|1.9e-83|cmax:111487562|K01180 endo-1,3(4)-beta-glucanase [EC:3.2.1.6] | (RefSeq) uncharacterized protein LOC111487562	[T]	Signal transduction mechanisms	Protein tyrosine and serine/threonine kinase	Inactive protein kinase SELMODRAFT_444075 OS=Selaginella moellendorffii OX=88036 GN=SELMODRAFT_444075 PE=2 SV=1	inactive protein kinase SELMODRAFT_444075 OS=Cucumis melo OX=3656 GN=LOC103490012 PE=4 SV=1	T	Signal transduction mechanisms	inactive protein kinase SELMODRAFT_444075-like [Cucurbita moschata]
Cmo_Chr01	300087	A	G	A	15	15,0	G	18	0,18	UTR_5_PRIME	-	CmoCh01G000710	[W]	Extracellular structures	Molecular Function: protein kinase activity (GO:0004672);; Molecular Function: ATP binding (GO:0005524);	K01180|1.9e-83|cmax:111487562|K01180 endo-1,3(4)-beta-glucanase [EC:3.2.1.6] | (RefSeq) uncharacterized protein LOC111487562	[T]	Signal transduction mechanisms	Protein tyrosine and serine/threonine kinase	Inactive protein kinase SELMODRAFT_444075 OS=Selaginella moellendorffii OX=88036 GN=SELMODRAFT_444075 PE=2 SV=1	inactive protein kinase SELMODRAFT_444075 OS=Cucumis melo OX=3656 GN=LOC103490012 PE=4 SV=1	T	Signal transduction mechanisms	inactive protein kinase SELMODRAFT_444075-like [Cucurbita moschata]
Cmo_Chr01	300263	G	A	G	17	17,0	A	4	0,4	UTR_5_PRIME	-	CmoCh01G000710	[W]	Extracellular structures	Molecular Function: protein kinase activity (GO:0004672);; Molecular Function: ATP binding (GO:0005524);	K01180|1.9e-83|cmax:111487562|K01180 endo-1,3(4)-beta-glucanase [EC:3.2.1.6] | (RefSeq) uncharacterized protein LOC111487562	[T]	Signal transduction mechanisms	Protein tyrosine and serine/threonine kinase	Inactive protein kinase SELMODRAFT_444075 OS=Selaginella moellendorffii OX=88036 GN=SELMODRAFT_444075 PE=2 SV=1	inactive protein kinase SELMODRAFT_444075 OS=Cucumis melo OX=3656 GN=LOC103490012 PE=4 SV=1	T	Signal transduction mechanisms	inactive protein kinase SELMODRAFT_444075-like [Cucurbita moschata]
Cmo_Chr01	300274	T	A	T	17	17,0	A	4	0,4	UTR_5_PRIME	-	CmoCh01G000710	[W]	Extracellular structures	Molecular Function: protein kinase activity (GO:0004672);; Molecular Function: ATP binding (GO:0005524);	K01180|1.9e-83|cmax:111487562|K01180 endo-1,3(4)-beta-glucanase [EC:3.2.1.6] | (RefSeq) uncharacterized protein LOC111487562	[T]	Signal transduction mechanisms	Protein tyrosine and serine/threonine kinase	Inactive protein kinase SELMODRAFT_444075 OS=Selaginella moellendorffii OX=88036 GN=SELMODRAFT_444075 PE=2 SV=1	inactive protein kinase SELMODRAFT_444075 OS=Cucumis melo OX=3656 GN=LOC103490012 PE=4 SV=1	T	Signal transduction mechanisms	inactive protein kinase SELMODRAFT_444075-like [Cucurbita moschata]
Cmo_Chr01	300506	T	A	T	11	11,0	A	8	0,8	UTR_5_PRIME	-	CmoCh01G000710	[W]	Extracellular structures	Molecular Function: protein kinase activity (GO:0004672);; Molecular Function: ATP binding (GO:0005524);	K01180|1.9e-83|cmax:111487562|K01180 endo-1,3(4)-beta-glucanase [EC:3.2.1.6] | (RefSeq) uncharacterized protein LOC111487562	[T]	Signal transduction mechanisms	Protein tyrosine and serine/threonine kinase	Inactive protein kinase SELMODRAFT_444075 OS=Selaginella moellendorffii OX=88036 GN=SELMODRAFT_444075 PE=2 SV=1	inactive protein kinase SELMODRAFT_444075 OS=Cucumis melo OX=3656 GN=LOC103490012 PE=4 SV=1	T	Signal transduction mechanisms	inactive protein kinase SELMODRAFT_444075-like [Cucurbita moschata]
Cmo_Chr01	300521	G	A	G	11	11,0	A	9	0,9	UTR_5_PRIME	-	CmoCh01G000710	[W]	Extracellular structures	Molecular Function: protein kinase activity (GO:0004672);; Molecular Function: ATP binding (GO:0005524);	K01180|1.9e-83|cmax:111487562|K01180 endo-1,3(4)-beta-glucanase [EC:3.2.1.6] | (RefSeq) uncharacterized protein LOC111487562	[T]	Signal transduction mechanisms	Protein tyrosine and serine/threonine kinase	Inactive protein kinase SELMODRAFT_444075 OS=Selaginella moellendorffii OX=88036 GN=SELMODRAFT_444075 PE=2 SV=1	inactive protein kinase SELMODRAFT_444075 OS=Cucumis melo OX=3656 GN=LOC103490012 PE=4 SV=1	T	Signal transduction mechanisms	inactive protein kinase SELMODRAFT_444075-like [Cucurbita moschata]
Cmo_Chr01	300628	A	G	A	13	13,0	G	9	0,9	UTR_5_PRIME	-	CmoCh01G000710	[W]	Extracellular structures	Molecular Function: protein kinase activity (GO:0004672);; Molecular Function: ATP binding (GO:0005524);	K01180|1.9e-83|cmax:111487562|K01180 endo-1,3(4)-beta-glucanase [EC:3.2.1.6] | (RefSeq) uncharacterized protein LOC111487562	[T]	Signal transduction mechanisms	Protein tyrosine and serine/threonine kinase	Inactive protein kinase SELMODRAFT_444075 OS=Selaginella moellendorffii OX=88036 GN=SELMODRAFT_444075 PE=2 SV=1	inactive protein kinase SELMODRAFT_444075 OS=Cucumis melo OX=3656 GN=LOC103490012 PE=4 SV=1	T	Signal transduction mechanisms	inactive protein kinase SELMODRAFT_444075-like [Cucurbita moschata]
Cmo_Chr01	305325	C	T	C	9	9,0	T	11	0,11	UTR_5_PRIME	-	CmoCh01G000720	--	--	Cellular Component: protein phosphatase type 2A complex (GO:0000159);; Cellular Component: cytosol (GO:0005829);; Molecular Function: protein phosphatase regulator activity (GO:0019888);; Biological Process: peptidyl-serine dephosphorylation (GO:0070262);	K04354|4.0e-295|cmos:111452369|K04354 serine/threonine-protein phosphatase 2A regulatory subunit B | (RefSeq) serine/threonine protein phosphatase 2A 55 kDa regulatory subunit B beta isoform-like isoform X1	[T]	Signal transduction mechanisms	WD domain, G-beta repeat	Serine/threonine protein phosphatase 2A 55 kDa regulatory subunit B beta isoform OS=Arabidopsis thaliana OX=3702 GN=PP2AB2 PE=1 SV=1	Serine/threonine-protein phosphatase 2A 55 kDa regulatory subunit B OS=Cucumis sativus OX=3659 GN=Csa_3G849390 PE=3 SV=1	T	Signal transduction mechanisms	serine/threonine protein phosphatase 2A 55 kDa regulatory subunit B beta isoform-like isoform X1 [Cucurbita moschata]
Cmo_Chr01	305349	G	A	G	9	9,0	A	14	0,14	UTR_5_PRIME	-	CmoCh01G000720	--	--	Cellular Component: protein phosphatase type 2A complex (GO:0000159);; Cellular Component: cytosol (GO:0005829);; Molecular Function: protein phosphatase regulator activity (GO:0019888);; Biological Process: peptidyl-serine dephosphorylation (GO:0070262);	K04354|4.0e-295|cmos:111452369|K04354 serine/threonine-protein phosphatase 2A regulatory subunit B | (RefSeq) serine/threonine protein phosphatase 2A 55 kDa regulatory subunit B beta isoform-like isoform X1	[T]	Signal transduction mechanisms	WD domain, G-beta repeat	Serine/threonine protein phosphatase 2A 55 kDa regulatory subunit B beta isoform OS=Arabidopsis thaliana OX=3702 GN=PP2AB2 PE=1 SV=1	Serine/threonine-protein phosphatase 2A 55 kDa regulatory subunit B OS=Cucumis sativus OX=3659 GN=Csa_3G849390 PE=3 SV=1	T	Signal transduction mechanisms	serine/threonine protein phosphatase 2A 55 kDa regulatory subunit B beta isoform-like isoform X1 [Cucurbita moschata]
Cmo_Chr01	305359	T	A	T	8	8,0	A	15	0,15	UTR_5_PRIME	-	CmoCh01G000720	--	--	Cellular Component: protein phosphatase type 2A complex (GO:0000159);; Cellular Component: cytosol (GO:0005829);; Molecular Function: protein phosphatase regulator activity (GO:0019888);; Biological Process: peptidyl-serine dephosphorylation (GO:0070262);	K04354|4.0e-295|cmos:111452369|K04354 serine/threonine-protein phosphatase 2A regulatory subunit B | (RefSeq) serine/threonine protein phosphatase 2A 55 kDa regulatory subunit B beta isoform-like isoform X1	[T]	Signal transduction mechanisms	WD domain, G-beta repeat	Serine/threonine protein phosphatase 2A 55 kDa regulatory subunit B beta isoform OS=Arabidopsis thaliana OX=3702 GN=PP2AB2 PE=1 SV=1	Serine/threonine-protein phosphatase 2A 55 kDa regulatory subunit B OS=Cucumis sativus OX=3659 GN=Csa_3G849390 PE=3 SV=1	T	Signal transduction mechanisms	serine/threonine protein phosphatase 2A 55 kDa regulatory subunit B beta isoform-like isoform X1 [Cucurbita moschata]
Cmo_Chr01	306435	G	T	G	7	7,0	T	17	0,17	NON_SYNONYMOUS_CODING	gaG/gaT	CmoCh01G000720	--	--	Cellular Component: protein phosphatase type 2A complex (GO:0000159);; Cellular Component: cytosol (GO:0005829);; Molecular Function: protein phosphatase regulator activity (GO:0019888);; Biological Process: peptidyl-serine dephosphorylation (GO:0070262);	K04354|4.0e-295|cmos:111452369|K04354 serine/threonine-protein phosphatase 2A regulatory subunit B | (RefSeq) serine/threonine protein phosphatase 2A 55 kDa regulatory subunit B beta isoform-like isoform X1	[T]	Signal transduction mechanisms	WD domain, G-beta repeat	Serine/threonine protein phosphatase 2A 55 kDa regulatory subunit B beta isoform OS=Arabidopsis thaliana OX=3702 GN=PP2AB2 PE=1 SV=1	Serine/threonine-protein phosphatase 2A 55 kDa regulatory subunit B OS=Cucumis sativus OX=3659 GN=Csa_3G849390 PE=3 SV=1	T	Signal transduction mechanisms	serine/threonine protein phosphatase 2A 55 kDa regulatory subunit B beta isoform-like isoform X1 [Cucurbita moschata]
Cmo_Chr01	308215	C	G	C	8	8,0	G	13	0,13	NON_SYNONYMOUS_CODING	gCa/gGa	CmoCh01G000720	--	--	Cellular Component: protein phosphatase type 2A complex (GO:0000159);; Cellular Component: cytosol (GO:0005829);; Molecular Function: protein phosphatase regulator activity (GO:0019888);; Biological Process: peptidyl-serine dephosphorylation (GO:0070262);	K04354|4.0e-295|cmos:111452369|K04354 serine/threonine-protein phosphatase 2A regulatory subunit B | (RefSeq) serine/threonine protein phosphatase 2A 55 kDa regulatory subunit B beta isoform-like isoform X1	[T]	Signal transduction mechanisms	WD domain, G-beta repeat	Serine/threonine protein phosphatase 2A 55 kDa regulatory subunit B beta isoform OS=Arabidopsis thaliana OX=3702 GN=PP2AB2 PE=1 SV=1	Serine/threonine-protein phosphatase 2A 55 kDa regulatory subunit B OS=Cucumis sativus OX=3659 GN=Csa_3G849390 PE=3 SV=1	T	Signal transduction mechanisms	serine/threonine protein phosphatase 2A 55 kDa regulatory subunit B beta isoform-like isoform X1 [Cucurbita moschata]
Cmo_Chr01	313002	G	T	G	16	16,0	T	22	0,22	UTR_3_PRIME	-	CmoCh01G000720	--	--	Cellular Component: protein phosphatase type 2A complex (GO:0000159);; Cellular Component: cytosol (GO:0005829);; Molecular Function: protein phosphatase regulator activity (GO:0019888);; Biological Process: peptidyl-serine dephosphorylation (GO:0070262);	K04354|4.0e-295|cmos:111452369|K04354 serine/threonine-protein phosphatase 2A regulatory subunit B | (RefSeq) serine/threonine protein phosphatase 2A 55 kDa regulatory subunit B beta isoform-like isoform X1	[T]	Signal transduction mechanisms	WD domain, G-beta repeat	Serine/threonine protein phosphatase 2A 55 kDa regulatory subunit B beta isoform OS=Arabidopsis thaliana OX=3702 GN=PP2AB2 PE=1 SV=1	Serine/threonine-protein phosphatase 2A 55 kDa regulatory subunit B OS=Cucumis sativus OX=3659 GN=Csa_3G849390 PE=3 SV=1	T	Signal transduction mechanisms	serine/threonine protein phosphatase 2A 55 kDa regulatory subunit B beta isoform-like isoform X1 [Cucurbita moschata]
Cmo_Chr01	313152	T	C	T	15	15,0	C	18	0,18	UTR_3_PRIME	-	CmoCh01G000720	--	--	Cellular Component: protein phosphatase type 2A complex (GO:0000159);; Cellular Component: cytosol (GO:0005829);; Molecular Function: protein phosphatase regulator activity (GO:0019888);; Biological Process: peptidyl-serine dephosphorylation (GO:0070262);	K04354|4.0e-295|cmos:111452369|K04354 serine/threonine-protein phosphatase 2A regulatory subunit B | (RefSeq) serine/threonine protein phosphatase 2A 55 kDa regulatory subunit B beta isoform-like isoform X1	[T]	Signal transduction mechanisms	WD domain, G-beta repeat	Serine/threonine protein phosphatase 2A 55 kDa regulatory subunit B beta isoform OS=Arabidopsis thaliana OX=3702 GN=PP2AB2 PE=1 SV=1	Serine/threonine-protein phosphatase 2A 55 kDa regulatory subunit B OS=Cucumis sativus OX=3659 GN=Csa_3G849390 PE=3 SV=1	T	Signal transduction mechanisms	serine/threonine protein phosphatase 2A 55 kDa regulatory subunit B beta isoform-like isoform X1 [Cucurbita moschata]
Cmo_Chr01	313351	A	G	A	13	13,0	G	14	0,14	UTR_3_PRIME	-	CmoCh01G000720	--	--	Cellular Component: protein phosphatase type 2A complex (GO:0000159);; Cellular Component: cytosol (GO:0005829);; Molecular Function: protein phosphatase regulator activity (GO:0019888);; Biological Process: peptidyl-serine dephosphorylation (GO:0070262);	K04354|4.0e-295|cmos:111452369|K04354 serine/threonine-protein phosphatase 2A regulatory subunit B | (RefSeq) serine/threonine protein phosphatase 2A 55 kDa regulatory subunit B beta isoform-like isoform X1	[T]	Signal transduction mechanisms	WD domain, G-beta repeat	Serine/threonine protein phosphatase 2A 55 kDa regulatory subunit B beta isoform OS=Arabidopsis thaliana OX=3702 GN=PP2AB2 PE=1 SV=1	Serine/threonine-protein phosphatase 2A 55 kDa regulatory subunit B OS=Cucumis sativus OX=3659 GN=Csa_3G849390 PE=3 SV=1	T	Signal transduction mechanisms	serine/threonine protein phosphatase 2A 55 kDa regulatory subunit B beta isoform-like isoform X1 [Cucurbita moschata]
Cmo_Chr01	321703	G	A	G	10	10,0	A	15	0,15	SYNONYMOUS_CODING	taC/taT	CmoCh01G000730	[ET]	--	Molecular Function: ligand-gated ion channel activity (GO:0015276);; Cellular Component: integral component of membrane (GO:0016021);	K05387|0.0e+00|cmos:111452368|K05387 glutamate receptor, ionotropic, plant | (RefSeq) glutamate receptor 2.7-like	[PET]	--	Receptor family ligand binding region	Glutamate receptor 2.7 OS=Arabidopsis thaliana OX=3702 GN=GLR2.7 PE=2 SV=3	Glutamate receptor OS=Cucumis melo var. makuwa OX=1194695 GN=E5676_scaffold863G001520 PE=3 SV=1	--	--	glutamate receptor 2.7-like [Cucurbita moschata]
Cmo_Chr01	321844	G	A	G	18	18,0	A	14	0,14	SYNONYMOUS_CODING	gtC/gtT	CmoCh01G000730	[ET]	--	Molecular Function: ligand-gated ion channel activity (GO:0015276);; Cellular Component: integral component of membrane (GO:0016021);	K05387|0.0e+00|cmos:111452368|K05387 glutamate receptor, ionotropic, plant | (RefSeq) glutamate receptor 2.7-like	[PET]	--	Receptor family ligand binding region	Glutamate receptor 2.7 OS=Arabidopsis thaliana OX=3702 GN=GLR2.7 PE=2 SV=3	Glutamate receptor OS=Cucumis melo var. makuwa OX=1194695 GN=E5676_scaffold863G001520 PE=3 SV=1	--	--	glutamate receptor 2.7-like [Cucurbita moschata]
Cmo_Chr01	322106	C	G	C	14	14,0	G	13	0,13	NON_SYNONYMOUS_CODING	aGt/aCt	CmoCh01G000730	[ET]	--	Molecular Function: ligand-gated ion channel activity (GO:0015276);; Cellular Component: integral component of membrane (GO:0016021);	K05387|0.0e+00|cmos:111452368|K05387 glutamate receptor, ionotropic, plant | (RefSeq) glutamate receptor 2.7-like	[PET]	--	Receptor family ligand binding region	Glutamate receptor 2.7 OS=Arabidopsis thaliana OX=3702 GN=GLR2.7 PE=2 SV=3	Glutamate receptor OS=Cucumis melo var. makuwa OX=1194695 GN=E5676_scaffold863G001520 PE=3 SV=1	--	--	glutamate receptor 2.7-like [Cucurbita moschata]
Cmo_Chr01	322303	C	T	C	10	10,0	T	17	0,17	SYNONYMOUS_CODING	ccG/ccA	CmoCh01G000730	[ET]	--	Molecular Function: ligand-gated ion channel activity (GO:0015276);; Cellular Component: integral component of membrane (GO:0016021);	K05387|0.0e+00|cmos:111452368|K05387 glutamate receptor, ionotropic, plant | (RefSeq) glutamate receptor 2.7-like	[PET]	--	Receptor family ligand binding region	Glutamate receptor 2.7 OS=Arabidopsis thaliana OX=3702 GN=GLR2.7 PE=2 SV=3	Glutamate receptor OS=Cucumis melo var. makuwa OX=1194695 GN=E5676_scaffold863G001520 PE=3 SV=1	--	--	glutamate receptor 2.7-like [Cucurbita moschata]
Cmo_Chr01	322384	C	T	C	10	10,0	T	13	0,13	SYNONYMOUS_CODING	acG/acA	CmoCh01G000730	[ET]	--	Molecular Function: ligand-gated ion channel activity (GO:0015276);; Cellular Component: integral component of membrane (GO:0016021);	K05387|0.0e+00|cmos:111452368|K05387 glutamate receptor, ionotropic, plant | (RefSeq) glutamate receptor 2.7-like	[PET]	--	Receptor family ligand binding region	Glutamate receptor 2.7 OS=Arabidopsis thaliana OX=3702 GN=GLR2.7 PE=2 SV=3	Glutamate receptor OS=Cucumis melo var. makuwa OX=1194695 GN=E5676_scaffold863G001520 PE=3 SV=1	--	--	glutamate receptor 2.7-like [Cucurbita moschata]
Cmo_Chr01	322426	A	G	A	8	8,0	G	15	0,15	SYNONYMOUS_CODING	gcT/gcC	CmoCh01G000730	[ET]	--	Molecular Function: ligand-gated ion channel activity (GO:0015276);; Cellular Component: integral component of membrane (GO:0016021);	K05387|0.0e+00|cmos:111452368|K05387 glutamate receptor, ionotropic, plant | (RefSeq) glutamate receptor 2.7-like	[PET]	--	Receptor family ligand binding region	Glutamate receptor 2.7 OS=Arabidopsis thaliana OX=3702 GN=GLR2.7 PE=2 SV=3	Glutamate receptor OS=Cucumis melo var. makuwa OX=1194695 GN=E5676_scaffold863G001520 PE=3 SV=1	--	--	glutamate receptor 2.7-like [Cucurbita moschata]
Cmo_Chr01	322651	A	G	A	7	7,0	G	18	0,18	SYNONYMOUS_CODING	gcT/gcC	CmoCh01G000730	[ET]	--	Molecular Function: ligand-gated ion channel activity (GO:0015276);; Cellular Component: integral component of membrane (GO:0016021);	K05387|0.0e+00|cmos:111452368|K05387 glutamate receptor, ionotropic, plant | (RefSeq) glutamate receptor 2.7-like	[PET]	--	Receptor family ligand binding region	Glutamate receptor 2.7 OS=Arabidopsis thaliana OX=3702 GN=GLR2.7 PE=2 SV=3	Glutamate receptor OS=Cucumis melo var. makuwa OX=1194695 GN=E5676_scaffold863G001520 PE=3 SV=1	--	--	glutamate receptor 2.7-like [Cucurbita moschata]
Cmo_Chr01	322717	A	C	A	8	8,0	C	11	0,11	SYNONYMOUS_CODING	acT/acG	CmoCh01G000730	[ET]	--	Molecular Function: ligand-gated ion channel activity (GO:0015276);; Cellular Component: integral component of membrane (GO:0016021);	K05387|0.0e+00|cmos:111452368|K05387 glutamate receptor, ionotropic, plant | (RefSeq) glutamate receptor 2.7-like	[PET]	--	Receptor family ligand binding region	Glutamate receptor 2.7 OS=Arabidopsis thaliana OX=3702 GN=GLR2.7 PE=2 SV=3	Glutamate receptor OS=Cucumis melo var. makuwa OX=1194695 GN=E5676_scaffold863G001520 PE=3 SV=1	--	--	glutamate receptor 2.7-like [Cucurbita moschata]
Cmo_Chr01	322874	A	G	A	12	12,0	G	14	0,14	NON_SYNONYMOUS_CODING	gTg/gCg	CmoCh01G000730	[ET]	--	Molecular Function: ligand-gated ion channel activity (GO:0015276);; Cellular Component: integral component of membrane (GO:0016021);	K05387|0.0e+00|cmos:111452368|K05387 glutamate receptor, ionotropic, plant | (RefSeq) glutamate receptor 2.7-like	[PET]	--	Receptor family ligand binding region	Glutamate receptor 2.7 OS=Arabidopsis thaliana OX=3702 GN=GLR2.7 PE=2 SV=3	Glutamate receptor OS=Cucumis melo var. makuwa OX=1194695 GN=E5676_scaffold863G001520 PE=3 SV=1	--	--	glutamate receptor 2.7-like [Cucurbita moschata]
Cmo_Chr01	323051	G	A	G	17	17,0	A	12	0,12	NON_SYNONYMOUS_CODING	gCt/gTt	CmoCh01G000730	[ET]	--	Molecular Function: ligand-gated ion channel activity (GO:0015276);; Cellular Component: integral component of membrane (GO:0016021);	K05387|0.0e+00|cmos:111452368|K05387 glutamate receptor, ionotropic, plant | (RefSeq) glutamate receptor 2.7-like	[PET]	--	Receptor family ligand binding region	Glutamate receptor 2.7 OS=Arabidopsis thaliana OX=3702 GN=GLR2.7 PE=2 SV=3	Glutamate receptor OS=Cucumis melo var. makuwa OX=1194695 GN=E5676_scaffold863G001520 PE=3 SV=1	--	--	glutamate receptor 2.7-like [Cucurbita moschata]
Cmo_Chr01	323227	C	T	C	14	14,0	T	15	0,15	NON_SYNONYMOUS_CODING	gGa/gAa	CmoCh01G000730	[ET]	--	Molecular Function: ligand-gated ion channel activity (GO:0015276);; Cellular Component: integral component of membrane (GO:0016021);	K05387|0.0e+00|cmos:111452368|K05387 glutamate receptor, ionotropic, plant | (RefSeq) glutamate receptor 2.7-like	[PET]	--	Receptor family ligand binding region	Glutamate receptor 2.7 OS=Arabidopsis thaliana OX=3702 GN=GLR2.7 PE=2 SV=3	Glutamate receptor OS=Cucumis melo var. makuwa OX=1194695 GN=E5676_scaffold863G001520 PE=3 SV=1	--	--	glutamate receptor 2.7-like [Cucurbita moschata]
Cmo_Chr01	323262	G	C	G	17	17,0	C	13	0,13	NON_SYNONYMOUS_CODING	aaC/aaG	CmoCh01G000730	[ET]	--	Molecular Function: ligand-gated ion channel activity (GO:0015276);; Cellular Component: integral component of membrane (GO:0016021);	K05387|0.0e+00|cmos:111452368|K05387 glutamate receptor, ionotropic, plant | (RefSeq) glutamate receptor 2.7-like	[PET]	--	Receptor family ligand binding region	Glutamate receptor 2.7 OS=Arabidopsis thaliana OX=3702 GN=GLR2.7 PE=2 SV=3	Glutamate receptor OS=Cucumis melo var. makuwa OX=1194695 GN=E5676_scaffold863G001520 PE=3 SV=1	--	--	glutamate receptor 2.7-like [Cucurbita moschata]
Cmo_Chr01	324458	T	C	T	12	12,0	C	8	0,8	UTR_5_PRIME	-	CmoCh01G000740	--	--	--	K16241|6.8e-14|zma:100383828|K16241 transcription factor HY5 | (RefSeq) uncharacterized protein LOC100383828	--	--	Occludin homology domain	--	dentin sialophosphoprotein isoform X1 OS=Cucumis melo OX=3656 GN=LOC103490006 PE=4 SV=1	S	Function unknown	dentin sialophosphoprotein isoform X3 [Cucurbita moschata]
Cmo_Chr01	324824	T	A	T	8	8,0	A	4	0,4	NON_SYNONYMOUS_CODING	cTg/cAg	CmoCh01G000740	--	--	--	K16241|6.8e-14|zma:100383828|K16241 transcription factor HY5 | (RefSeq) uncharacterized protein LOC100383828	--	--	Occludin homology domain	--	dentin sialophosphoprotein isoform X1 OS=Cucumis melo OX=3656 GN=LOC103490006 PE=4 SV=1	S	Function unknown	dentin sialophosphoprotein isoform X3 [Cucurbita moschata]
Cmo_Chr01	327265	A	G	A	16	16,0	G	22	0,22	SYNONYMOUS_CODING	tcA/tcG	CmoCh01G000740	--	--	--	K16241|6.8e-14|zma:100383828|K16241 transcription factor HY5 | (RefSeq) uncharacterized protein LOC100383828	--	--	Occludin homology domain	--	dentin sialophosphoprotein isoform X1 OS=Cucumis melo OX=3656 GN=LOC103490006 PE=4 SV=1	S	Function unknown	dentin sialophosphoprotein isoform X3 [Cucurbita moschata]
Cmo_Chr01	330028	G	A	G	15	15,0	A	9	0,9	SYNONYMOUS_CODING	aaG/aaA	CmoCh01G000740	--	--	--	K16241|6.8e-14|zma:100383828|K16241 transcription factor HY5 | (RefSeq) uncharacterized protein LOC100383828	--	--	Occludin homology domain	--	dentin sialophosphoprotein isoform X1 OS=Cucumis melo OX=3656 GN=LOC103490006 PE=4 SV=1	S	Function unknown	dentin sialophosphoprotein isoform X3 [Cucurbita moschata]
Cmo_Chr01	330760	A	C	A	13	13,0	C	12	0,12	NON_SYNONYMOUS_CODING	cAa/cCa	CmoCh01G000740	--	--	--	K16241|6.8e-14|zma:100383828|K16241 transcription factor HY5 | (RefSeq) uncharacterized protein LOC100383828	--	--	Occludin homology domain	--	dentin sialophosphoprotein isoform X1 OS=Cucumis melo OX=3656 GN=LOC103490006 PE=4 SV=1	S	Function unknown	dentin sialophosphoprotein isoform X3 [Cucurbita moschata]
Cmo_Chr01	331227	G	C	G	15	15,0	C	16	0,16	NON_SYNONYMOUS_CODING	Gct/Cct	CmoCh01G000740	--	--	--	K16241|6.8e-14|zma:100383828|K16241 transcription factor HY5 | (RefSeq) uncharacterized protein LOC100383828	--	--	Occludin homology domain	--	dentin sialophosphoprotein isoform X1 OS=Cucumis melo OX=3656 GN=LOC103490006 PE=4 SV=1	S	Function unknown	dentin sialophosphoprotein isoform X3 [Cucurbita moschata]
Cmo_Chr01	331289	C	T	C	15	15,0	T	16	0,16	SYNONYMOUS_CODING	caC/caT	CmoCh01G000740	--	--	--	K16241|6.8e-14|zma:100383828|K16241 transcription factor HY5 | (RefSeq) uncharacterized protein LOC100383828	--	--	Occludin homology domain	--	dentin sialophosphoprotein isoform X1 OS=Cucumis melo OX=3656 GN=LOC103490006 PE=4 SV=1	S	Function unknown	dentin sialophosphoprotein isoform X3 [Cucurbita moschata]
Cmo_Chr01	331556	C	T	C	15	15,0	T	9	0,9	SYNONYMOUS_CODING	agC/agT	CmoCh01G000740	--	--	--	K16241|6.8e-14|zma:100383828|K16241 transcription factor HY5 | (RefSeq) uncharacterized protein LOC100383828	--	--	Occludin homology domain	--	dentin sialophosphoprotein isoform X1 OS=Cucumis melo OX=3656 GN=LOC103490006 PE=4 SV=1	S	Function unknown	dentin sialophosphoprotein isoform X3 [Cucurbita moschata]
Cmo_Chr01	331625	A	G	A	11	11,0	G	8	0,8	SYNONYMOUS_CODING	caA/caG	CmoCh01G000740	--	--	--	K16241|6.8e-14|zma:100383828|K16241 transcription factor HY5 | (RefSeq) uncharacterized protein LOC100383828	--	--	Occludin homology domain	--	dentin sialophosphoprotein isoform X1 OS=Cucumis melo OX=3656 GN=LOC103490006 PE=4 SV=1	S	Function unknown	dentin sialophosphoprotein isoform X3 [Cucurbita moschata]
Cmo_Chr01	332018	T	C	T	8	8,0	C	17	0,17	SYNONYMOUS_CODING	gtT/gtC	CmoCh01G000740	--	--	--	K16241|6.8e-14|zma:100383828|K16241 transcription factor HY5 | (RefSeq) uncharacterized protein LOC100383828	--	--	Occludin homology domain	--	dentin sialophosphoprotein isoform X1 OS=Cucumis melo OX=3656 GN=LOC103490006 PE=4 SV=1	S	Function unknown	dentin sialophosphoprotein isoform X3 [Cucurbita moschata]
Cmo_Chr01	332278	T	C	T	7	7,0	C	22	0,22	NON_SYNONYMOUS_CODING	gTa/gCa	CmoCh01G000740	--	--	--	K16241|6.8e-14|zma:100383828|K16241 transcription factor HY5 | (RefSeq) uncharacterized protein LOC100383828	--	--	Occludin homology domain	--	dentin sialophosphoprotein isoform X1 OS=Cucumis melo OX=3656 GN=LOC103490006 PE=4 SV=1	S	Function unknown	dentin sialophosphoprotein isoform X3 [Cucurbita moschata]
Cmo_Chr01	332466	C	A	C	12	12,0	A	18	0,18	NON_SYNONYMOUS_CODING	Caa/Aaa	CmoCh01G000740	--	--	--	K16241|6.8e-14|zma:100383828|K16241 transcription factor HY5 | (RefSeq) uncharacterized protein LOC100383828	--	--	Occludin homology domain	--	dentin sialophosphoprotein isoform X1 OS=Cucumis melo OX=3656 GN=LOC103490006 PE=4 SV=1	S	Function unknown	dentin sialophosphoprotein isoform X3 [Cucurbita moschata]
Cmo_Chr01	332765	A	T	A	13	13,0	T	15	0,15	SYNONYMOUS_CODING	ctA/ctT	CmoCh01G000740	--	--	--	K16241|6.8e-14|zma:100383828|K16241 transcription factor HY5 | (RefSeq) uncharacterized protein LOC100383828	--	--	Occludin homology domain	--	dentin sialophosphoprotein isoform X1 OS=Cucumis melo OX=3656 GN=LOC103490006 PE=4 SV=1	S	Function unknown	dentin sialophosphoprotein isoform X3 [Cucurbita moschata]
Cmo_Chr01	333325	A	G	A	14	14,0	G	10	0,10	NON_SYNONYMOUS_CODING	Aat/Gat	CmoCh01G000740	--	--	--	K16241|6.8e-14|zma:100383828|K16241 transcription factor HY5 | (RefSeq) uncharacterized protein LOC100383828	--	--	Occludin homology domain	--	dentin sialophosphoprotein isoform X1 OS=Cucumis melo OX=3656 GN=LOC103490006 PE=4 SV=1	S	Function unknown	dentin sialophosphoprotein isoform X3 [Cucurbita moschata]
Cmo_Chr01	333353	A	G	A	15	15,0	G	11	0,11	NON_SYNONYMOUS_CODING	gAa/gGa	CmoCh01G000740	--	--	--	K16241|6.8e-14|zma:100383828|K16241 transcription factor HY5 | (RefSeq) uncharacterized protein LOC100383828	--	--	Occludin homology domain	--	dentin sialophosphoprotein isoform X1 OS=Cucumis melo OX=3656 GN=LOC103490006 PE=4 SV=1	S	Function unknown	dentin sialophosphoprotein isoform X3 [Cucurbita moschata]
Cmo_Chr01	333369	T	G	T	16	16,0	G	11	0,11	SYNONYMOUS_CODING	tcT/tcG	CmoCh01G000740	--	--	--	K16241|6.8e-14|zma:100383828|K16241 transcription factor HY5 | (RefSeq) uncharacterized protein LOC100383828	--	--	Occludin homology domain	--	dentin sialophosphoprotein isoform X1 OS=Cucumis melo OX=3656 GN=LOC103490006 PE=4 SV=1	S	Function unknown	dentin sialophosphoprotein isoform X3 [Cucurbita moschata]
Cmo_Chr01	333914	G	A	G	14	14,0	A	12	0,12	NON_SYNONYMOUS_CODING	Gtt/Att	CmoCh01G000740	--	--	--	K16241|6.8e-14|zma:100383828|K16241 transcription factor HY5 | (RefSeq) uncharacterized protein LOC100383828	--	--	Occludin homology domain	--	dentin sialophosphoprotein isoform X1 OS=Cucumis melo OX=3656 GN=LOC103490006 PE=4 SV=1	S	Function unknown	dentin sialophosphoprotein isoform X3 [Cucurbita moschata]
Cmo_Chr01	334136	G	A	G	11	11,0	A	9	0,9	UTR_3_PRIME	-	CmoCh01G000740	--	--	--	K16241|6.8e-14|zma:100383828|K16241 transcription factor HY5 | (RefSeq) uncharacterized protein LOC100383828	--	--	Occludin homology domain	--	dentin sialophosphoprotein isoform X1 OS=Cucumis melo OX=3656 GN=LOC103490006 PE=4 SV=1	S	Function unknown	dentin sialophosphoprotein isoform X3 [Cucurbita moschata]
Cmo_Chr01	334277	A	G	A	6	6,0	G	10	0,10	UTR_3_PRIME	-	CmoCh01G000740	--	--	--	K16241|6.8e-14|zma:100383828|K16241 transcription factor HY5 | (RefSeq) uncharacterized protein LOC100383828	--	--	Occludin homology domain	--	dentin sialophosphoprotein isoform X1 OS=Cucumis melo OX=3656 GN=LOC103490006 PE=4 SV=1	S	Function unknown	dentin sialophosphoprotein isoform X3 [Cucurbita moschata]
Cmo_Chr01	334318	T	C	T	11	11,0	C	19	0,19	UTR_3_PRIME	-	CmoCh01G000740	--	--	--	K16241|6.8e-14|zma:100383828|K16241 transcription factor HY5 | (RefSeq) uncharacterized protein LOC100383828	--	--	Occludin homology domain	--	dentin sialophosphoprotein isoform X1 OS=Cucumis melo OX=3656 GN=LOC103490006 PE=4 SV=1	S	Function unknown	dentin sialophosphoprotein isoform X3 [Cucurbita moschata]
Cmo_Chr01	334332	C	T	C	12	12,0	T	21	0,21	UTR_3_PRIME	-	CmoCh01G000740	--	--	--	K16241|6.8e-14|zma:100383828|K16241 transcription factor HY5 | (RefSeq) uncharacterized protein LOC100383828	--	--	Occludin homology domain	--	dentin sialophosphoprotein isoform X1 OS=Cucumis melo OX=3656 GN=LOC103490006 PE=4 SV=1	S	Function unknown	dentin sialophosphoprotein isoform X3 [Cucurbita moschata]
Cmo_Chr01	334569	C	A	C	14	14,0	A	24	0,24	STOP_GAINED	Gag/Tag	CmoCh01G000750	--	--	Molecular Function: structural constituent of ribosome (GO:0003735);; Cellular Component: ribosome (GO:0005840);; Biological Process: translation (GO:0006412);	K02903|5.4e-76|cmax:111493014|K02903 large subunit ribosomal protein L28e | (RefSeq) 60S ribosomal protein L28-2-like	[J]	Translation, ribosomal structure and biogenesis	Ribosomal L28e protein family	60S ribosomal protein L28-2 OS=Arabidopsis thaliana OX=3702 GN=RPL28C PE=2 SV=1	60S ribosomal protein L28-2-like OS=Cucumis melo OX=3656 GN=LOC103490001 PE=3 SV=1	J	Translation, ribosomal structure and biogenesis	60S ribosomal protein L28-2-like [Cucurbita moschata]
Cmo_Chr01	336368	G	T	G	19	19,0	T	8	0,8	UTR_5_PRIME	-	CmoCh01G000750	--	--	Molecular Function: structural constituent of ribosome (GO:0003735);; Cellular Component: ribosome (GO:0005840);; Biological Process: translation (GO:0006412);	K02903|5.4e-76|cmax:111493014|K02903 large subunit ribosomal protein L28e | (RefSeq) 60S ribosomal protein L28-2-like	[J]	Translation, ribosomal structure and biogenesis	Ribosomal L28e protein family	60S ribosomal protein L28-2 OS=Arabidopsis thaliana OX=3702 GN=RPL28C PE=2 SV=1	60S ribosomal protein L28-2-like OS=Cucumis melo OX=3656 GN=LOC103490001 PE=3 SV=1	J	Translation, ribosomal structure and biogenesis	60S ribosomal protein L28-2-like [Cucurbita moschata]
Cmo_Chr01	337098	T	C	T	14	14,0	N	.	.	SYNONYMOUS_CODING	agA/agG	CmoCh01G000760	--	--	--	K00759|1.1e-17|aip:107609884|K00759 adenine phosphoribosyltransferase [EC:2.4.2.7] | (RefSeq) uncharacterized protein LOC107609884	--	--	PWWP domain	Uncharacterized protein At1g51745 OS=Arabidopsis thaliana OX=3702 GN=At1g51745 PE=2 SV=2	PWWP domain-containing protein OS=Cucumis sativus OX=3659 GN=Csa_3G849930 PE=4 SV=1	S	Function unknown	uncharacterized protein At1g51745-like isoform X1 [Cucurbita moschata]
Cmo_Chr01	339949	G	C	G	13	13,0	C	8	0,8	NON_SYNONYMOUS_CODING	gCc/gGc	CmoCh01G000760	--	--	--	K00759|1.1e-17|aip:107609884|K00759 adenine phosphoribosyltransferase [EC:2.4.2.7] | (RefSeq) uncharacterized protein LOC107609884	--	--	PWWP domain	Uncharacterized protein At1g51745 OS=Arabidopsis thaliana OX=3702 GN=At1g51745 PE=2 SV=2	PWWP domain-containing protein OS=Cucumis sativus OX=3659 GN=Csa_3G849930 PE=4 SV=1	S	Function unknown	uncharacterized protein At1g51745-like isoform X1 [Cucurbita moschata]
Cmo_Chr01	340004	T	G	T	9	9,0	G	9	0,9	NON_SYNONYMOUS_CODING	Ata/Cta	CmoCh01G000760	--	--	--	K00759|1.1e-17|aip:107609884|K00759 adenine phosphoribosyltransferase [EC:2.4.2.7] | (RefSeq) uncharacterized protein LOC107609884	--	--	PWWP domain	Uncharacterized protein At1g51745 OS=Arabidopsis thaliana OX=3702 GN=At1g51745 PE=2 SV=2	PWWP domain-containing protein OS=Cucumis sativus OX=3659 GN=Csa_3G849930 PE=4 SV=1	S	Function unknown	uncharacterized protein At1g51745-like isoform X1 [Cucurbita moschata]
Cmo_Chr01	345821	G	A	G	4	4,0	N	.	.	UTR_3_PRIME	-	CmoCh01G000770	[E]	Amino acid transport and metabolism	Molecular Function: glutamate dehydrogenase (NADP+) activity (GO:0004354);; Cellular Component: cytosol (GO:0005829);; Biological Process: glutamate biosynthetic process (GO:0006537);	K00262|0.0e+00|cmos:111452378|K00262 glutamate dehydrogenase (NADP+) [EC:1.4.1.4] | (RefSeq) NADP-specific glutamate dehydrogenase-like isoform X1	[E]	Amino acid transport and metabolism	Glutamate/Leucine/Phenylalanine/Valine dehydrogenase	NADP-specific glutamate dehydrogenase (Fragment) OS=Chlorella sorokiniana OX=3076 PE=2 SV=1	ELFV_dehydrog domain-containing protein OS=Cucumis sativus OX=3659 GN=Csa_3G849950 PE=3 SV=1	E	Amino acid transport and metabolism	NADP-specific glutamate dehydrogenase-like isoform X1 [Cucurbita moschata]
Cmo_Chr01	345858	T	G	T	6	6,0	N	.	.	UTR_3_PRIME	-	CmoCh01G000770	[E]	Amino acid transport and metabolism	Molecular Function: glutamate dehydrogenase (NADP+) activity (GO:0004354);; Cellular Component: cytosol (GO:0005829);; Biological Process: glutamate biosynthetic process (GO:0006537);	K00262|0.0e+00|cmos:111452378|K00262 glutamate dehydrogenase (NADP+) [EC:1.4.1.4] | (RefSeq) NADP-specific glutamate dehydrogenase-like isoform X1	[E]	Amino acid transport and metabolism	Glutamate/Leucine/Phenylalanine/Valine dehydrogenase	NADP-specific glutamate dehydrogenase (Fragment) OS=Chlorella sorokiniana OX=3076 PE=2 SV=1	ELFV_dehydrog domain-containing protein OS=Cucumis sativus OX=3659 GN=Csa_3G849950 PE=3 SV=1	E	Amino acid transport and metabolism	NADP-specific glutamate dehydrogenase-like isoform X1 [Cucurbita moschata]
Cmo_Chr01	345971	G	A	G	11	11,0	A	8	0,8	UTR_3_PRIME	-	CmoCh01G000770	[E]	Amino acid transport and metabolism	Molecular Function: glutamate dehydrogenase (NADP+) activity (GO:0004354);; Cellular Component: cytosol (GO:0005829);; Biological Process: glutamate biosynthetic process (GO:0006537);	K00262|0.0e+00|cmos:111452378|K00262 glutamate dehydrogenase (NADP+) [EC:1.4.1.4] | (RefSeq) NADP-specific glutamate dehydrogenase-like isoform X1	[E]	Amino acid transport and metabolism	Glutamate/Leucine/Phenylalanine/Valine dehydrogenase	NADP-specific glutamate dehydrogenase (Fragment) OS=Chlorella sorokiniana OX=3076 PE=2 SV=1	ELFV_dehydrog domain-containing protein OS=Cucumis sativus OX=3659 GN=Csa_3G849950 PE=3 SV=1	E	Amino acid transport and metabolism	NADP-specific glutamate dehydrogenase-like isoform X1 [Cucurbita moschata]
Cmo_Chr01	348462	T	C	T	13	13,0	C	10	0,10	NON_SYNONYMOUS_CODING	Acc/Gcc	CmoCh01G000770	[E]	Amino acid transport and metabolism	Molecular Function: glutamate dehydrogenase (NADP+) activity (GO:0004354);; Cellular Component: cytosol (GO:0005829);; Biological Process: glutamate biosynthetic process (GO:0006537);	K00262|0.0e+00|cmos:111452378|K00262 glutamate dehydrogenase (NADP+) [EC:1.4.1.4] | (RefSeq) NADP-specific glutamate dehydrogenase-like isoform X1	[E]	Amino acid transport and metabolism	Glutamate/Leucine/Phenylalanine/Valine dehydrogenase	NADP-specific glutamate dehydrogenase (Fragment) OS=Chlorella sorokiniana OX=3076 PE=2 SV=1	ELFV_dehydrog domain-containing protein OS=Cucumis sativus OX=3659 GN=Csa_3G849950 PE=3 SV=1	E	Amino acid transport and metabolism	NADP-specific glutamate dehydrogenase-like isoform X1 [Cucurbita moschata]
Cmo_Chr01	348675	T	C	T	7	7,0	C	8	0,8	NON_SYNONYMOUS_CODING	aAa/aGa	CmoCh01G000770	[E]	Amino acid transport and metabolism	Molecular Function: glutamate dehydrogenase (NADP+) activity (GO:0004354);; Cellular Component: cytosol (GO:0005829);; Biological Process: glutamate biosynthetic process (GO:0006537);	K00262|0.0e+00|cmos:111452378|K00262 glutamate dehydrogenase (NADP+) [EC:1.4.1.4] | (RefSeq) NADP-specific glutamate dehydrogenase-like isoform X1	[E]	Amino acid transport and metabolism	Glutamate/Leucine/Phenylalanine/Valine dehydrogenase	NADP-specific glutamate dehydrogenase (Fragment) OS=Chlorella sorokiniana OX=3076 PE=2 SV=1	ELFV_dehydrog domain-containing protein OS=Cucumis sativus OX=3659 GN=Csa_3G849950 PE=3 SV=1	E	Amino acid transport and metabolism	NADP-specific glutamate dehydrogenase-like isoform X1 [Cucurbita moschata]
Cmo_Chr01	350205	T	G	T	8	8,0	G	10	0,10	SYNONYMOUS_CODING	ggA/ggC	CmoCh01G000770	[E]	Amino acid transport and metabolism	Molecular Function: glutamate dehydrogenase (NADP+) activity (GO:0004354);; Cellular Component: cytosol (GO:0005829);; Biological Process: glutamate biosynthetic process (GO:0006537);	K00262|0.0e+00|cmos:111452378|K00262 glutamate dehydrogenase (NADP+) [EC:1.4.1.4] | (RefSeq) NADP-specific glutamate dehydrogenase-like isoform X1	[E]	Amino acid transport and metabolism	Glutamate/Leucine/Phenylalanine/Valine dehydrogenase	NADP-specific glutamate dehydrogenase (Fragment) OS=Chlorella sorokiniana OX=3076 PE=2 SV=1	ELFV_dehydrog domain-containing protein OS=Cucumis sativus OX=3659 GN=Csa_3G849950 PE=3 SV=1	E	Amino acid transport and metabolism	NADP-specific glutamate dehydrogenase-like isoform X1 [Cucurbita moschata]
Cmo_Chr01	350675	G	A	G	9	9,0	A	8	0,8	NON_SYNONYMOUS_CODING	aCg/aTg	CmoCh01G000770	[E]	Amino acid transport and metabolism	Molecular Function: glutamate dehydrogenase (NADP+) activity (GO:0004354);; Cellular Component: cytosol (GO:0005829);; Biological Process: glutamate biosynthetic process (GO:0006537);	K00262|0.0e+00|cmos:111452378|K00262 glutamate dehydrogenase (NADP+) [EC:1.4.1.4] | (RefSeq) NADP-specific glutamate dehydrogenase-like isoform X1	[E]	Amino acid transport and metabolism	Glutamate/Leucine/Phenylalanine/Valine dehydrogenase	NADP-specific glutamate dehydrogenase (Fragment) OS=Chlorella sorokiniana OX=3076 PE=2 SV=1	ELFV_dehydrog domain-containing protein OS=Cucumis sativus OX=3659 GN=Csa_3G849950 PE=3 SV=1	E	Amino acid transport and metabolism	NADP-specific glutamate dehydrogenase-like isoform X1 [Cucurbita moschata]
Cmo_Chr01	351027	T	C	T	23	23,0	C	17	0,17	SYNONYMOUS_CODING	ttA/ttG	CmoCh01G000770	[E]	Amino acid transport and metabolism	Molecular Function: glutamate dehydrogenase (NADP+) activity (GO:0004354);; Cellular Component: cytosol (GO:0005829);; Biological Process: glutamate biosynthetic process (GO:0006537);	K00262|0.0e+00|cmos:111452378|K00262 glutamate dehydrogenase (NADP+) [EC:1.4.1.4] | (RefSeq) NADP-specific glutamate dehydrogenase-like isoform X1	[E]	Amino acid transport and metabolism	Glutamate/Leucine/Phenylalanine/Valine dehydrogenase	NADP-specific glutamate dehydrogenase (Fragment) OS=Chlorella sorokiniana OX=3076 PE=2 SV=1	ELFV_dehydrog domain-containing protein OS=Cucumis sativus OX=3659 GN=Csa_3G849950 PE=3 SV=1	E	Amino acid transport and metabolism	NADP-specific glutamate dehydrogenase-like isoform X1 [Cucurbita moschata]
Cmo_Chr01	353332	A	G	A	8	8,0	G	13	0,13	SYNONYMOUS_CODING	gcT/gcC	CmoCh01G000770	[E]	Amino acid transport and metabolism	Molecular Function: glutamate dehydrogenase (NADP+) activity (GO:0004354);; Cellular Component: cytosol (GO:0005829);; Biological Process: glutamate biosynthetic process (GO:0006537);	K00262|0.0e+00|cmos:111452378|K00262 glutamate dehydrogenase (NADP+) [EC:1.4.1.4] | (RefSeq) NADP-specific glutamate dehydrogenase-like isoform X1	[E]	Amino acid transport and metabolism	Glutamate/Leucine/Phenylalanine/Valine dehydrogenase	NADP-specific glutamate dehydrogenase (Fragment) OS=Chlorella sorokiniana OX=3076 PE=2 SV=1	ELFV_dehydrog domain-containing protein OS=Cucumis sativus OX=3659 GN=Csa_3G849950 PE=3 SV=1	E	Amino acid transport and metabolism	NADP-specific glutamate dehydrogenase-like isoform X1 [Cucurbita moschata]
Cmo_Chr01	354279	A	G	A	13	13,0	G	15	0,15	SYNONYMOUS_CODING	taT/taC	CmoCh01G000770	[E]	Amino acid transport and metabolism	Molecular Function: glutamate dehydrogenase (NADP+) activity (GO:0004354);; Cellular Component: cytosol (GO:0005829);; Biological Process: glutamate biosynthetic process (GO:0006537);	K00262|0.0e+00|cmos:111452378|K00262 glutamate dehydrogenase (NADP+) [EC:1.4.1.4] | (RefSeq) NADP-specific glutamate dehydrogenase-like isoform X1	[E]	Amino acid transport and metabolism	Glutamate/Leucine/Phenylalanine/Valine dehydrogenase	NADP-specific glutamate dehydrogenase (Fragment) OS=Chlorella sorokiniana OX=3076 PE=2 SV=1	ELFV_dehydrog domain-containing protein OS=Cucumis sativus OX=3659 GN=Csa_3G849950 PE=3 SV=1	E	Amino acid transport and metabolism	NADP-specific glutamate dehydrogenase-like isoform X1 [Cucurbita moschata]
Cmo_Chr01	354354	C	T	C	11	11,0	T	14	0,14	SYNONYMOUS_CODING	acG/acA	CmoCh01G000770	[E]	Amino acid transport and metabolism	Molecular Function: glutamate dehydrogenase (NADP+) activity (GO:0004354);; Cellular Component: cytosol (GO:0005829);; Biological Process: glutamate biosynthetic process (GO:0006537);	K00262|0.0e+00|cmos:111452378|K00262 glutamate dehydrogenase (NADP+) [EC:1.4.1.4] | (RefSeq) NADP-specific glutamate dehydrogenase-like isoform X1	[E]	Amino acid transport and metabolism	Glutamate/Leucine/Phenylalanine/Valine dehydrogenase	NADP-specific glutamate dehydrogenase (Fragment) OS=Chlorella sorokiniana OX=3076 PE=2 SV=1	ELFV_dehydrog domain-containing protein OS=Cucumis sativus OX=3659 GN=Csa_3G849950 PE=3 SV=1	E	Amino acid transport and metabolism	NADP-specific glutamate dehydrogenase-like isoform X1 [Cucurbita moschata]
Cmo_Chr01	355228	C	G	C	12	12,0	G	8	0,8	UTR_5_PRIME	-	CmoCh01G000770	[E]	Amino acid transport and metabolism	Molecular Function: glutamate dehydrogenase (NADP+) activity (GO:0004354);; Cellular Component: cytosol (GO:0005829);; Biological Process: glutamate biosynthetic process (GO:0006537);	K00262|0.0e+00|cmos:111452378|K00262 glutamate dehydrogenase (NADP+) [EC:1.4.1.4] | (RefSeq) NADP-specific glutamate dehydrogenase-like isoform X1	[E]	Amino acid transport and metabolism	Glutamate/Leucine/Phenylalanine/Valine dehydrogenase	NADP-specific glutamate dehydrogenase (Fragment) OS=Chlorella sorokiniana OX=3076 PE=2 SV=1	ELFV_dehydrog domain-containing protein OS=Cucumis sativus OX=3659 GN=Csa_3G849950 PE=3 SV=1	E	Amino acid transport and metabolism	NADP-specific glutamate dehydrogenase-like isoform X1 [Cucurbita moschata]
Cmo_Chr01	355276	A	G	A	14	14,0	G	8	0,8	UTR_5_PRIME	-	CmoCh01G000770	[E]	Amino acid transport and metabolism	Molecular Function: glutamate dehydrogenase (NADP+) activity (GO:0004354);; Cellular Component: cytosol (GO:0005829);; Biological Process: glutamate biosynthetic process (GO:0006537);	K00262|0.0e+00|cmos:111452378|K00262 glutamate dehydrogenase (NADP+) [EC:1.4.1.4] | (RefSeq) NADP-specific glutamate dehydrogenase-like isoform X1	[E]	Amino acid transport and metabolism	Glutamate/Leucine/Phenylalanine/Valine dehydrogenase	NADP-specific glutamate dehydrogenase (Fragment) OS=Chlorella sorokiniana OX=3076 PE=2 SV=1	ELFV_dehydrog domain-containing protein OS=Cucumis sativus OX=3659 GN=Csa_3G849950 PE=3 SV=1	E	Amino acid transport and metabolism	NADP-specific glutamate dehydrogenase-like isoform X1 [Cucurbita moschata]
Cmo_Chr01	355392	A	G	A	12	12,0	G	11	0,11	UTR_5_PRIME	-	CmoCh01G000770	[E]	Amino acid transport and metabolism	Molecular Function: glutamate dehydrogenase (NADP+) activity (GO:0004354);; Cellular Component: cytosol (GO:0005829);; Biological Process: glutamate biosynthetic process (GO:0006537);	K00262|0.0e+00|cmos:111452378|K00262 glutamate dehydrogenase (NADP+) [EC:1.4.1.4] | (RefSeq) NADP-specific glutamate dehydrogenase-like isoform X1	[E]	Amino acid transport and metabolism	Glutamate/Leucine/Phenylalanine/Valine dehydrogenase	NADP-specific glutamate dehydrogenase (Fragment) OS=Chlorella sorokiniana OX=3076 PE=2 SV=1	ELFV_dehydrog domain-containing protein OS=Cucumis sativus OX=3659 GN=Csa_3G849950 PE=3 SV=1	E	Amino acid transport and metabolism	NADP-specific glutamate dehydrogenase-like isoform X1 [Cucurbita moschata]
Cmo_Chr01	370011	G	A	G	17	17,0	A	12	0,12	NON_SYNONYMOUS_CODING	aGc/aAc	CmoCh01G000800	--	--	Molecular Function: protein dimerization activity (GO:0046983);	K16189|5.1e-08|peq:110028745|K16189 phytochrome-interacting factor 4 | (RefSeq) transcription factor PIF4-like isoform X1	--	--	Helix-loop-helix DNA-binding domain	Transcription factor bHLH87 OS=Arabidopsis thaliana OX=3702 GN=BHLH87 PE=1 SV=1	BHLH domain-containing protein OS=Cucumis sativus OX=3659 GN=Csa_3G850530 PE=4 SV=1	K	Transcription	transcription factor bHLH87-like [Cucurbita moschata]
Cmo_Chr01	370054	C	A	C	11	11,0	A	10	0,10	SYNONYMOUS_CODING	ccC/ccA	CmoCh01G000800	--	--	Molecular Function: protein dimerization activity (GO:0046983);	K16189|5.1e-08|peq:110028745|K16189 phytochrome-interacting factor 4 | (RefSeq) transcription factor PIF4-like isoform X1	--	--	Helix-loop-helix DNA-binding domain	Transcription factor bHLH87 OS=Arabidopsis thaliana OX=3702 GN=BHLH87 PE=1 SV=1	BHLH domain-containing protein OS=Cucumis sativus OX=3659 GN=Csa_3G850530 PE=4 SV=1	K	Transcription	transcription factor bHLH87-like [Cucurbita moschata]
Cmo_Chr01	371968	A	G	R	15	5,10	A	15	15,0	SYNONYMOUS_CODING	gtT/gtC	CmoCh01G000810	[T]	Signal transduction mechanisms	Molecular Function: protein kinase activity (GO:0004672);; Molecular Function: ATP binding (GO:0005524);; Cellular Component: integral component of membrane (GO:0016021);	K16224|2.1e-171|boe:106304564|K16224 senescence-induced receptor-like serine/threonine-protein kinase | (RefSeq) senescence-induced receptor-like serine/threonine-protein kinase	--	--	Malectin-like domain	Putative leucine-rich repeat receptor-like protein kinase At2g19210 OS=Arabidopsis thaliana OX=3702 GN=At2g19210 PE=1 SV=1	Protein kinase domain-containing protein OS=Cucumis sativus OX=3659 GN=Csa_3G850570 PE=4 SV=1	T	Signal transduction mechanisms	putative leucine-rich repeat receptor-like protein kinase At2g19210 isoform X1 [Cucurbita moschata]
Cmo_Chr01	374612	G	T	T	4	0,4	G	12	12,0	NON_SYNONYMOUS_CODING	Ctg/Atg	CmoCh01G000810	[T]	Signal transduction mechanisms	Molecular Function: protein kinase activity (GO:0004672);; Molecular Function: ATP binding (GO:0005524);; Cellular Component: integral component of membrane (GO:0016021);	K16224|2.1e-171|boe:106304564|K16224 senescence-induced receptor-like serine/threonine-protein kinase | (RefSeq) senescence-induced receptor-like serine/threonine-protein kinase	--	--	Malectin-like domain	Putative leucine-rich repeat receptor-like protein kinase At2g19210 OS=Arabidopsis thaliana OX=3702 GN=At2g19210 PE=1 SV=1	Protein kinase domain-containing protein OS=Cucumis sativus OX=3659 GN=Csa_3G850570 PE=4 SV=1	T	Signal transduction mechanisms	putative leucine-rich repeat receptor-like protein kinase At2g19210 isoform X1 [Cucurbita moschata]
Cmo_Chr01	377633	A	G	A	12	12,0	G	13	0,13	SYNONYMOUS_CODING	gcT/gcC	CmoCh01G000820	[IR]	--	Molecular Function: iron ion binding (GO:0005506);; Cellular Component: cytoplasm (GO:0005737);; Molecular Function: hydrolase activity, acting on ester bonds (GO:0016788);; Biological Process: inositol catabolic process (GO:0019310);; Molecular Function: inositol oxygenase activity (GO:0050113);	K00679|5.0e-115|cic:CICLE_v10027727mg|K00679 phospholipid:diacylglycerol acyltransferase [EC:2.3.1.158] | (RefSeq) hypothetical protein	--	--	GDSL-like Lipase/Acylhydrolase	GDSL esterase/lipase APG OS=Arabidopsis thaliana OX=3702 GN=APG PE=2 SV=1	Inositol oxygenase OS=Cucumis melo var. makuwa OX=1194695 GN=E6C27_scaffold404G001300 PE=3 SV=1	L	Replication, recombination and repair	GDSL esterase/lipase APG-like isoform X1 [Cucurbita moschata]
Cmo_Chr01	378045	A	T	A	10	10,0	T	15	0,15	NON_SYNONYMOUS_CODING	gTg/gAg	CmoCh01G000820	[IR]	--	Molecular Function: iron ion binding (GO:0005506);; Cellular Component: cytoplasm (GO:0005737);; Molecular Function: hydrolase activity, acting on ester bonds (GO:0016788);; Biological Process: inositol catabolic process (GO:0019310);; Molecular Function: inositol oxygenase activity (GO:0050113);	K00679|5.0e-115|cic:CICLE_v10027727mg|K00679 phospholipid:diacylglycerol acyltransferase [EC:2.3.1.158] | (RefSeq) hypothetical protein	--	--	GDSL-like Lipase/Acylhydrolase	GDSL esterase/lipase APG OS=Arabidopsis thaliana OX=3702 GN=APG PE=2 SV=1	Inositol oxygenase OS=Cucumis melo var. makuwa OX=1194695 GN=E6C27_scaffold404G001300 PE=3 SV=1	L	Replication, recombination and repair	GDSL esterase/lipase APG-like isoform X1 [Cucurbita moschata]
Cmo_Chr01	382705	T	C	T	9	9,0	C	13	0,13	NON_SYNONYMOUS_CODING	gAg/gGg	CmoCh01G000830	--	--	Molecular Function: transcription coregulator activity (GO:0003712);; Biological Process: regulation of transcription by RNA polymerase II (GO:0006357);; Cellular Component: mediator complex (GO:0016592);	K15128|1.3e-137|cmos:111452031|K15128 mediator of RNA polymerase II transcription subunit 6 | (RefSeq) mediator of RNA polymerase II transcription subunit 6	[K]	Transcription	MED6 mediator sub complex component	Mediator of RNA polymerase II transcription subunit 6 OS=Arabidopsis thaliana OX=3702 GN=MED6 PE=1 SV=1	Mediator of RNA polymerase II transcription subunit 6 isoform X1 OS=Cucumis melo var. makuwa OX=1194695 GN=E5676_scaffold323G00160 PE=3 SV=1	K	Transcription	mediator of RNA polymerase II transcription subunit 6 [Cucurbita moschata]
Cmo_Chr01	384305	A	G	A	3	3,0	G	9	0,9	NON_SYNONYMOUS_CODING	cTg/cCg	CmoCh01G000830	--	--	Molecular Function: transcription coregulator activity (GO:0003712);; Biological Process: regulation of transcription by RNA polymerase II (GO:0006357);; Cellular Component: mediator complex (GO:0016592);	K15128|1.3e-137|cmos:111452031|K15128 mediator of RNA polymerase II transcription subunit 6 | (RefSeq) mediator of RNA polymerase II transcription subunit 6	[K]	Transcription	MED6 mediator sub complex component	Mediator of RNA polymerase II transcription subunit 6 OS=Arabidopsis thaliana OX=3702 GN=MED6 PE=1 SV=1	Mediator of RNA polymerase II transcription subunit 6 isoform X1 OS=Cucumis melo var. makuwa OX=1194695 GN=E5676_scaffold323G00160 PE=3 SV=1	K	Transcription	mediator of RNA polymerase II transcription subunit 6 [Cucurbita moschata]
Cmo_Chr01	385768	A	G	A	10	10,0	G	13	0,13	NON_SYNONYMOUS_CODING	cAg/cGg	CmoCh01G000840	--	--	Molecular Function: protein kinase activity (GO:0004672);; Molecular Function: ATP binding (GO:0005524);; Cellular Component: integral component of membrane (GO:0016021);	K16224|1.1e-36|eus:EUTSA_v10023115mg|K16224 senescence-induced receptor-like serine/threonine-protein kinase | (RefSeq) hypothetical protein	--	--	Malectin-like domain	Putative leucine-rich repeat receptor-like protein kinase At2g19210 OS=Arabidopsis thaliana OX=3702 GN=At2g19210 PE=1 SV=1	putative leucine-rich repeat receptor-like protein kinase At2g19210 OS=Cucumis melo OX=3656 GN=LOC103489993 PE=4 SV=1	T	Signal transduction mechanisms	putative leucine-rich repeat receptor-like protein kinase At2g19210 [Cucurbita moschata]
Cmo_Chr01	386132	T	C	T	10	10,0	C	17	0,17	SYNONYMOUS_CODING	ttT/ttC	CmoCh01G000840	--	--	Molecular Function: protein kinase activity (GO:0004672);; Molecular Function: ATP binding (GO:0005524);; Cellular Component: integral component of membrane (GO:0016021);	K16224|1.1e-36|eus:EUTSA_v10023115mg|K16224 senescence-induced receptor-like serine/threonine-protein kinase | (RefSeq) hypothetical protein	--	--	Malectin-like domain	Putative leucine-rich repeat receptor-like protein kinase At2g19210 OS=Arabidopsis thaliana OX=3702 GN=At2g19210 PE=1 SV=1	putative leucine-rich repeat receptor-like protein kinase At2g19210 OS=Cucumis melo OX=3656 GN=LOC103489993 PE=4 SV=1	T	Signal transduction mechanisms	putative leucine-rich repeat receptor-like protein kinase At2g19210 [Cucurbita moschata]
Cmo_Chr01	386405	T	A	T	13	13,0	A	19	0,19	NON_SYNONYMOUS_CODING	aaT/aaA	CmoCh01G000840	--	--	Molecular Function: protein kinase activity (GO:0004672);; Molecular Function: ATP binding (GO:0005524);; Cellular Component: integral component of membrane (GO:0016021);	K16224|1.1e-36|eus:EUTSA_v10023115mg|K16224 senescence-induced receptor-like serine/threonine-protein kinase | (RefSeq) hypothetical protein	--	--	Malectin-like domain	Putative leucine-rich repeat receptor-like protein kinase At2g19210 OS=Arabidopsis thaliana OX=3702 GN=At2g19210 PE=1 SV=1	putative leucine-rich repeat receptor-like protein kinase At2g19210 OS=Cucumis melo OX=3656 GN=LOC103489993 PE=4 SV=1	T	Signal transduction mechanisms	putative leucine-rich repeat receptor-like protein kinase At2g19210 [Cucurbita moschata]
Cmo_Chr01	394329	C	T	C	5	5,0	T	12	0,12	SYNONYMOUS_CODING	acC/acT	CmoCh01G000850	[T]	Signal transduction mechanisms	Molecular Function: protein kinase activity (GO:0004672);; Molecular Function: ATP binding (GO:0005524);; Cellular Component: integral component of membrane (GO:0016021);	K16224|3.0e-189|brp:103829497|K16224 senescence-induced receptor-like serine/threonine-protein kinase | (RefSeq) senescence-induced receptor-like serine/threonine-protein kinase isoform X2	--	--	Malectin-like domain	Probable LRR receptor-like serine/threonine-protein kinase At5g59680 OS=Arabidopsis thaliana OX=3702 GN=At5g59680 PE=1 SV=1	Protein kinase domain-containing protein OS=Cucumis sativus OX=3659 GN=Csa_3G850570 PE=4 SV=1	T	Signal transduction mechanisms	probable LRR receptor-like serine/threonine-protein kinase At5g59680 [Cucurbita moschata]
Cmo_Chr01	394428	G	A	G	5	5,0	A	11	0,11	SYNONYMOUS_CODING	caG/caA	CmoCh01G000850	[T]	Signal transduction mechanisms	Molecular Function: protein kinase activity (GO:0004672);; Molecular Function: ATP binding (GO:0005524);; Cellular Component: integral component of membrane (GO:0016021);	K16224|3.0e-189|brp:103829497|K16224 senescence-induced receptor-like serine/threonine-protein kinase | (RefSeq) senescence-induced receptor-like serine/threonine-protein kinase isoform X2	--	--	Malectin-like domain	Probable LRR receptor-like serine/threonine-protein kinase At5g59680 OS=Arabidopsis thaliana OX=3702 GN=At5g59680 PE=1 SV=1	Protein kinase domain-containing protein OS=Cucumis sativus OX=3659 GN=Csa_3G850570 PE=4 SV=1	T	Signal transduction mechanisms	probable LRR receptor-like serine/threonine-protein kinase At5g59680 [Cucurbita moschata]
Cmo_Chr01	394499	G	A	G	5	5,0	A	14	0,14	NON_SYNONYMOUS_CODING	tGt/tAt	CmoCh01G000850	[T]	Signal transduction mechanisms	Molecular Function: protein kinase activity (GO:0004672);; Molecular Function: ATP binding (GO:0005524);; Cellular Component: integral component of membrane (GO:0016021);	K16224|3.0e-189|brp:103829497|K16224 senescence-induced receptor-like serine/threonine-protein kinase | (RefSeq) senescence-induced receptor-like serine/threonine-protein kinase isoform X2	--	--	Malectin-like domain	Probable LRR receptor-like serine/threonine-protein kinase At5g59680 OS=Arabidopsis thaliana OX=3702 GN=At5g59680 PE=1 SV=1	Protein kinase domain-containing protein OS=Cucumis sativus OX=3659 GN=Csa_3G850570 PE=4 SV=1	T	Signal transduction mechanisms	probable LRR receptor-like serine/threonine-protein kinase At5g59680 [Cucurbita moschata]
Cmo_Chr01	394643	G	A	G	6	6,0	A	16	0,16	NON_SYNONYMOUS_CODING	gGt/gAt	CmoCh01G000850	[T]	Signal transduction mechanisms	Molecular Function: protein kinase activity (GO:0004672);; Molecular Function: ATP binding (GO:0005524);; Cellular Component: integral component of membrane (GO:0016021);	K16224|3.0e-189|brp:103829497|K16224 senescence-induced receptor-like serine/threonine-protein kinase | (RefSeq) senescence-induced receptor-like serine/threonine-protein kinase isoform X2	--	--	Malectin-like domain	Probable LRR receptor-like serine/threonine-protein kinase At5g59680 OS=Arabidopsis thaliana OX=3702 GN=At5g59680 PE=1 SV=1	Protein kinase domain-containing protein OS=Cucumis sativus OX=3659 GN=Csa_3G850570 PE=4 SV=1	T	Signal transduction mechanisms	probable LRR receptor-like serine/threonine-protein kinase At5g59680 [Cucurbita moschata]
Cmo_Chr01	394683	A	G	A	6	6,0	G	11	0,11	NON_SYNONYMOUS_CODING	atA/atG	CmoCh01G000850	[T]	Signal transduction mechanisms	Molecular Function: protein kinase activity (GO:0004672);; Molecular Function: ATP binding (GO:0005524);; Cellular Component: integral component of membrane (GO:0016021);	K16224|3.0e-189|brp:103829497|K16224 senescence-induced receptor-like serine/threonine-protein kinase | (RefSeq) senescence-induced receptor-like serine/threonine-protein kinase isoform X2	--	--	Malectin-like domain	Probable LRR receptor-like serine/threonine-protein kinase At5g59680 OS=Arabidopsis thaliana OX=3702 GN=At5g59680 PE=1 SV=1	Protein kinase domain-containing protein OS=Cucumis sativus OX=3659 GN=Csa_3G850570 PE=4 SV=1	T	Signal transduction mechanisms	probable LRR receptor-like serine/threonine-protein kinase At5g59680 [Cucurbita moschata]
Cmo_Chr01	396840	C	A	C	5	5,0	A	10	0,10	NON_SYNONYMOUS_CODING	gCc/gAc	CmoCh01G000860	[T]	Signal transduction mechanisms	Molecular Function: protein kinase activity (GO:0004672);; Molecular Function: ATP binding (GO:0005524);; Cellular Component: integral component of membrane (GO:0016021);	K16224|3.6e-184|brp:103829497|K16224 senescence-induced receptor-like serine/threonine-protein kinase | (RefSeq) senescence-induced receptor-like serine/threonine-protein kinase isoform X2	--	--	Malectin-like domain	Receptor-like protein kinase At3g21340 OS=Arabidopsis thaliana OX=3702 GN=At3g21340 PE=1 SV=1	Protein kinase domain-containing protein OS=Cucumis sativus OX=3659 GN=Csa_3G850570 PE=4 SV=1	T	Signal transduction mechanisms	LRR receptor-like serine/threonine-protein kinase IOS1 isoform X1 [Cucurbita moschata]
Cmo_Chr01	396991	T	C	Y	13	8,5	T	10	10,0	SYNONYMOUS_CODING	agT/agC	CmoCh01G000860	[T]	Signal transduction mechanisms	Molecular Function: protein kinase activity (GO:0004672);; Molecular Function: ATP binding (GO:0005524);; Cellular Component: integral component of membrane (GO:0016021);	K16224|3.6e-184|brp:103829497|K16224 senescence-induced receptor-like serine/threonine-protein kinase | (RefSeq) senescence-induced receptor-like serine/threonine-protein kinase isoform X2	--	--	Malectin-like domain	Receptor-like protein kinase At3g21340 OS=Arabidopsis thaliana OX=3702 GN=At3g21340 PE=1 SV=1	Protein kinase domain-containing protein OS=Cucumis sativus OX=3659 GN=Csa_3G850570 PE=4 SV=1	T	Signal transduction mechanisms	LRR receptor-like serine/threonine-protein kinase IOS1 isoform X1 [Cucurbita moschata]
Cmo_Chr01	397330	C	T	Y	18	10,8	C	14	14,0	SYNONYMOUS_CODING	aaC/aaT	CmoCh01G000860	[T]	Signal transduction mechanisms	Molecular Function: protein kinase activity (GO:0004672);; Molecular Function: ATP binding (GO:0005524);; Cellular Component: integral component of membrane (GO:0016021);	K16224|3.6e-184|brp:103829497|K16224 senescence-induced receptor-like serine/threonine-protein kinase | (RefSeq) senescence-induced receptor-like serine/threonine-protein kinase isoform X2	--	--	Malectin-like domain	Receptor-like protein kinase At3g21340 OS=Arabidopsis thaliana OX=3702 GN=At3g21340 PE=1 SV=1	Protein kinase domain-containing protein OS=Cucumis sativus OX=3659 GN=Csa_3G850570 PE=4 SV=1	T	Signal transduction mechanisms	LRR receptor-like serine/threonine-protein kinase IOS1 isoform X1 [Cucurbita moschata]
Cmo_Chr01	397339	T	C	Y	16	9,7	T	14	14,0	SYNONYMOUS_CODING	taT/taC	CmoCh01G000860	[T]	Signal transduction mechanisms	Molecular Function: protein kinase activity (GO:0004672);; Molecular Function: ATP binding (GO:0005524);; Cellular Component: integral component of membrane (GO:0016021);	K16224|3.6e-184|brp:103829497|K16224 senescence-induced receptor-like serine/threonine-protein kinase | (RefSeq) senescence-induced receptor-like serine/threonine-protein kinase isoform X2	--	--	Malectin-like domain	Receptor-like protein kinase At3g21340 OS=Arabidopsis thaliana OX=3702 GN=At3g21340 PE=1 SV=1	Protein kinase domain-containing protein OS=Cucumis sativus OX=3659 GN=Csa_3G850570 PE=4 SV=1	T	Signal transduction mechanisms	LRR receptor-like serine/threonine-protein kinase IOS1 isoform X1 [Cucurbita moschata]
Cmo_Chr01	397376	G	C	S	17	9,8	G	16	16,0	NON_SYNONYMOUS_CODING	Gcc/Ccc	CmoCh01G000860	[T]	Signal transduction mechanisms	Molecular Function: protein kinase activity (GO:0004672);; Molecular Function: ATP binding (GO:0005524);; Cellular Component: integral component of membrane (GO:0016021);	K16224|3.6e-184|brp:103829497|K16224 senescence-induced receptor-like serine/threonine-protein kinase | (RefSeq) senescence-induced receptor-like serine/threonine-protein kinase isoform X2	--	--	Malectin-like domain	Receptor-like protein kinase At3g21340 OS=Arabidopsis thaliana OX=3702 GN=At3g21340 PE=1 SV=1	Protein kinase domain-containing protein OS=Cucumis sativus OX=3659 GN=Csa_3G850570 PE=4 SV=1	T	Signal transduction mechanisms	LRR receptor-like serine/threonine-protein kinase IOS1 isoform X1 [Cucurbita moschata]
Cmo_Chr01	397475	T	A	W	16	7,9	A	13	0,13	NON_SYNONYMOUS_CODING	Tta/Ata	CmoCh01G000860	[T]	Signal transduction mechanisms	Molecular Function: protein kinase activity (GO:0004672);; Molecular Function: ATP binding (GO:0005524);; Cellular Component: integral component of membrane (GO:0016021);	K16224|3.6e-184|brp:103829497|K16224 senescence-induced receptor-like serine/threonine-protein kinase | (RefSeq) senescence-induced receptor-like serine/threonine-protein kinase isoform X2	--	--	Malectin-like domain	Receptor-like protein kinase At3g21340 OS=Arabidopsis thaliana OX=3702 GN=At3g21340 PE=1 SV=1	Protein kinase domain-containing protein OS=Cucumis sativus OX=3659 GN=Csa_3G850570 PE=4 SV=1	T	Signal transduction mechanisms	LRR receptor-like serine/threonine-protein kinase IOS1 isoform X1 [Cucurbita moschata]
Cmo_Chr01	397531	A	G	R	15	5,10	A	11	11,0	SYNONYMOUS_CODING	ggA/ggG	CmoCh01G000860	[T]	Signal transduction mechanisms	Molecular Function: protein kinase activity (GO:0004672);; Molecular Function: ATP binding (GO:0005524);; Cellular Component: integral component of membrane (GO:0016021);	K16224|3.6e-184|brp:103829497|K16224 senescence-induced receptor-like serine/threonine-protein kinase | (RefSeq) senescence-induced receptor-like serine/threonine-protein kinase isoform X2	--	--	Malectin-like domain	Receptor-like protein kinase At3g21340 OS=Arabidopsis thaliana OX=3702 GN=At3g21340 PE=1 SV=1	Protein kinase domain-containing protein OS=Cucumis sativus OX=3659 GN=Csa_3G850570 PE=4 SV=1	T	Signal transduction mechanisms	LRR receptor-like serine/threonine-protein kinase IOS1 isoform X1 [Cucurbita moschata]
Cmo_Chr01	398442	A	G	R	13	7,6	A	7	7,0	NON_SYNONYMOUS_CODING	Atg/Gtg	CmoCh01G000860	[T]	Signal transduction mechanisms	Molecular Function: protein kinase activity (GO:0004672);; Molecular Function: ATP binding (GO:0005524);; Cellular Component: integral component of membrane (GO:0016021);	K16224|3.6e-184|brp:103829497|K16224 senescence-induced receptor-like serine/threonine-protein kinase | (RefSeq) senescence-induced receptor-like serine/threonine-protein kinase isoform X2	--	--	Malectin-like domain	Receptor-like protein kinase At3g21340 OS=Arabidopsis thaliana OX=3702 GN=At3g21340 PE=1 SV=1	Protein kinase domain-containing protein OS=Cucumis sativus OX=3659 GN=Csa_3G850570 PE=4 SV=1	T	Signal transduction mechanisms	LRR receptor-like serine/threonine-protein kinase IOS1 isoform X1 [Cucurbita moschata]
Cmo_Chr01	398465	A	C	M	12	7,5	A	7	7,0	NON_SYNONYMOUS_CODING	gaA/gaC	CmoCh01G000860	[T]	Signal transduction mechanisms	Molecular Function: protein kinase activity (GO:0004672);; Molecular Function: ATP binding (GO:0005524);; Cellular Component: integral component of membrane (GO:0016021);	K16224|3.6e-184|brp:103829497|K16224 senescence-induced receptor-like serine/threonine-protein kinase | (RefSeq) senescence-induced receptor-like serine/threonine-protein kinase isoform X2	--	--	Malectin-like domain	Receptor-like protein kinase At3g21340 OS=Arabidopsis thaliana OX=3702 GN=At3g21340 PE=1 SV=1	Protein kinase domain-containing protein OS=Cucumis sativus OX=3659 GN=Csa_3G850570 PE=4 SV=1	T	Signal transduction mechanisms	LRR receptor-like serine/threonine-protein kinase IOS1 isoform X1 [Cucurbita moschata]
Cmo_Chr01	398544	A	C	A	10	10,0	C	8	0,8	NON_SYNONYMOUS_CODING	Att/Ctt	CmoCh01G000860	[T]	Signal transduction mechanisms	Molecular Function: protein kinase activity (GO:0004672);; Molecular Function: ATP binding (GO:0005524);; Cellular Component: integral component of membrane (GO:0016021);	K16224|3.6e-184|brp:103829497|K16224 senescence-induced receptor-like serine/threonine-protein kinase | (RefSeq) senescence-induced receptor-like serine/threonine-protein kinase isoform X2	--	--	Malectin-like domain	Receptor-like protein kinase At3g21340 OS=Arabidopsis thaliana OX=3702 GN=At3g21340 PE=1 SV=1	Protein kinase domain-containing protein OS=Cucumis sativus OX=3659 GN=Csa_3G850570 PE=4 SV=1	T	Signal transduction mechanisms	LRR receptor-like serine/threonine-protein kinase IOS1 isoform X1 [Cucurbita moschata]
Cmo_Chr01	398598	G	A	R	14	6,8	A	9	0,9	NON_SYNONYMOUS_CODING	Gaa/Aaa	CmoCh01G000860	[T]	Signal transduction mechanisms	Molecular Function: protein kinase activity (GO:0004672);; Molecular Function: ATP binding (GO:0005524);; Cellular Component: integral component of membrane (GO:0016021);	K16224|3.6e-184|brp:103829497|K16224 senescence-induced receptor-like serine/threonine-protein kinase | (RefSeq) senescence-induced receptor-like serine/threonine-protein kinase isoform X2	--	--	Malectin-like domain	Receptor-like protein kinase At3g21340 OS=Arabidopsis thaliana OX=3702 GN=At3g21340 PE=1 SV=1	Protein kinase domain-containing protein OS=Cucumis sativus OX=3659 GN=Csa_3G850570 PE=4 SV=1	T	Signal transduction mechanisms	LRR receptor-like serine/threonine-protein kinase IOS1 isoform X1 [Cucurbita moschata]
Cmo_Chr01	398770	T	C	C	9	0,9	T	11	11,0	SYNONYMOUS_CODING	agT/agC	CmoCh01G000860	[T]	Signal transduction mechanisms	Molecular Function: protein kinase activity (GO:0004672);; Molecular Function: ATP binding (GO:0005524);; Cellular Component: integral component of membrane (GO:0016021);	K16224|3.6e-184|brp:103829497|K16224 senescence-induced receptor-like serine/threonine-protein kinase | (RefSeq) senescence-induced receptor-like serine/threonine-protein kinase isoform X2	--	--	Malectin-like domain	Receptor-like protein kinase At3g21340 OS=Arabidopsis thaliana OX=3702 GN=At3g21340 PE=1 SV=1	Protein kinase domain-containing protein OS=Cucumis sativus OX=3659 GN=Csa_3G850570 PE=4 SV=1	T	Signal transduction mechanisms	LRR receptor-like serine/threonine-protein kinase IOS1 isoform X1 [Cucurbita moschata]
Cmo_Chr01	398818	A	T	W	8	1,7	A	14	14,0	SYNONYMOUS_CODING	ggA/ggT	CmoCh01G000860	[T]	Signal transduction mechanisms	Molecular Function: protein kinase activity (GO:0004672);; Molecular Function: ATP binding (GO:0005524);; Cellular Component: integral component of membrane (GO:0016021);	K16224|3.6e-184|brp:103829497|K16224 senescence-induced receptor-like serine/threonine-protein kinase | (RefSeq) senescence-induced receptor-like serine/threonine-protein kinase isoform X2	--	--	Malectin-like domain	Receptor-like protein kinase At3g21340 OS=Arabidopsis thaliana OX=3702 GN=At3g21340 PE=1 SV=1	Protein kinase domain-containing protein OS=Cucumis sativus OX=3659 GN=Csa_3G850570 PE=4 SV=1	T	Signal transduction mechanisms	LRR receptor-like serine/threonine-protein kinase IOS1 isoform X1 [Cucurbita moschata]
Cmo_Chr01	399425	T	C	T	8	8,0	C	8	0,8	SYNONYMOUS_CODING	aaT/aaC	CmoCh01G000860	[T]	Signal transduction mechanisms	Molecular Function: protein kinase activity (GO:0004672);; Molecular Function: ATP binding (GO:0005524);; Cellular Component: integral component of membrane (GO:0016021);	K16224|3.6e-184|brp:103829497|K16224 senescence-induced receptor-like serine/threonine-protein kinase | (RefSeq) senescence-induced receptor-like serine/threonine-protein kinase isoform X2	--	--	Malectin-like domain	Receptor-like protein kinase At3g21340 OS=Arabidopsis thaliana OX=3702 GN=At3g21340 PE=1 SV=1	Protein kinase domain-containing protein OS=Cucumis sativus OX=3659 GN=Csa_3G850570 PE=4 SV=1	T	Signal transduction mechanisms	LRR receptor-like serine/threonine-protein kinase IOS1 isoform X1 [Cucurbita moschata]
Cmo_Chr01	399452	C	A	C	9	9,0	A	9	0,9	SYNONYMOUS_CODING	gcC/gcA	CmoCh01G000860	[T]	Signal transduction mechanisms	Molecular Function: protein kinase activity (GO:0004672);; Molecular Function: ATP binding (GO:0005524);; Cellular Component: integral component of membrane (GO:0016021);	K16224|3.6e-184|brp:103829497|K16224 senescence-induced receptor-like serine/threonine-protein kinase | (RefSeq) senescence-induced receptor-like serine/threonine-protein kinase isoform X2	--	--	Malectin-like domain	Receptor-like protein kinase At3g21340 OS=Arabidopsis thaliana OX=3702 GN=At3g21340 PE=1 SV=1	Protein kinase domain-containing protein OS=Cucumis sativus OX=3659 GN=Csa_3G850570 PE=4 SV=1	T	Signal transduction mechanisms	LRR receptor-like serine/threonine-protein kinase IOS1 isoform X1 [Cucurbita moschata]
Cmo_Chr01	399489	A	T	W	9	2,7	A	10	10,0	NON_SYNONYMOUS_CODING	Atg/Ttg	CmoCh01G000860	[T]	Signal transduction mechanisms	Molecular Function: protein kinase activity (GO:0004672);; Molecular Function: ATP binding (GO:0005524);; Cellular Component: integral component of membrane (GO:0016021);	K16224|3.6e-184|brp:103829497|K16224 senescence-induced receptor-like serine/threonine-protein kinase | (RefSeq) senescence-induced receptor-like serine/threonine-protein kinase isoform X2	--	--	Malectin-like domain	Receptor-like protein kinase At3g21340 OS=Arabidopsis thaliana OX=3702 GN=At3g21340 PE=1 SV=1	Protein kinase domain-containing protein OS=Cucumis sativus OX=3659 GN=Csa_3G850570 PE=4 SV=1	T	Signal transduction mechanisms	LRR receptor-like serine/threonine-protein kinase IOS1 isoform X1 [Cucurbita moschata]
Cmo_Chr01	399503	A	C	A	8	8,0	C	9	0,9	SYNONYMOUS_CODING	gcA/gcC	CmoCh01G000860	[T]	Signal transduction mechanisms	Molecular Function: protein kinase activity (GO:0004672);; Molecular Function: ATP binding (GO:0005524);; Cellular Component: integral component of membrane (GO:0016021);	K16224|3.6e-184|brp:103829497|K16224 senescence-induced receptor-like serine/threonine-protein kinase | (RefSeq) senescence-induced receptor-like serine/threonine-protein kinase isoform X2	--	--	Malectin-like domain	Receptor-like protein kinase At3g21340 OS=Arabidopsis thaliana OX=3702 GN=At3g21340 PE=1 SV=1	Protein kinase domain-containing protein OS=Cucumis sativus OX=3659 GN=Csa_3G850570 PE=4 SV=1	T	Signal transduction mechanisms	LRR receptor-like serine/threonine-protein kinase IOS1 isoform X1 [Cucurbita moschata]
Cmo_Chr01	399518	G	A	G	6	6,0	A	9	0,9	SYNONYMOUS_CODING	acG/acA	CmoCh01G000860	[T]	Signal transduction mechanisms	Molecular Function: protein kinase activity (GO:0004672);; Molecular Function: ATP binding (GO:0005524);; Cellular Component: integral component of membrane (GO:0016021);	K16224|3.6e-184|brp:103829497|K16224 senescence-induced receptor-like serine/threonine-protein kinase | (RefSeq) senescence-induced receptor-like serine/threonine-protein kinase isoform X2	--	--	Malectin-like domain	Receptor-like protein kinase At3g21340 OS=Arabidopsis thaliana OX=3702 GN=At3g21340 PE=1 SV=1	Protein kinase domain-containing protein OS=Cucumis sativus OX=3659 GN=Csa_3G850570 PE=4 SV=1	T	Signal transduction mechanisms	LRR receptor-like serine/threonine-protein kinase IOS1 isoform X1 [Cucurbita moschata]
Cmo_Chr01	399536	T	C	T	6	6,0	C	7	0,7	SYNONYMOUS_CODING	ccT/ccC	CmoCh01G000860	[T]	Signal transduction mechanisms	Molecular Function: protein kinase activity (GO:0004672);; Molecular Function: ATP binding (GO:0005524);; Cellular Component: integral component of membrane (GO:0016021);	K16224|3.6e-184|brp:103829497|K16224 senescence-induced receptor-like serine/threonine-protein kinase | (RefSeq) senescence-induced receptor-like serine/threonine-protein kinase isoform X2	--	--	Malectin-like domain	Receptor-like protein kinase At3g21340 OS=Arabidopsis thaliana OX=3702 GN=At3g21340 PE=1 SV=1	Protein kinase domain-containing protein OS=Cucumis sativus OX=3659 GN=Csa_3G850570 PE=4 SV=1	T	Signal transduction mechanisms	LRR receptor-like serine/threonine-protein kinase IOS1 isoform X1 [Cucurbita moschata]
Cmo_Chr01	399649	A	G	A	5	5,0	G	8	0,8	SYNONYMOUS_CODING	tcA/tcG	CmoCh01G000860	[T]	Signal transduction mechanisms	Molecular Function: protein kinase activity (GO:0004672);; Molecular Function: ATP binding (GO:0005524);; Cellular Component: integral component of membrane (GO:0016021);	K16224|3.6e-184|brp:103829497|K16224 senescence-induced receptor-like serine/threonine-protein kinase | (RefSeq) senescence-induced receptor-like serine/threonine-protein kinase isoform X2	--	--	Malectin-like domain	Receptor-like protein kinase At3g21340 OS=Arabidopsis thaliana OX=3702 GN=At3g21340 PE=1 SV=1	Protein kinase domain-containing protein OS=Cucumis sativus OX=3659 GN=Csa_3G850570 PE=4 SV=1	T	Signal transduction mechanisms	LRR receptor-like serine/threonine-protein kinase IOS1 isoform X1 [Cucurbita moschata]
Cmo_Chr01	399670	C	T	C	6	6,0	T	10	0,10	SYNONYMOUS_CODING	agC/agT	CmoCh01G000860	[T]	Signal transduction mechanisms	Molecular Function: protein kinase activity (GO:0004672);; Molecular Function: ATP binding (GO:0005524);; Cellular Component: integral component of membrane (GO:0016021);	K16224|3.6e-184|brp:103829497|K16224 senescence-induced receptor-like serine/threonine-protein kinase | (RefSeq) senescence-induced receptor-like serine/threonine-protein kinase isoform X2	--	--	Malectin-like domain	Receptor-like protein kinase At3g21340 OS=Arabidopsis thaliana OX=3702 GN=At3g21340 PE=1 SV=1	Protein kinase domain-containing protein OS=Cucumis sativus OX=3659 GN=Csa_3G850570 PE=4 SV=1	T	Signal transduction mechanisms	LRR receptor-like serine/threonine-protein kinase IOS1 isoform X1 [Cucurbita moschata]
Cmo_Chr01	399712	A	G	R	7	4,3	G	10	0,10	SYNONYMOUS_CODING	acA/acG	CmoCh01G000860	[T]	Signal transduction mechanisms	Molecular Function: protein kinase activity (GO:0004672);; Molecular Function: ATP binding (GO:0005524);; Cellular Component: integral component of membrane (GO:0016021);	K16224|3.6e-184|brp:103829497|K16224 senescence-induced receptor-like serine/threonine-protein kinase | (RefSeq) senescence-induced receptor-like serine/threonine-protein kinase isoform X2	--	--	Malectin-like domain	Receptor-like protein kinase At3g21340 OS=Arabidopsis thaliana OX=3702 GN=At3g21340 PE=1 SV=1	Protein kinase domain-containing protein OS=Cucumis sativus OX=3659 GN=Csa_3G850570 PE=4 SV=1	T	Signal transduction mechanisms	LRR receptor-like serine/threonine-protein kinase IOS1 isoform X1 [Cucurbita moschata]
Cmo_Chr01	399727	A	G	A	6	6,0	G	12	0,12	SYNONYMOUS_CODING	ctA/ctG	CmoCh01G000860	[T]	Signal transduction mechanisms	Molecular Function: protein kinase activity (GO:0004672);; Molecular Function: ATP binding (GO:0005524);; Cellular Component: integral component of membrane (GO:0016021);	K16224|3.6e-184|brp:103829497|K16224 senescence-induced receptor-like serine/threonine-protein kinase | (RefSeq) senescence-induced receptor-like serine/threonine-protein kinase isoform X2	--	--	Malectin-like domain	Receptor-like protein kinase At3g21340 OS=Arabidopsis thaliana OX=3702 GN=At3g21340 PE=1 SV=1	Protein kinase domain-containing protein OS=Cucumis sativus OX=3659 GN=Csa_3G850570 PE=4 SV=1	T	Signal transduction mechanisms	LRR receptor-like serine/threonine-protein kinase IOS1 isoform X1 [Cucurbita moschata]
Cmo_Chr01	399757	C	T	C	7	7,0	T	13	0,13	SYNONYMOUS_CODING	atC/atT	CmoCh01G000860	[T]	Signal transduction mechanisms	Molecular Function: protein kinase activity (GO:0004672);; Molecular Function: ATP binding (GO:0005524);; Cellular Component: integral component of membrane (GO:0016021);	K16224|3.6e-184|brp:103829497|K16224 senescence-induced receptor-like serine/threonine-protein kinase | (RefSeq) senescence-induced receptor-like serine/threonine-protein kinase isoform X2	--	--	Malectin-like domain	Receptor-like protein kinase At3g21340 OS=Arabidopsis thaliana OX=3702 GN=At3g21340 PE=1 SV=1	Protein kinase domain-containing protein OS=Cucumis sativus OX=3659 GN=Csa_3G850570 PE=4 SV=1	T	Signal transduction mechanisms	LRR receptor-like serine/threonine-protein kinase IOS1 isoform X1 [Cucurbita moschata]
Cmo_Chr01	399766	C	T	C	8	8,0	T	13	0,13	SYNONYMOUS_CODING	gtC/gtT	CmoCh01G000860	[T]	Signal transduction mechanisms	Molecular Function: protein kinase activity (GO:0004672);; Molecular Function: ATP binding (GO:0005524);; Cellular Component: integral component of membrane (GO:0016021);	K16224|3.6e-184|brp:103829497|K16224 senescence-induced receptor-like serine/threonine-protein kinase | (RefSeq) senescence-induced receptor-like serine/threonine-protein kinase isoform X2	--	--	Malectin-like domain	Receptor-like protein kinase At3g21340 OS=Arabidopsis thaliana OX=3702 GN=At3g21340 PE=1 SV=1	Protein kinase domain-containing protein OS=Cucumis sativus OX=3659 GN=Csa_3G850570 PE=4 SV=1	T	Signal transduction mechanisms	LRR receptor-like serine/threonine-protein kinase IOS1 isoform X1 [Cucurbita moschata]
Cmo_Chr01	399809	C	T	C	6	6,0	T	15	0,15	NON_SYNONYMOUS_CODING	Ccg/Tcg	CmoCh01G000860	[T]	Signal transduction mechanisms	Molecular Function: protein kinase activity (GO:0004672);; Molecular Function: ATP binding (GO:0005524);; Cellular Component: integral component of membrane (GO:0016021);	K16224|3.6e-184|brp:103829497|K16224 senescence-induced receptor-like serine/threonine-protein kinase | (RefSeq) senescence-induced receptor-like serine/threonine-protein kinase isoform X2	--	--	Malectin-like domain	Receptor-like protein kinase At3g21340 OS=Arabidopsis thaliana OX=3702 GN=At3g21340 PE=1 SV=1	Protein kinase domain-containing protein OS=Cucumis sativus OX=3659 GN=Csa_3G850570 PE=4 SV=1	T	Signal transduction mechanisms	LRR receptor-like serine/threonine-protein kinase IOS1 isoform X1 [Cucurbita moschata]
Cmo_Chr01	399901	A	G	A	4	4,0	G	11	0,11	SYNONYMOUS_CODING	ccA/ccG	CmoCh01G000860	[T]	Signal transduction mechanisms	Molecular Function: protein kinase activity (GO:0004672);; Molecular Function: ATP binding (GO:0005524);; Cellular Component: integral component of membrane (GO:0016021);	K16224|3.6e-184|brp:103829497|K16224 senescence-induced receptor-like serine/threonine-protein kinase | (RefSeq) senescence-induced receptor-like serine/threonine-protein kinase isoform X2	--	--	Malectin-like domain	Receptor-like protein kinase At3g21340 OS=Arabidopsis thaliana OX=3702 GN=At3g21340 PE=1 SV=1	Protein kinase domain-containing protein OS=Cucumis sativus OX=3659 GN=Csa_3G850570 PE=4 SV=1	T	Signal transduction mechanisms	LRR receptor-like serine/threonine-protein kinase IOS1 isoform X1 [Cucurbita moschata]
Cmo_Chr01	399921	C	G	C	5	5,0	G	12	0,12	NON_SYNONYMOUS_CODING	aCc/aGc	CmoCh01G000860	[T]	Signal transduction mechanisms	Molecular Function: protein kinase activity (GO:0004672);; Molecular Function: ATP binding (GO:0005524);; Cellular Component: integral component of membrane (GO:0016021);	K16224|3.6e-184|brp:103829497|K16224 senescence-induced receptor-like serine/threonine-protein kinase | (RefSeq) senescence-induced receptor-like serine/threonine-protein kinase isoform X2	--	--	Malectin-like domain	Receptor-like protein kinase At3g21340 OS=Arabidopsis thaliana OX=3702 GN=At3g21340 PE=1 SV=1	Protein kinase domain-containing protein OS=Cucumis sativus OX=3659 GN=Csa_3G850570 PE=4 SV=1	T	Signal transduction mechanisms	LRR receptor-like serine/threonine-protein kinase IOS1 isoform X1 [Cucurbita moschata]
Cmo_Chr01	399928	C	T	C	7	7,0	T	13	0,13	SYNONYMOUS_CODING	ctC/ctT	CmoCh01G000860	[T]	Signal transduction mechanisms	Molecular Function: protein kinase activity (GO:0004672);; Molecular Function: ATP binding (GO:0005524);; Cellular Component: integral component of membrane (GO:0016021);	K16224|3.6e-184|brp:103829497|K16224 senescence-induced receptor-like serine/threonine-protein kinase | (RefSeq) senescence-induced receptor-like serine/threonine-protein kinase isoform X2	--	--	Malectin-like domain	Receptor-like protein kinase At3g21340 OS=Arabidopsis thaliana OX=3702 GN=At3g21340 PE=1 SV=1	Protein kinase domain-containing protein OS=Cucumis sativus OX=3659 GN=Csa_3G850570 PE=4 SV=1	T	Signal transduction mechanisms	LRR receptor-like serine/threonine-protein kinase IOS1 isoform X1 [Cucurbita moschata]
Cmo_Chr01	399934	A	G	G	7	0,7	A	13	13,0	SYNONYMOUS_CODING	gaA/gaG	CmoCh01G000860	[T]	Signal transduction mechanisms	Molecular Function: protein kinase activity (GO:0004672);; Molecular Function: ATP binding (GO:0005524);; Cellular Component: integral component of membrane (GO:0016021);	K16224|3.6e-184|brp:103829497|K16224 senescence-induced receptor-like serine/threonine-protein kinase | (RefSeq) senescence-induced receptor-like serine/threonine-protein kinase isoform X2	--	--	Malectin-like domain	Receptor-like protein kinase At3g21340 OS=Arabidopsis thaliana OX=3702 GN=At3g21340 PE=1 SV=1	Protein kinase domain-containing protein OS=Cucumis sativus OX=3659 GN=Csa_3G850570 PE=4 SV=1	T	Signal transduction mechanisms	LRR receptor-like serine/threonine-protein kinase IOS1 isoform X1 [Cucurbita moschata]
Cmo_Chr01	400003	C	T	C	11	11,0	T	8	0,8	SYNONYMOUS_CODING	ttC/ttT	CmoCh01G000860	[T]	Signal transduction mechanisms	Molecular Function: protein kinase activity (GO:0004672);; Molecular Function: ATP binding (GO:0005524);; Cellular Component: integral component of membrane (GO:0016021);	K16224|3.6e-184|brp:103829497|K16224 senescence-induced receptor-like serine/threonine-protein kinase | (RefSeq) senescence-induced receptor-like serine/threonine-protein kinase isoform X2	--	--	Malectin-like domain	Receptor-like protein kinase At3g21340 OS=Arabidopsis thaliana OX=3702 GN=At3g21340 PE=1 SV=1	Protein kinase domain-containing protein OS=Cucumis sativus OX=3659 GN=Csa_3G850570 PE=4 SV=1	T	Signal transduction mechanisms	LRR receptor-like serine/threonine-protein kinase IOS1 isoform X1 [Cucurbita moschata]
Cmo_Chr01	401163	A	T	W	12	3,9	N	.	.	NON_SYNONYMOUS_CODING	Aca/Tca	CmoCh01G000870	[T]	Signal transduction mechanisms	Molecular Function: protein kinase activity (GO:0004672);; Molecular Function: ATP binding (GO:0005524);; Cellular Component: integral component of membrane (GO:0016021);	K16224|1.2e-169|brp:103829497|K16224 senescence-induced receptor-like serine/threonine-protein kinase | (RefSeq) senescence-induced receptor-like serine/threonine-protein kinase isoform X2	--	--	Malectin-like domain	LRR receptor-like serine/threonine-protein kinase IOS1 OS=Arabidopsis thaliana OX=3702 GN=IOS1 PE=1 SV=1	probable LRR receptor-like serine/threonine-protein kinase At1g51810 OS=Cucumis melo OX=3656 GN=LOC103489994 PE=4 SV=1	T	Signal transduction mechanisms	LRR receptor-like serine/threonine-protein kinase IOS1 [Cucurbita moschata]
Cmo_Chr01	402213	A	G	R	11	6,5	G	8	0,8	SYNONYMOUS_CODING	aaA/aaG	CmoCh01G000870	[T]	Signal transduction mechanisms	Molecular Function: protein kinase activity (GO:0004672);; Molecular Function: ATP binding (GO:0005524);; Cellular Component: integral component of membrane (GO:0016021);	K16224|1.2e-169|brp:103829497|K16224 senescence-induced receptor-like serine/threonine-protein kinase | (RefSeq) senescence-induced receptor-like serine/threonine-protein kinase isoform X2	--	--	Malectin-like domain	LRR receptor-like serine/threonine-protein kinase IOS1 OS=Arabidopsis thaliana OX=3702 GN=IOS1 PE=1 SV=1	probable LRR receptor-like serine/threonine-protein kinase At1g51810 OS=Cucumis melo OX=3656 GN=LOC103489994 PE=4 SV=1	T	Signal transduction mechanisms	LRR receptor-like serine/threonine-protein kinase IOS1 [Cucurbita moschata]
Cmo_Chr01	402220	G	A	R	11	6,5	A	9	0,9	NON_SYNONYMOUS_CODING	Gac/Aac	CmoCh01G000870	[T]	Signal transduction mechanisms	Molecular Function: protein kinase activity (GO:0004672);; Molecular Function: ATP binding (GO:0005524);; Cellular Component: integral component of membrane (GO:0016021);	K16224|1.2e-169|brp:103829497|K16224 senescence-induced receptor-like serine/threonine-protein kinase | (RefSeq) senescence-induced receptor-like serine/threonine-protein kinase isoform X2	--	--	Malectin-like domain	LRR receptor-like serine/threonine-protein kinase IOS1 OS=Arabidopsis thaliana OX=3702 GN=IOS1 PE=1 SV=1	probable LRR receptor-like serine/threonine-protein kinase At1g51810 OS=Cucumis melo OX=3656 GN=LOC103489994 PE=4 SV=1	T	Signal transduction mechanisms	LRR receptor-like serine/threonine-protein kinase IOS1 [Cucurbita moschata]
Cmo_Chr01	402252	A	T	W	14	9,5	T	8	0,8	SYNONYMOUS_CODING	ccA/ccT	CmoCh01G000870	[T]	Signal transduction mechanisms	Molecular Function: protein kinase activity (GO:0004672);; Molecular Function: ATP binding (GO:0005524);; Cellular Component: integral component of membrane (GO:0016021);	K16224|1.2e-169|brp:103829497|K16224 senescence-induced receptor-like serine/threonine-protein kinase | (RefSeq) senescence-induced receptor-like serine/threonine-protein kinase isoform X2	--	--	Malectin-like domain	LRR receptor-like serine/threonine-protein kinase IOS1 OS=Arabidopsis thaliana OX=3702 GN=IOS1 PE=1 SV=1	probable LRR receptor-like serine/threonine-protein kinase At1g51810 OS=Cucumis melo OX=3656 GN=LOC103489994 PE=4 SV=1	T	Signal transduction mechanisms	LRR receptor-like serine/threonine-protein kinase IOS1 [Cucurbita moschata]
Cmo_Chr01	402301	G	A	R	9	7,2	A	12	0,12	NON_SYNONYMOUS_CODING	Gtg/Atg	CmoCh01G000870	[T]	Signal transduction mechanisms	Molecular Function: protein kinase activity (GO:0004672);; Molecular Function: ATP binding (GO:0005524);; Cellular Component: integral component of membrane (GO:0016021);	K16224|1.2e-169|brp:103829497|K16224 senescence-induced receptor-like serine/threonine-protein kinase | (RefSeq) senescence-induced receptor-like serine/threonine-protein kinase isoform X2	--	--	Malectin-like domain	LRR receptor-like serine/threonine-protein kinase IOS1 OS=Arabidopsis thaliana OX=3702 GN=IOS1 PE=1 SV=1	probable LRR receptor-like serine/threonine-protein kinase At1g51810 OS=Cucumis melo OX=3656 GN=LOC103489994 PE=4 SV=1	T	Signal transduction mechanisms	LRR receptor-like serine/threonine-protein kinase IOS1 [Cucurbita moschata]
Cmo_Chr01	403598	A	G	R	10	4,6	G	16	0,16	NON_SYNONYMOUS_CODING	aAt/aGt	CmoCh01G000870	[T]	Signal transduction mechanisms	Molecular Function: protein kinase activity (GO:0004672);; Molecular Function: ATP binding (GO:0005524);; Cellular Component: integral component of membrane (GO:0016021);	K16224|1.2e-169|brp:103829497|K16224 senescence-induced receptor-like serine/threonine-protein kinase | (RefSeq) senescence-induced receptor-like serine/threonine-protein kinase isoform X2	--	--	Malectin-like domain	LRR receptor-like serine/threonine-protein kinase IOS1 OS=Arabidopsis thaliana OX=3702 GN=IOS1 PE=1 SV=1	probable LRR receptor-like serine/threonine-protein kinase At1g51810 OS=Cucumis melo OX=3656 GN=LOC103489994 PE=4 SV=1	T	Signal transduction mechanisms	LRR receptor-like serine/threonine-protein kinase IOS1 [Cucurbita moschata]
Cmo_Chr01	406429	G	T	K	17	14,3	G	12	12,0	NON_SYNONYMOUS_CODING	gGg/gTg	CmoCh01G000870	[T]	Signal transduction mechanisms	Molecular Function: protein kinase activity (GO:0004672);; Molecular Function: ATP binding (GO:0005524);; Cellular Component: integral component of membrane (GO:0016021);	K16224|1.2e-169|brp:103829497|K16224 senescence-induced receptor-like serine/threonine-protein kinase | (RefSeq) senescence-induced receptor-like serine/threonine-protein kinase isoform X2	--	--	Malectin-like domain	LRR receptor-like serine/threonine-protein kinase IOS1 OS=Arabidopsis thaliana OX=3702 GN=IOS1 PE=1 SV=1	probable LRR receptor-like serine/threonine-protein kinase At1g51810 OS=Cucumis melo OX=3656 GN=LOC103489994 PE=4 SV=1	T	Signal transduction mechanisms	LRR receptor-like serine/threonine-protein kinase IOS1 [Cucurbita moschata]
Cmo_Chr01	406668	T	C	Y	9	7,2	C	11	0,11	SYNONYMOUS_CODING	tgT/tgC	CmoCh01G000870	[T]	Signal transduction mechanisms	Molecular Function: protein kinase activity (GO:0004672);; Molecular Function: ATP binding (GO:0005524);; Cellular Component: integral component of membrane (GO:0016021);	K16224|1.2e-169|brp:103829497|K16224 senescence-induced receptor-like serine/threonine-protein kinase | (RefSeq) senescence-induced receptor-like serine/threonine-protein kinase isoform X2	--	--	Malectin-like domain	LRR receptor-like serine/threonine-protein kinase IOS1 OS=Arabidopsis thaliana OX=3702 GN=IOS1 PE=1 SV=1	probable LRR receptor-like serine/threonine-protein kinase At1g51810 OS=Cucumis melo OX=3656 GN=LOC103489994 PE=4 SV=1	T	Signal transduction mechanisms	LRR receptor-like serine/threonine-protein kinase IOS1 [Cucurbita moschata]
Cmo_Chr01	406752	G	A	R	9	5,4	A	17	0,17	SYNONYMOUS_CODING	cgG/cgA	CmoCh01G000870	[T]	Signal transduction mechanisms	Molecular Function: protein kinase activity (GO:0004672);; Molecular Function: ATP binding (GO:0005524);; Cellular Component: integral component of membrane (GO:0016021);	K16224|1.2e-169|brp:103829497|K16224 senescence-induced receptor-like serine/threonine-protein kinase | (RefSeq) senescence-induced receptor-like serine/threonine-protein kinase isoform X2	--	--	Malectin-like domain	LRR receptor-like serine/threonine-protein kinase IOS1 OS=Arabidopsis thaliana OX=3702 GN=IOS1 PE=1 SV=1	probable LRR receptor-like serine/threonine-protein kinase At1g51810 OS=Cucumis melo OX=3656 GN=LOC103489994 PE=4 SV=1	T	Signal transduction mechanisms	LRR receptor-like serine/threonine-protein kinase IOS1 [Cucurbita moschata]
Cmo_Chr01	407504	A	G	R	10	5,5	G	12	0,12	NON_SYNONYMOUS_CODING	cAt/cGt	CmoCh01G000870	[T]	Signal transduction mechanisms	Molecular Function: protein kinase activity (GO:0004672);; Molecular Function: ATP binding (GO:0005524);; Cellular Component: integral component of membrane (GO:0016021);	K16224|1.2e-169|brp:103829497|K16224 senescence-induced receptor-like serine/threonine-protein kinase | (RefSeq) senescence-induced receptor-like serine/threonine-protein kinase isoform X2	--	--	Malectin-like domain	LRR receptor-like serine/threonine-protein kinase IOS1 OS=Arabidopsis thaliana OX=3702 GN=IOS1 PE=1 SV=1	probable LRR receptor-like serine/threonine-protein kinase At1g51810 OS=Cucumis melo OX=3656 GN=LOC103489994 PE=4 SV=1	T	Signal transduction mechanisms	LRR receptor-like serine/threonine-protein kinase IOS1 [Cucurbita moschata]
Cmo_Chr01	407539	G	A	R	9	6,3	A	14	0,14	NON_SYNONYMOUS_CODING	Gta/Ata	CmoCh01G000870	[T]	Signal transduction mechanisms	Molecular Function: protein kinase activity (GO:0004672);; Molecular Function: ATP binding (GO:0005524);; Cellular Component: integral component of membrane (GO:0016021);	K16224|1.2e-169|brp:103829497|K16224 senescence-induced receptor-like serine/threonine-protein kinase | (RefSeq) senescence-induced receptor-like serine/threonine-protein kinase isoform X2	--	--	Malectin-like domain	LRR receptor-like serine/threonine-protein kinase IOS1 OS=Arabidopsis thaliana OX=3702 GN=IOS1 PE=1 SV=1	probable LRR receptor-like serine/threonine-protein kinase At1g51810 OS=Cucumis melo OX=3656 GN=LOC103489994 PE=4 SV=1	T	Signal transduction mechanisms	LRR receptor-like serine/threonine-protein kinase IOS1 [Cucurbita moschata]
Cmo_Chr01	411732	G	A	R	3	2,1	A	4	0,4	UTR_5_PRIME	-	CmoCh01G000900	[R]	General function prediction only	Molecular Function: metalloendopeptidase activity (GO:0004222);; Cellular Component: mitochondrion (GO:0005739);; Biological Process: protein processing involved in protein targeting to mitochondrion (GO:0006627);; Molecular Function: metal ion binding (GO:0046872);	K01412|2.3e-282|cmos:111452402|K01412 mitochondrial-processing peptidase subunit alpha [EC:3.4.24.64] | (RefSeq) mitochondrial-processing peptidase subunit alpha-like	[O]	Posttranslational modification, protein turnover, chaperones	Insulinase (Peptidase family M16)	Mitochondrial-processing peptidase subunit alpha OS=Solanum tuberosum OX=4113 GN=MPP PE=1 SV=1	Alpha-MPP OS=Cucumis melo var. makuwa OX=1194695 GN=E5676_scaffold323G00220 PE=3 SV=1	O	Posttranslational modification, protein turnover, chaperones	mitochondrial-processing peptidase subunit alpha-like [Cucurbita moschata]
Cmo_Chr01	417478	T	C	Y	7	2,5	C	15	0,15	NON_SYNONYMOUS_CODING	Act/Gct	CmoCh01G000910	--	--	Molecular Function: phosphoprotein phosphatase activity (GO:0004721);; Molecular Function: metal ion binding (GO:0046872);	K17506|6.9e-22|pop:7465447|K17506 protein phosphatase 1L [EC:3.1.3.16] | (RefSeq) probable protein phosphatase 2C 59 isoform X1	[T]	Signal transduction mechanisms	Protein phosphatase 2C	Probable protein phosphatase 2C 35 OS=Arabidopsis thaliana OX=3702 GN=At3g06270 PE=2 SV=1	Protein-serine/threonine phosphatase OS=Cucumis sativus OX=3659 GN=Csa_3G150210 PE=3 SV=1	T	Signal transduction mechanisms	probable protein phosphatase 2C 35 [Cucurbita moschata]
Cmo_Chr01	421518	C	A	M	14	2,12	C	7	7,0	UTR_3_PRIME	-	CmoCh01G000920	--	--	Molecular Function: actin monomer binding (GO:0003785);; Cellular Component: cytoskeleton (GO:0005856);; Cellular Component: cell cortex (GO:0005938);; Biological Process: sequestering of actin monomers (GO:0042989);	K05759|2.5e-71|cmax:111492701|K05759 profilin | (RefSeq) profilin-like isoform X1	[Z]	Cytoskeleton	Profilin	Profilin OS=Pyrus communis OX=23211 PE=1 SV=1	Profilin OS=Cucumis sativus OX=3659 GN=Csa_3G435030 PE=3 SV=1	Z	Cytoskeleton	profilin-like isoform X1 [Cucurbita moschata]
Cmo_Chr01	421537	T	C	Y	13	2,11	T	8	8,0	UTR_3_PRIME	-	CmoCh01G000920	--	--	Molecular Function: actin monomer binding (GO:0003785);; Cellular Component: cytoskeleton (GO:0005856);; Cellular Component: cell cortex (GO:0005938);; Biological Process: sequestering of actin monomers (GO:0042989);	K05759|2.5e-71|cmax:111492701|K05759 profilin | (RefSeq) profilin-like isoform X1	[Z]	Cytoskeleton	Profilin	Profilin OS=Pyrus communis OX=23211 PE=1 SV=1	Profilin OS=Cucumis sativus OX=3659 GN=Csa_3G435030 PE=3 SV=1	Z	Cytoskeleton	profilin-like isoform X1 [Cucurbita moschata]
Cmo_Chr01	423741	G	A	A	7	0,7	G	9	9,0	UTR_5_PRIME	-	CmoCh01G000930	--	--	--	--	[K]	Transcription	--	--	Oxidative stress 3, putative isoform 2 OS=Cucumis melo var. makuwa OX=1194695 GN=E5676_scaffold323G00260 PE=4 SV=1	K	Transcription	uncharacterized protein LOC111452482 [Cucurbita moschata]
Cmo_Chr01	427191	C	T	C	10	10,0	Y	11	7,4	NON_SYNONYMOUS_CODING	aGa/aAa	CmoCh01G000940	--	--	Molecular Function: protein binding (GO:0005515);	--	--	--	Protein of unknown function (DUF4005)	Protein IQ-DOMAIN 14 OS=Arabidopsis thaliana OX=3702 GN=IQD14 PE=1 SV=1	DUF4005 domain-containing protein OS=Cucumis sativus OX=3659 GN=Csa_3G435550 PE=4 SV=1	S	Function unknown	protein IQ-DOMAIN 14-like isoform X1 [Cucurbita moschata]
Cmo_Chr01	431185	A	G	G	7	0,7	A	9	9,0	NON_SYNONYMOUS_CODING	Ttc/Ctc	CmoCh01G000940	--	--	Molecular Function: protein binding (GO:0005515);	--	--	--	Protein of unknown function (DUF4005)	Protein IQ-DOMAIN 14 OS=Arabidopsis thaliana OX=3702 GN=IQD14 PE=1 SV=1	DUF4005 domain-containing protein OS=Cucumis sativus OX=3659 GN=Csa_3G435550 PE=4 SV=1	S	Function unknown	protein IQ-DOMAIN 14-like isoform X1 [Cucurbita moschata]
Cmo_Chr01	440557	C	T	C	12	12,0	T	16	0,16	UTR_5_PRIME	-	CmoCh01G000970	[T]	Signal transduction mechanisms	Molecular Function: protein kinase activity (GO:0004672);; Molecular Function: ATP binding (GO:0005524);; Cellular Component: integral component of membrane (GO:0016021);	K13429|2.3e-75|obr:102714037|K13429 chitin elicitor receptor kinase 1 | (RefSeq) chitin elicitor receptor kinase 1-like	--	--	Protein tyrosine and serine/threonine kinase	LysM domain receptor-like kinase 3 OS=Arabidopsis thaliana OX=3702 GN=LYK3 PE=2 SV=1	LysM domain receptor-like kinase 3 OS=Cucumis melo var. makuwa OX=1194695 GN=E5676_scaffold323G00300 PE=4 SV=1	T	Signal transduction mechanisms	lysM domain receptor-like kinase 3 [Cucurbita moschata]
Cmo_Chr01	440857	G	A	R	18	8,10	A	23	0,23	SYNONYMOUS_CODING	ttG/ttA	CmoCh01G000970	[T]	Signal transduction mechanisms	Molecular Function: protein kinase activity (GO:0004672);; Molecular Function: ATP binding (GO:0005524);; Cellular Component: integral component of membrane (GO:0016021);	K13429|2.3e-75|obr:102714037|K13429 chitin elicitor receptor kinase 1 | (RefSeq) chitin elicitor receptor kinase 1-like	--	--	Protein tyrosine and serine/threonine kinase	LysM domain receptor-like kinase 3 OS=Arabidopsis thaliana OX=3702 GN=LYK3 PE=2 SV=1	LysM domain receptor-like kinase 3 OS=Cucumis melo var. makuwa OX=1194695 GN=E5676_scaffold323G00300 PE=4 SV=1	T	Signal transduction mechanisms	lysM domain receptor-like kinase 3 [Cucurbita moschata]
Cmo_Chr01	441051	T	A	T	8	8,0	A	18	0,18	NON_SYNONYMOUS_CODING	aTt/aAt	CmoCh01G000970	[T]	Signal transduction mechanisms	Molecular Function: protein kinase activity (GO:0004672);; Molecular Function: ATP binding (GO:0005524);; Cellular Component: integral component of membrane (GO:0016021);	K13429|2.3e-75|obr:102714037|K13429 chitin elicitor receptor kinase 1 | (RefSeq) chitin elicitor receptor kinase 1-like	--	--	Protein tyrosine and serine/threonine kinase	LysM domain receptor-like kinase 3 OS=Arabidopsis thaliana OX=3702 GN=LYK3 PE=2 SV=1	LysM domain receptor-like kinase 3 OS=Cucumis melo var. makuwa OX=1194695 GN=E5676_scaffold323G00300 PE=4 SV=1	T	Signal transduction mechanisms	lysM domain receptor-like kinase 3 [Cucurbita moschata]
Cmo_Chr01	441073	G	A	G	9	9,0	A	18	0,18	NON_SYNONYMOUS_CODING	atG/atA	CmoCh01G000970	[T]	Signal transduction mechanisms	Molecular Function: protein kinase activity (GO:0004672);; Molecular Function: ATP binding (GO:0005524);; Cellular Component: integral component of membrane (GO:0016021);	K13429|2.3e-75|obr:102714037|K13429 chitin elicitor receptor kinase 1 | (RefSeq) chitin elicitor receptor kinase 1-like	--	--	Protein tyrosine and serine/threonine kinase	LysM domain receptor-like kinase 3 OS=Arabidopsis thaliana OX=3702 GN=LYK3 PE=2 SV=1	LysM domain receptor-like kinase 3 OS=Cucumis melo var. makuwa OX=1194695 GN=E5676_scaffold323G00300 PE=4 SV=1	T	Signal transduction mechanisms	lysM domain receptor-like kinase 3 [Cucurbita moschata]
Cmo_Chr01	441112	C	T	C	13	13,0	T	15	0,15	SYNONYMOUS_CODING	aaC/aaT	CmoCh01G000970	[T]	Signal transduction mechanisms	Molecular Function: protein kinase activity (GO:0004672);; Molecular Function: ATP binding (GO:0005524);; Cellular Component: integral component of membrane (GO:0016021);	K13429|2.3e-75|obr:102714037|K13429 chitin elicitor receptor kinase 1 | (RefSeq) chitin elicitor receptor kinase 1-like	--	--	Protein tyrosine and serine/threonine kinase	LysM domain receptor-like kinase 3 OS=Arabidopsis thaliana OX=3702 GN=LYK3 PE=2 SV=1	LysM domain receptor-like kinase 3 OS=Cucumis melo var. makuwa OX=1194695 GN=E5676_scaffold323G00300 PE=4 SV=1	T	Signal transduction mechanisms	lysM domain receptor-like kinase 3 [Cucurbita moschata]
Cmo_Chr01	441119	C	A	A	13	0,13	C	14	14,0	SYNONYMOUS_CODING	Cga/Aga	CmoCh01G000970	[T]	Signal transduction mechanisms	Molecular Function: protein kinase activity (GO:0004672);; Molecular Function: ATP binding (GO:0005524);; Cellular Component: integral component of membrane (GO:0016021);	K13429|2.3e-75|obr:102714037|K13429 chitin elicitor receptor kinase 1 | (RefSeq) chitin elicitor receptor kinase 1-like	--	--	Protein tyrosine and serine/threonine kinase	LysM domain receptor-like kinase 3 OS=Arabidopsis thaliana OX=3702 GN=LYK3 PE=2 SV=1	LysM domain receptor-like kinase 3 OS=Cucumis melo var. makuwa OX=1194695 GN=E5676_scaffold323G00300 PE=4 SV=1	T	Signal transduction mechanisms	lysM domain receptor-like kinase 3 [Cucurbita moschata]
Cmo_Chr01	441271	G	A	G	18	18,0	A	15	0,15	SYNONYMOUS_CODING	gaG/gaA	CmoCh01G000970	[T]	Signal transduction mechanisms	Molecular Function: protein kinase activity (GO:0004672);; Molecular Function: ATP binding (GO:0005524);; Cellular Component: integral component of membrane (GO:0016021);	K13429|2.3e-75|obr:102714037|K13429 chitin elicitor receptor kinase 1 | (RefSeq) chitin elicitor receptor kinase 1-like	--	--	Protein tyrosine and serine/threonine kinase	LysM domain receptor-like kinase 3 OS=Arabidopsis thaliana OX=3702 GN=LYK3 PE=2 SV=1	LysM domain receptor-like kinase 3 OS=Cucumis melo var. makuwa OX=1194695 GN=E5676_scaffold323G00300 PE=4 SV=1	T	Signal transduction mechanisms	lysM domain receptor-like kinase 3 [Cucurbita moschata]
Cmo_Chr01	441459	C	T	T	15	0,15	T	16	0,16	NON_SYNONYMOUS_CODING	Cct/Tct	CmoCh01G000970	[T]	Signal transduction mechanisms	Molecular Function: protein kinase activity (GO:0004672);; Molecular Function: ATP binding (GO:0005524);; Cellular Component: integral component of membrane (GO:0016021);	K13429|2.3e-75|obr:102714037|K13429 chitin elicitor receptor kinase 1 | (RefSeq) chitin elicitor receptor kinase 1-like	--	--	Protein tyrosine and serine/threonine kinase	LysM domain receptor-like kinase 3 OS=Arabidopsis thaliana OX=3702 GN=LYK3 PE=2 SV=1	LysM domain receptor-like kinase 3 OS=Cucumis melo var. makuwa OX=1194695 GN=E5676_scaffold323G00300 PE=4 SV=1	T	Signal transduction mechanisms	lysM domain receptor-like kinase 3 [Cucurbita moschata]
Cmo_Chr01	441501	G	T	G	16	16,0	T	19	0,19	NON_SYNONYMOUS_CODING	Gtc/Ttc	CmoCh01G000970	[T]	Signal transduction mechanisms	Molecular Function: protein kinase activity (GO:0004672);; Molecular Function: ATP binding (GO:0005524);; Cellular Component: integral component of membrane (GO:0016021);	K13429|2.3e-75|obr:102714037|K13429 chitin elicitor receptor kinase 1 | (RefSeq) chitin elicitor receptor kinase 1-like	--	--	Protein tyrosine and serine/threonine kinase	LysM domain receptor-like kinase 3 OS=Arabidopsis thaliana OX=3702 GN=LYK3 PE=2 SV=1	LysM domain receptor-like kinase 3 OS=Cucumis melo var. makuwa OX=1194695 GN=E5676_scaffold323G00300 PE=4 SV=1	T	Signal transduction mechanisms	lysM domain receptor-like kinase 3 [Cucurbita moschata]
Cmo_Chr01	442027	A	G	A	13	13,0	G	15	0,15	SYNONYMOUS_CODING	ttA/ttG	CmoCh01G000970	[T]	Signal transduction mechanisms	Molecular Function: protein kinase activity (GO:0004672);; Molecular Function: ATP binding (GO:0005524);; Cellular Component: integral component of membrane (GO:0016021);	K13429|2.3e-75|obr:102714037|K13429 chitin elicitor receptor kinase 1 | (RefSeq) chitin elicitor receptor kinase 1-like	--	--	Protein tyrosine and serine/threonine kinase	LysM domain receptor-like kinase 3 OS=Arabidopsis thaliana OX=3702 GN=LYK3 PE=2 SV=1	LysM domain receptor-like kinase 3 OS=Cucumis melo var. makuwa OX=1194695 GN=E5676_scaffold323G00300 PE=4 SV=1	T	Signal transduction mechanisms	lysM domain receptor-like kinase 3 [Cucurbita moschata]
Cmo_Chr01	442108	G	A	G	11	11,0	A	18	0,18	SYNONYMOUS_CODING	agG/agA	CmoCh01G000970	[T]	Signal transduction mechanisms	Molecular Function: protein kinase activity (GO:0004672);; Molecular Function: ATP binding (GO:0005524);; Cellular Component: integral component of membrane (GO:0016021);	K13429|2.3e-75|obr:102714037|K13429 chitin elicitor receptor kinase 1 | (RefSeq) chitin elicitor receptor kinase 1-like	--	--	Protein tyrosine and serine/threonine kinase	LysM domain receptor-like kinase 3 OS=Arabidopsis thaliana OX=3702 GN=LYK3 PE=2 SV=1	LysM domain receptor-like kinase 3 OS=Cucumis melo var. makuwa OX=1194695 GN=E5676_scaffold323G00300 PE=4 SV=1	T	Signal transduction mechanisms	lysM domain receptor-like kinase 3 [Cucurbita moschata]
Cmo_Chr01	442123	G	A	G	12	12,0	A	15	0,15	SYNONYMOUS_CODING	aaG/aaA	CmoCh01G000970	[T]	Signal transduction mechanisms	Molecular Function: protein kinase activity (GO:0004672);; Molecular Function: ATP binding (GO:0005524);; Cellular Component: integral component of membrane (GO:0016021);	K13429|2.3e-75|obr:102714037|K13429 chitin elicitor receptor kinase 1 | (RefSeq) chitin elicitor receptor kinase 1-like	--	--	Protein tyrosine and serine/threonine kinase	LysM domain receptor-like kinase 3 OS=Arabidopsis thaliana OX=3702 GN=LYK3 PE=2 SV=1	LysM domain receptor-like kinase 3 OS=Cucumis melo var. makuwa OX=1194695 GN=E5676_scaffold323G00300 PE=4 SV=1	T	Signal transduction mechanisms	lysM domain receptor-like kinase 3 [Cucurbita moschata]
Cmo_Chr01	442237	G	A	G	9	9,0	A	16	0,16	SYNONYMOUS_CODING	acG/acA	CmoCh01G000970	[T]	Signal transduction mechanisms	Molecular Function: protein kinase activity (GO:0004672);; Molecular Function: ATP binding (GO:0005524);; Cellular Component: integral component of membrane (GO:0016021);	K13429|2.3e-75|obr:102714037|K13429 chitin elicitor receptor kinase 1 | (RefSeq) chitin elicitor receptor kinase 1-like	--	--	Protein tyrosine and serine/threonine kinase	LysM domain receptor-like kinase 3 OS=Arabidopsis thaliana OX=3702 GN=LYK3 PE=2 SV=1	LysM domain receptor-like kinase 3 OS=Cucumis melo var. makuwa OX=1194695 GN=E5676_scaffold323G00300 PE=4 SV=1	T	Signal transduction mechanisms	lysM domain receptor-like kinase 3 [Cucurbita moschata]
Cmo_Chr01	443143	C	G	C	9	9,0	G	12	0,12	SYNONYMOUS_CODING	ctC/ctG	CmoCh01G000970	[T]	Signal transduction mechanisms	Molecular Function: protein kinase activity (GO:0004672);; Molecular Function: ATP binding (GO:0005524);; Cellular Component: integral component of membrane (GO:0016021);	K13429|2.3e-75|obr:102714037|K13429 chitin elicitor receptor kinase 1 | (RefSeq) chitin elicitor receptor kinase 1-like	--	--	Protein tyrosine and serine/threonine kinase	LysM domain receptor-like kinase 3 OS=Arabidopsis thaliana OX=3702 GN=LYK3 PE=2 SV=1	LysM domain receptor-like kinase 3 OS=Cucumis melo var. makuwa OX=1194695 GN=E5676_scaffold323G00300 PE=4 SV=1	T	Signal transduction mechanisms	lysM domain receptor-like kinase 3 [Cucurbita moschata]
Cmo_Chr01	443191	T	C	T	9	9,0	C	12	0,12	SYNONYMOUS_CODING	ctT/ctC	CmoCh01G000970	[T]	Signal transduction mechanisms	Molecular Function: protein kinase activity (GO:0004672);; Molecular Function: ATP binding (GO:0005524);; Cellular Component: integral component of membrane (GO:0016021);	K13429|2.3e-75|obr:102714037|K13429 chitin elicitor receptor kinase 1 | (RefSeq) chitin elicitor receptor kinase 1-like	--	--	Protein tyrosine and serine/threonine kinase	LysM domain receptor-like kinase 3 OS=Arabidopsis thaliana OX=3702 GN=LYK3 PE=2 SV=1	LysM domain receptor-like kinase 3 OS=Cucumis melo var. makuwa OX=1194695 GN=E5676_scaffold323G00300 PE=4 SV=1	T	Signal transduction mechanisms	lysM domain receptor-like kinase 3 [Cucurbita moschata]
Cmo_Chr01	443275	G	A	G	8	8,0	A	9	0,9	SYNONYMOUS_CODING	agG/agA	CmoCh01G000970	[T]	Signal transduction mechanisms	Molecular Function: protein kinase activity (GO:0004672);; Molecular Function: ATP binding (GO:0005524);; Cellular Component: integral component of membrane (GO:0016021);	K13429|2.3e-75|obr:102714037|K13429 chitin elicitor receptor kinase 1 | (RefSeq) chitin elicitor receptor kinase 1-like	--	--	Protein tyrosine and serine/threonine kinase	LysM domain receptor-like kinase 3 OS=Arabidopsis thaliana OX=3702 GN=LYK3 PE=2 SV=1	LysM domain receptor-like kinase 3 OS=Cucumis melo var. makuwa OX=1194695 GN=E5676_scaffold323G00300 PE=4 SV=1	T	Signal transduction mechanisms	lysM domain receptor-like kinase 3 [Cucurbita moschata]
Cmo_Chr01	443430	C	G	C	13	13,0	G	11	0,11	SYNONYMOUS_CODING	acC/acG	CmoCh01G000970	[T]	Signal transduction mechanisms	Molecular Function: protein kinase activity (GO:0004672);; Molecular Function: ATP binding (GO:0005524);; Cellular Component: integral component of membrane (GO:0016021);	K13429|2.3e-75|obr:102714037|K13429 chitin elicitor receptor kinase 1 | (RefSeq) chitin elicitor receptor kinase 1-like	--	--	Protein tyrosine and serine/threonine kinase	LysM domain receptor-like kinase 3 OS=Arabidopsis thaliana OX=3702 GN=LYK3 PE=2 SV=1	LysM domain receptor-like kinase 3 OS=Cucumis melo var. makuwa OX=1194695 GN=E5676_scaffold323G00300 PE=4 SV=1	T	Signal transduction mechanisms	lysM domain receptor-like kinase 3 [Cucurbita moschata]
Cmo_Chr01	443598	C	T	C	15	15,0	T	15	0,15	SYNONYMOUS_CODING	taC/taT	CmoCh01G000970	[T]	Signal transduction mechanisms	Molecular Function: protein kinase activity (GO:0004672);; Molecular Function: ATP binding (GO:0005524);; Cellular Component: integral component of membrane (GO:0016021);	K13429|2.3e-75|obr:102714037|K13429 chitin elicitor receptor kinase 1 | (RefSeq) chitin elicitor receptor kinase 1-like	--	--	Protein tyrosine and serine/threonine kinase	LysM domain receptor-like kinase 3 OS=Arabidopsis thaliana OX=3702 GN=LYK3 PE=2 SV=1	LysM domain receptor-like kinase 3 OS=Cucumis melo var. makuwa OX=1194695 GN=E5676_scaffold323G00300 PE=4 SV=1	T	Signal transduction mechanisms	lysM domain receptor-like kinase 3 [Cucurbita moschata]
Cmo_Chr01	443801	A	T	A	18	18,0	T	17	0,17	SYNONYMOUS_CODING	ctA/ctT	CmoCh01G000970	[T]	Signal transduction mechanisms	Molecular Function: protein kinase activity (GO:0004672);; Molecular Function: ATP binding (GO:0005524);; Cellular Component: integral component of membrane (GO:0016021);	K13429|2.3e-75|obr:102714037|K13429 chitin elicitor receptor kinase 1 | (RefSeq) chitin elicitor receptor kinase 1-like	--	--	Protein tyrosine and serine/threonine kinase	LysM domain receptor-like kinase 3 OS=Arabidopsis thaliana OX=3702 GN=LYK3 PE=2 SV=1	LysM domain receptor-like kinase 3 OS=Cucumis melo var. makuwa OX=1194695 GN=E5676_scaffold323G00300 PE=4 SV=1	T	Signal transduction mechanisms	lysM domain receptor-like kinase 3 [Cucurbita moschata]
Cmo_Chr01	443811	C	G	C	20	20,0	G	16	0,16	NON_SYNONYMOUS_CODING	Cgt/Ggt	CmoCh01G000970	[T]	Signal transduction mechanisms	Molecular Function: protein kinase activity (GO:0004672);; Molecular Function: ATP binding (GO:0005524);; Cellular Component: integral component of membrane (GO:0016021);	K13429|2.3e-75|obr:102714037|K13429 chitin elicitor receptor kinase 1 | (RefSeq) chitin elicitor receptor kinase 1-like	--	--	Protein tyrosine and serine/threonine kinase	LysM domain receptor-like kinase 3 OS=Arabidopsis thaliana OX=3702 GN=LYK3 PE=2 SV=1	LysM domain receptor-like kinase 3 OS=Cucumis melo var. makuwa OX=1194695 GN=E5676_scaffold323G00300 PE=4 SV=1	T	Signal transduction mechanisms	lysM domain receptor-like kinase 3 [Cucurbita moschata]
Cmo_Chr01	443830	C	T	C	20	20,0	T	14	0,14	NON_SYNONYMOUS_CODING	aCg/aTg	CmoCh01G000970	[T]	Signal transduction mechanisms	Molecular Function: protein kinase activity (GO:0004672);; Molecular Function: ATP binding (GO:0005524);; Cellular Component: integral component of membrane (GO:0016021);	K13429|2.3e-75|obr:102714037|K13429 chitin elicitor receptor kinase 1 | (RefSeq) chitin elicitor receptor kinase 1-like	--	--	Protein tyrosine and serine/threonine kinase	LysM domain receptor-like kinase 3 OS=Arabidopsis thaliana OX=3702 GN=LYK3 PE=2 SV=1	LysM domain receptor-like kinase 3 OS=Cucumis melo var. makuwa OX=1194695 GN=E5676_scaffold323G00300 PE=4 SV=1	T	Signal transduction mechanisms	lysM domain receptor-like kinase 3 [Cucurbita moschata]
Cmo_Chr01	443853	G	C	G	18	18,0	C	11	0,11	NON_SYNONYMOUS_CODING	Gaa/Caa	CmoCh01G000970	[T]	Signal transduction mechanisms	Molecular Function: protein kinase activity (GO:0004672);; Molecular Function: ATP binding (GO:0005524);; Cellular Component: integral component of membrane (GO:0016021);	K13429|2.3e-75|obr:102714037|K13429 chitin elicitor receptor kinase 1 | (RefSeq) chitin elicitor receptor kinase 1-like	--	--	Protein tyrosine and serine/threonine kinase	LysM domain receptor-like kinase 3 OS=Arabidopsis thaliana OX=3702 GN=LYK3 PE=2 SV=1	LysM domain receptor-like kinase 3 OS=Cucumis melo var. makuwa OX=1194695 GN=E5676_scaffold323G00300 PE=4 SV=1	T	Signal transduction mechanisms	lysM domain receptor-like kinase 3 [Cucurbita moschata]
Cmo_Chr01	444139	G	A	G	9	9,0	A	10	0,10	SYNONYMOUS_CODING	tcG/tcA	CmoCh01G000970	[T]	Signal transduction mechanisms	Molecular Function: protein kinase activity (GO:0004672);; Molecular Function: ATP binding (GO:0005524);; Cellular Component: integral component of membrane (GO:0016021);	K13429|2.3e-75|obr:102714037|K13429 chitin elicitor receptor kinase 1 | (RefSeq) chitin elicitor receptor kinase 1-like	--	--	Protein tyrosine and serine/threonine kinase	LysM domain receptor-like kinase 3 OS=Arabidopsis thaliana OX=3702 GN=LYK3 PE=2 SV=1	LysM domain receptor-like kinase 3 OS=Cucumis melo var. makuwa OX=1194695 GN=E5676_scaffold323G00300 PE=4 SV=1	T	Signal transduction mechanisms	lysM domain receptor-like kinase 3 [Cucurbita moschata]
Cmo_Chr01	445100	A	G	A	21	21,0	G	10	0,10	NON_SYNONYMOUS_CODING	gAt/gGt	CmoCh01G000980	--	--	--	--	--	--	--	--	Uncharacterized protein OS=Cucumis melo var. makuwa OX=1194695 GN=E6C27_scaffold404G001170 PE=4 SV=1	--	--	uncharacterized protein LOC111452243 [Cucurbita moschata]
Cmo_Chr01	446019	G	A	A	10	0,10	A	13	0,13	NON_SYNONYMOUS_CODING	Gtg/Atg	CmoCh01G000980	--	--	--	--	--	--	--	--	Uncharacterized protein OS=Cucumis melo var. makuwa OX=1194695 GN=E6C27_scaffold404G001170 PE=4 SV=1	--	--	uncharacterized protein LOC111452243 [Cucurbita moschata]
Cmo_Chr01	446032	T	C	C	10	0,10	T	13	13,0	NON_SYNONYMOUS_CODING	tTg/tCg	CmoCh01G000980	--	--	--	--	--	--	--	--	Uncharacterized protein OS=Cucumis melo var. makuwa OX=1194695 GN=E6C27_scaffold404G001170 PE=4 SV=1	--	--	uncharacterized protein LOC111452243 [Cucurbita moschata]
Cmo_Chr01	446395	A	G	G	12	0,12	A	15	15,0	SYNONYMOUS_CODING	aaA/aaG	CmoCh01G000980	--	--	--	--	--	--	--	--	Uncharacterized protein OS=Cucumis melo var. makuwa OX=1194695 GN=E6C27_scaffold404G001170 PE=4 SV=1	--	--	uncharacterized protein LOC111452243 [Cucurbita moschata]
Cmo_Chr01	446586	C	T	C	12	12,0	T	16	0,16	NON_SYNONYMOUS_CODING	aCt/aTt	CmoCh01G000980	--	--	--	--	--	--	--	--	Uncharacterized protein OS=Cucumis melo var. makuwa OX=1194695 GN=E6C27_scaffold404G001170 PE=4 SV=1	--	--	uncharacterized protein LOC111452243 [Cucurbita moschata]
Cmo_Chr01	446662	T	C	T	8	8,0	C	19	0,19	SYNONYMOUS_CODING	ggT/ggC	CmoCh01G000980	--	--	--	--	--	--	--	--	Uncharacterized protein OS=Cucumis melo var. makuwa OX=1194695 GN=E6C27_scaffold404G001170 PE=4 SV=1	--	--	uncharacterized protein LOC111452243 [Cucurbita moschata]
Cmo_Chr01	446958	A	T	T	7	0,7	A	21	21,0	NON_SYNONYMOUS_CODING	cAa/cTa	CmoCh01G000980	--	--	--	--	--	--	--	--	Uncharacterized protein OS=Cucumis melo var. makuwa OX=1194695 GN=E6C27_scaffold404G001170 PE=4 SV=1	--	--	uncharacterized protein LOC111452243 [Cucurbita moschata]
Cmo_Chr01	447112	C	T	C	11	11,0	T	23	0,23	SYNONYMOUS_CODING	ttC/ttT	CmoCh01G000980	--	--	--	--	--	--	--	--	Uncharacterized protein OS=Cucumis melo var. makuwa OX=1194695 GN=E6C27_scaffold404G001170 PE=4 SV=1	--	--	uncharacterized protein LOC111452243 [Cucurbita moschata]
Cmo_Chr01	447120	A	G	A	12	12,0	G	23	0,23	NON_SYNONYMOUS_CODING	gAa/gGa	CmoCh01G000980	--	--	--	--	--	--	--	--	Uncharacterized protein OS=Cucumis melo var. makuwa OX=1194695 GN=E6C27_scaffold404G001170 PE=4 SV=1	--	--	uncharacterized protein LOC111452243 [Cucurbita moschata]
Cmo_Chr01	447300	A	G	A	5	5,0	G	14	0,14	NON_SYNONYMOUS_CODING	aAc/aGc	CmoCh01G000980	--	--	--	--	--	--	--	--	Uncharacterized protein OS=Cucumis melo var. makuwa OX=1194695 GN=E6C27_scaffold404G001170 PE=4 SV=1	--	--	uncharacterized protein LOC111452243 [Cucurbita moschata]
Cmo_Chr01	447412	G	A	A	5	0,5	A	13	0,13	SYNONYMOUS_CODING	ccG/ccA	CmoCh01G000980	--	--	--	--	--	--	--	--	Uncharacterized protein OS=Cucumis melo var. makuwa OX=1194695 GN=E6C27_scaffold404G001170 PE=4 SV=1	--	--	uncharacterized protein LOC111452243 [Cucurbita moschata]
Cmo_Chr01	447445	T	A	T	7	7,0	A	12	0,12	SYNONYMOUS_CODING	tcT/tcA	CmoCh01G000980	--	--	--	--	--	--	--	--	Uncharacterized protein OS=Cucumis melo var. makuwa OX=1194695 GN=E6C27_scaffold404G001170 PE=4 SV=1	--	--	uncharacterized protein LOC111452243 [Cucurbita moschata]
Cmo_Chr01	447491	T	A	T	7	7,0	A	14	0,14	UTR_3_PRIME	-	CmoCh01G000980	--	--	--	--	--	--	--	--	Uncharacterized protein OS=Cucumis melo var. makuwa OX=1194695 GN=E6C27_scaffold404G001170 PE=4 SV=1	--	--	uncharacterized protein LOC111452243 [Cucurbita moschata]
Cmo_Chr01	447620	A	G	A	6	6,0	G	11	0,11	NON_SYNONYMOUS_CODING	cTa/cCa	CmoCh01G000990	--	--	Biological Process: phosphorelay signal transduction system (GO:0000160);; Cellular Component: nucleus (GO:0005634);; Cellular Component: cytoplasm (GO:0005737);; Biological Process: cytokinin-activated signaling pathway (GO:0009736);; Molecular Function: histidine phosphotransfer kinase activity (GO:0009927);; Biological Process: phosphorylation (GO:0016310);; Molecular Function: protein histidi…	K14490|7.6e-79|cmos:111452245|K14490 histidine-containing phosphotransfer peotein | (RefSeq) histidine-containing phosphotransfer protein 4-like isoform X1	[T]	Signal transduction mechanisms	Hpt domain	Pseudo histidine-containing phosphotransfer protein 5 OS=Oryza sativa subsp. japonica OX=39947 GN=PHP5 PE=2 SV=1	HPt domain-containing protein OS=Cucumis sativus OX=3659 GN=Csa_3G444610 PE=4 SV=1	T	Signal transduction mechanisms	histidine-containing phosphotransfer protein 4-like isoform X1 [Cucurbita moschata]
Cmo_Chr01	448709	A	G	A	12	12,0	G	16	0,16	NON_SYNONYMOUS_CODING	Ttc/Ctc	CmoCh01G000990	--	--	Biological Process: phosphorelay signal transduction system (GO:0000160);; Cellular Component: nucleus (GO:0005634);; Cellular Component: cytoplasm (GO:0005737);; Biological Process: cytokinin-activated signaling pathway (GO:0009736);; Molecular Function: histidine phosphotransfer kinase activity (GO:0009927);; Biological Process: phosphorylation (GO:0016310);; Molecular Function: protein histidi…	K14490|7.6e-79|cmos:111452245|K14490 histidine-containing phosphotransfer peotein | (RefSeq) histidine-containing phosphotransfer protein 4-like isoform X1	[T]	Signal transduction mechanisms	Hpt domain	Pseudo histidine-containing phosphotransfer protein 5 OS=Oryza sativa subsp. japonica OX=39947 GN=PHP5 PE=2 SV=1	HPt domain-containing protein OS=Cucumis sativus OX=3659 GN=Csa_3G444610 PE=4 SV=1	T	Signal transduction mechanisms	histidine-containing phosphotransfer protein 4-like isoform X1 [Cucurbita moschata]
Cmo_Chr01	448841	C	T	C	9	9,0	T	24	0,24	SYNONYMOUS_CODING	tcG/tcA	CmoCh01G000990	--	--	Biological Process: phosphorelay signal transduction system (GO:0000160);; Cellular Component: nucleus (GO:0005634);; Cellular Component: cytoplasm (GO:0005737);; Biological Process: cytokinin-activated signaling pathway (GO:0009736);; Molecular Function: histidine phosphotransfer kinase activity (GO:0009927);; Biological Process: phosphorylation (GO:0016310);; Molecular Function: protein histidi…	K14490|7.6e-79|cmos:111452245|K14490 histidine-containing phosphotransfer peotein | (RefSeq) histidine-containing phosphotransfer protein 4-like isoform X1	[T]	Signal transduction mechanisms	Hpt domain	Pseudo histidine-containing phosphotransfer protein 5 OS=Oryza sativa subsp. japonica OX=39947 GN=PHP5 PE=2 SV=1	HPt domain-containing protein OS=Cucumis sativus OX=3659 GN=Csa_3G444610 PE=4 SV=1	T	Signal transduction mechanisms	histidine-containing phosphotransfer protein 4-like isoform X1 [Cucurbita moschata]
Cmo_Chr01	448847	G	A	G	9	9,0	A	22	0,22	SYNONYMOUS_CODING	tgC/tgT	CmoCh01G000990	--	--	Biological Process: phosphorelay signal transduction system (GO:0000160);; Cellular Component: nucleus (GO:0005634);; Cellular Component: cytoplasm (GO:0005737);; Biological Process: cytokinin-activated signaling pathway (GO:0009736);; Molecular Function: histidine phosphotransfer kinase activity (GO:0009927);; Biological Process: phosphorylation (GO:0016310);; Molecular Function: protein histidi…	K14490|7.6e-79|cmos:111452245|K14490 histidine-containing phosphotransfer peotein | (RefSeq) histidine-containing phosphotransfer protein 4-like isoform X1	[T]	Signal transduction mechanisms	Hpt domain	Pseudo histidine-containing phosphotransfer protein 5 OS=Oryza sativa subsp. japonica OX=39947 GN=PHP5 PE=2 SV=1	HPt domain-containing protein OS=Cucumis sativus OX=3659 GN=Csa_3G444610 PE=4 SV=1	T	Signal transduction mechanisms	histidine-containing phosphotransfer protein 4-like isoform X1 [Cucurbita moschata]
Cmo_Chr01	449040	G	A	G	5	5,0	A	15	0,15	SYNONYMOUS_CODING	ttC/ttT	CmoCh01G000990	--	--	Biological Process: phosphorelay signal transduction system (GO:0000160);; Cellular Component: nucleus (GO:0005634);; Cellular Component: cytoplasm (GO:0005737);; Biological Process: cytokinin-activated signaling pathway (GO:0009736);; Molecular Function: histidine phosphotransfer kinase activity (GO:0009927);; Biological Process: phosphorylation (GO:0016310);; Molecular Function: protein histidi…	K14490|7.6e-79|cmos:111452245|K14490 histidine-containing phosphotransfer peotein | (RefSeq) histidine-containing phosphotransfer protein 4-like isoform X1	[T]	Signal transduction mechanisms	Hpt domain	Pseudo histidine-containing phosphotransfer protein 5 OS=Oryza sativa subsp. japonica OX=39947 GN=PHP5 PE=2 SV=1	HPt domain-containing protein OS=Cucumis sativus OX=3659 GN=Csa_3G444610 PE=4 SV=1	T	Signal transduction mechanisms	histidine-containing phosphotransfer protein 4-like isoform X1 [Cucurbita moschata]
Cmo_Chr01	451281	A	G	G	10	0,10	G	16	0,16	SYNONYMOUS_CODING	atT/atC	CmoCh01G001000	[C]	Energy production and conversion	Molecular Function: malate dehydrogenase (decarboxylating) (NAD+) activity (GO:0004471);; Molecular Function: metal ion binding (GO:0046872);; Molecular Function: NAD binding (GO:0051287);	K00029|0.0e+00|cmos:111452242|K00029 malate dehydrogenase (oxaloacetate-decarboxylating)(NADP+) [EC:1.1.1.40] | (RefSeq) NADP-dependent malic enzyme-like	[C]	Energy production and conversion	Malic enzyme, NAD binding domain	NADP-dependent malic enzyme 4, chloroplastic OS=Arabidopsis thaliana OX=3702 GN=NADP-ME4 PE=1 SV=1	Malic enzyme OS=Cucumis melo OX=3656 GN=LOC103489969 PE=3 SV=1	C	Energy production and conversion	NADP-dependent malic enzyme-like [Cucurbita moschata]
Cmo_Chr01	454271	C	T	T	9	0,9	T	9	0,9	SYNONYMOUS_CODING	acG/acA	CmoCh01G001000	[C]	Energy production and conversion	Molecular Function: malate dehydrogenase (decarboxylating) (NAD+) activity (GO:0004471);; Molecular Function: metal ion binding (GO:0046872);; Molecular Function: NAD binding (GO:0051287);	K00029|0.0e+00|cmos:111452242|K00029 malate dehydrogenase (oxaloacetate-decarboxylating)(NADP+) [EC:1.1.1.40] | (RefSeq) NADP-dependent malic enzyme-like	[C]	Energy production and conversion	Malic enzyme, NAD binding domain	NADP-dependent malic enzyme 4, chloroplastic OS=Arabidopsis thaliana OX=3702 GN=NADP-ME4 PE=1 SV=1	Malic enzyme OS=Cucumis melo OX=3656 GN=LOC103489969 PE=3 SV=1	C	Energy production and conversion	NADP-dependent malic enzyme-like [Cucurbita moschata]
Cmo_Chr01	459745	G	A	R	7	3,4	G	12	12,0	NON_SYNONYMOUS_CODING	Gtc/Atc	CmoCh01G001010	--	--	Cellular Component: integral component of membrane (GO:0016021);; Molecular Function: dioxygenase activity (GO:0051213);	--	--	--	non-haem dioxygenase in morphine synthesis N-terminal	--	DIOX_N domain-containing protein OS=Cucumis sativus OX=3659 GN=Csa_3G454120 PE=4 SV=1	S	Function unknown	uncharacterized protein LOC111452244 [Cucurbita moschata]
Cmo_Chr01	461695	G	A	R	9	6,3	G	8	8,0	SYNONYMOUS_CODING	tcG/tcA	CmoCh01G001020	--	--	Molecular Function: DNA binding (GO:0003677);; Molecular Function: DNA-binding transcription factor activity (GO:0003700);; Cellular Component: nucleus (GO:0005634);	K09286|3.5e-106|cmos:111452624|K09286 EREBP-like factor | (RefSeq) ethylene-responsive transcription factor TINY-like	--	--	AP2 domain	Dehydration-responsive element-binding protein 3 OS=Arabidopsis thaliana OX=3702 GN=DREB3 PE=2 SV=1	Ethylene-responsive transcription factor TINY OS=Cucumis melo var. makuwa OX=1194695 GN=E5676_scaffold323G00580 PE=4 SV=1	K	Transcription	ethylene-responsive transcription factor TINY-like [Cucurbita moschata]
Cmo_Chr01	464521	G	A	R	7	6,1	G	14	14,0	SYNONYMOUS_CODING	gcC/gcT	CmoCh01G001030	--	--	Cellular Component: nucleus (GO:0005634);; Molecular Function: zinc ion binding (GO:0008270);; Molecular Function: sequence-specific DNA binding (GO:0043565);; Biological Process: positive regulation of transcription, DNA-templated (GO:0045893);	K21630|1.1e-29|cpep:111804029|K21630 GATA-type zinc finger protein 1 | (RefSeq) GATA transcription factor 5-like isoform X1	[K]	Transcription	GATA zinc finger	GATA transcription factor 9 OS=Arabidopsis thaliana OX=3702 GN=GATA9 PE=2 SV=1	GATA transcription factor OS=Cucumis melo var. makuwa OX=1194695 GN=E5676_scaffold323G00650 PE=3 SV=1	K	Transcription	GATA transcription factor 4-like [Cucurbita moschata]
Cmo_Chr01	464535	T	C	Y	8	6,2	T	13	13,0	NON_SYNONYMOUS_CODING	Act/Gct	CmoCh01G001030	--	--	Cellular Component: nucleus (GO:0005634);; Molecular Function: zinc ion binding (GO:0008270);; Molecular Function: sequence-specific DNA binding (GO:0043565);; Biological Process: positive regulation of transcription, DNA-templated (GO:0045893);	K21630|1.1e-29|cpep:111804029|K21630 GATA-type zinc finger protein 1 | (RefSeq) GATA transcription factor 5-like isoform X1	[K]	Transcription	GATA zinc finger	GATA transcription factor 9 OS=Arabidopsis thaliana OX=3702 GN=GATA9 PE=2 SV=1	GATA transcription factor OS=Cucumis melo var. makuwa OX=1194695 GN=E5676_scaffold323G00650 PE=3 SV=1	K	Transcription	GATA transcription factor 4-like [Cucurbita moschata]
Cmo_Chr01	464593	A	G	R	7	4,3	A	15	15,0	SYNONYMOUS_CODING	ctT/ctC	CmoCh01G001030	--	--	Cellular Component: nucleus (GO:0005634);; Molecular Function: zinc ion binding (GO:0008270);; Molecular Function: sequence-specific DNA binding (GO:0043565);; Biological Process: positive regulation of transcription, DNA-templated (GO:0045893);	K21630|1.1e-29|cpep:111804029|K21630 GATA-type zinc finger protein 1 | (RefSeq) GATA transcription factor 5-like isoform X1	[K]	Transcription	GATA zinc finger	GATA transcription factor 9 OS=Arabidopsis thaliana OX=3702 GN=GATA9 PE=2 SV=1	GATA transcription factor OS=Cucumis melo var. makuwa OX=1194695 GN=E5676_scaffold323G00650 PE=3 SV=1	K	Transcription	GATA transcription factor 4-like [Cucurbita moschata]
Cmo_Chr01	464620	T	A	W	9	5,4	T	18	18,0	UTR_5_PRIME	-	CmoCh01G001030	--	--	Cellular Component: nucleus (GO:0005634);; Molecular Function: zinc ion binding (GO:0008270);; Molecular Function: sequence-specific DNA binding (GO:0043565);; Biological Process: positive regulation of transcription, DNA-templated (GO:0045893);	K21630|1.1e-29|cpep:111804029|K21630 GATA-type zinc finger protein 1 | (RefSeq) GATA transcription factor 5-like isoform X1	[K]	Transcription	GATA zinc finger	GATA transcription factor 9 OS=Arabidopsis thaliana OX=3702 GN=GATA9 PE=2 SV=1	GATA transcription factor OS=Cucumis melo var. makuwa OX=1194695 GN=E5676_scaffold323G00650 PE=3 SV=1	K	Transcription	GATA transcription factor 4-like [Cucurbita moschata]
Cmo_Chr01	464645	C	T	Y	10	4,6	C	17	17,0	UTR_5_PRIME	-	CmoCh01G001030	--	--	Cellular Component: nucleus (GO:0005634);; Molecular Function: zinc ion binding (GO:0008270);; Molecular Function: sequence-specific DNA binding (GO:0043565);; Biological Process: positive regulation of transcription, DNA-templated (GO:0045893);	K21630|1.1e-29|cpep:111804029|K21630 GATA-type zinc finger protein 1 | (RefSeq) GATA transcription factor 5-like isoform X1	[K]	Transcription	GATA zinc finger	GATA transcription factor 9 OS=Arabidopsis thaliana OX=3702 GN=GATA9 PE=2 SV=1	GATA transcription factor OS=Cucumis melo var. makuwa OX=1194695 GN=E5676_scaffold323G00650 PE=3 SV=1	K	Transcription	GATA transcription factor 4-like [Cucurbita moschata]
Cmo_Chr01	470374	C	T	Y	5	2,3	C	5	5,0	UTR_3_PRIME	-	CmoCh01G001060	--	--	Biological Process: intracellular protein transport (GO:0006886);	K00784|8.0e-150|pda:103702534|K00784 ribonuclease Z [EC:3.1.26.11] | (RefSeq) tRNase Z TRZ3, mitochondrial-like isoform X2	--	--	ENTH domain	Protein MODIFIED TRANSPORT TO THE VACUOLE 1 OS=Arabidopsis thaliana OX=3702 GN=MTV1 PE=1 SV=1	VHS domain-containing protein At3g16270 OS=Cucumis melo OX=3656 GN=LOC103489958 PE=4 SV=1	S	Function unknown	VHS domain-containing protein At3g16270-like [Cucurbita moschata]
Cmo_Chr01	470541	C	T	Y	12	6,6	C	14	14,0	UTR_3_PRIME	-	CmoCh01G001060	--	--	Biological Process: intracellular protein transport (GO:0006886);	K00784|8.0e-150|pda:103702534|K00784 ribonuclease Z [EC:3.1.26.11] | (RefSeq) tRNase Z TRZ3, mitochondrial-like isoform X2	--	--	ENTH domain	Protein MODIFIED TRANSPORT TO THE VACUOLE 1 OS=Arabidopsis thaliana OX=3702 GN=MTV1 PE=1 SV=1	VHS domain-containing protein At3g16270 OS=Cucumis melo OX=3656 GN=LOC103489958 PE=4 SV=1	S	Function unknown	VHS domain-containing protein At3g16270-like [Cucurbita moschata]
Cmo_Chr01	470567	C	T	Y	15	7,8	C	13	13,0	UTR_3_PRIME	-	CmoCh01G001060	--	--	Biological Process: intracellular protein transport (GO:0006886);	K00784|8.0e-150|pda:103702534|K00784 ribonuclease Z [EC:3.1.26.11] | (RefSeq) tRNase Z TRZ3, mitochondrial-like isoform X2	--	--	ENTH domain	Protein MODIFIED TRANSPORT TO THE VACUOLE 1 OS=Arabidopsis thaliana OX=3702 GN=MTV1 PE=1 SV=1	VHS domain-containing protein At3g16270 OS=Cucumis melo OX=3656 GN=LOC103489958 PE=4 SV=1	S	Function unknown	VHS domain-containing protein At3g16270-like [Cucurbita moschata]
Cmo_Chr01	471298	T	C	Y	19	6,13	T	4	4,0	SYNONYMOUS_CODING	acA/acG	CmoCh01G001060	--	--	Biological Process: intracellular protein transport (GO:0006886);	K00784|8.0e-150|pda:103702534|K00784 ribonuclease Z [EC:3.1.26.11] | (RefSeq) tRNase Z TRZ3, mitochondrial-like isoform X2	--	--	ENTH domain	Protein MODIFIED TRANSPORT TO THE VACUOLE 1 OS=Arabidopsis thaliana OX=3702 GN=MTV1 PE=1 SV=1	VHS domain-containing protein At3g16270 OS=Cucumis melo OX=3656 GN=LOC103489958 PE=4 SV=1	S	Function unknown	VHS domain-containing protein At3g16270-like [Cucurbita moschata]
Cmo_Chr01	478383	C	A	A	14	0,14	C	10	10,0	NON_SYNONYMOUS_CODING	gCg/gAg	CmoCh01G001070	--	--	Cellular Component: integral component of membrane (GO:0016021);	K06664|7.1e-166|cmos:111452337|K06664 peroxin-2 | (RefSeq) peroxisome biogenesis protein 2-like	--	--	Pex2 / Pex12 amino terminal region	Peroxisome biogenesis protein 2 OS=Arabidopsis thaliana OX=3702 GN=PEX2 PE=1 SV=1	Uncharacterized protein OS=Cucumis melo var. makuwa OX=1194695 GN=E5676_scaffold323G00750 PE=4 SV=1	--	--	uncharacterized protein LOC111452845 [Cucurbita moschata]
Cmo_Chr01	487747	C	T	T	4	0,4	C	7	7,0	SYNONYMOUS_CODING	aaC/aaT	CmoCh01G001080	--	--	Molecular Function: DNA-binding transcription activator activity, RNA polymerase II-specific (GO:0001228);; Cellular Component: nucleus (GO:0005634);; Molecular Function: protein dimerization activity (GO:0046983);	K14638|1.4e-22|egr:104449894|K14638 solute carrier family 15 (peptide/histidine transporter), member 3/4 | (RefSeq) protein NRT1/ PTR FAMILY 1.2	--	--	--	Transcription factor bHLH68 OS=Arabidopsis thaliana OX=3702 GN=BHLH68 PE=1 SV=2	BHLH domain-containing protein OS=Cucumis sativus OX=3659 GN=Csa_3G485860 PE=4 SV=1	K	Transcription	transcription factor bHLH68-like isoform X1 [Cucurbita moschata]
Cmo_Chr01	498488	G	A	A	18	0,18	G	15	15,0	NON_SYNONYMOUS_CODING	Gca/Aca	CmoCh01G001120	--	--	Cellular Component: nucleus (GO:0005634);; Biological Process: regulation of transcription, DNA-templated (GO:0006355);; Molecular Function: lipid binding (GO:0008289);; Molecular Function: sequence-specific DNA binding (GO:0043565);	K09338|0.0e+00|cmos:111452011|K09338 homeobox-leucine zipper protein | (RefSeq) homeobox-leucine zipper protein GLABRA 2 isoform X1	--	--	Photosystem I reaction centre subunit VI	Homeobox-leucine zipper protein GLABRA 2 OS=Arabidopsis thaliana OX=3702 GN=GL2 PE=1 SV=3	Multicellular trichome development class IV homeodomain-leucine zipper transcription factor OS=Cucumis sativus OX=3659 GN=Gl-2 PE=2 SV=1	K	Transcription	homeobox-leucine zipper protein GLABRA 2 isoform X2 [Cucurbita moschata]
Cmo_Chr01	500062	G	T	T	6	0,6	G	15	15,0	NON_SYNONYMOUS_CODING	Gct/Tct	CmoCh01G001120	--	--	Cellular Component: nucleus (GO:0005634);; Biological Process: regulation of transcription, DNA-templated (GO:0006355);; Molecular Function: lipid binding (GO:0008289);; Molecular Function: sequence-specific DNA binding (GO:0043565);	K09338|0.0e+00|cmos:111452011|K09338 homeobox-leucine zipper protein | (RefSeq) homeobox-leucine zipper protein GLABRA 2 isoform X1	--	--	Photosystem I reaction centre subunit VI	Homeobox-leucine zipper protein GLABRA 2 OS=Arabidopsis thaliana OX=3702 GN=GL2 PE=1 SV=3	Multicellular trichome development class IV homeodomain-leucine zipper transcription factor OS=Cucumis sativus OX=3659 GN=Gl-2 PE=2 SV=1	K	Transcription	homeobox-leucine zipper protein GLABRA 2 isoform X2 [Cucurbita moschata]
Cmo_Chr01	502847	C	G	S	9	7,2	C	20	20,0	NON_SYNONYMOUS_CODING	gaC/gaG	CmoCh01G001120	--	--	Cellular Component: nucleus (GO:0005634);; Biological Process: regulation of transcription, DNA-templated (GO:0006355);; Molecular Function: lipid binding (GO:0008289);; Molecular Function: sequence-specific DNA binding (GO:0043565);	K09338|0.0e+00|cmos:111452011|K09338 homeobox-leucine zipper protein | (RefSeq) homeobox-leucine zipper protein GLABRA 2 isoform X1	--	--	Photosystem I reaction centre subunit VI	Homeobox-leucine zipper protein GLABRA 2 OS=Arabidopsis thaliana OX=3702 GN=GL2 PE=1 SV=3	Multicellular trichome development class IV homeodomain-leucine zipper transcription factor OS=Cucumis sativus OX=3659 GN=Gl-2 PE=2 SV=1	K	Transcription	homeobox-leucine zipper protein GLABRA 2 isoform X2 [Cucurbita moschata]
Cmo_Chr01	502853	C	T	Y	9	7,2	C	20	20,0	SYNONYMOUS_CODING	agC/agT	CmoCh01G001120	--	--	Cellular Component: nucleus (GO:0005634);; Biological Process: regulation of transcription, DNA-templated (GO:0006355);; Molecular Function: lipid binding (GO:0008289);; Molecular Function: sequence-specific DNA binding (GO:0043565);	K09338|0.0e+00|cmos:111452011|K09338 homeobox-leucine zipper protein | (RefSeq) homeobox-leucine zipper protein GLABRA 2 isoform X1	--	--	Photosystem I reaction centre subunit VI	Homeobox-leucine zipper protein GLABRA 2 OS=Arabidopsis thaliana OX=3702 GN=GL2 PE=1 SV=3	Multicellular trichome development class IV homeodomain-leucine zipper transcription factor OS=Cucumis sativus OX=3659 GN=Gl-2 PE=2 SV=1	K	Transcription	homeobox-leucine zipper protein GLABRA 2 isoform X2 [Cucurbita moschata]
Cmo_Chr01	502886	T	A	W	9	7,2	T	20	20,0	SYNONYMOUS_CODING	acT/acA	CmoCh01G001120	--	--	Cellular Component: nucleus (GO:0005634);; Biological Process: regulation of transcription, DNA-templated (GO:0006355);; Molecular Function: lipid binding (GO:0008289);; Molecular Function: sequence-specific DNA binding (GO:0043565);	K09338|0.0e+00|cmos:111452011|K09338 homeobox-leucine zipper protein | (RefSeq) homeobox-leucine zipper protein GLABRA 2 isoform X1	--	--	Photosystem I reaction centre subunit VI	Homeobox-leucine zipper protein GLABRA 2 OS=Arabidopsis thaliana OX=3702 GN=GL2 PE=1 SV=3	Multicellular trichome development class IV homeodomain-leucine zipper transcription factor OS=Cucumis sativus OX=3659 GN=Gl-2 PE=2 SV=1	K	Transcription	homeobox-leucine zipper protein GLABRA 2 isoform X2 [Cucurbita moschata]
Cmo_Chr01	502928	T	G	K	10	8,2	T	19	19,0	SYNONYMOUS_CODING	ccT/ccG	CmoCh01G001120	--	--	Cellular Component: nucleus (GO:0005634);; Biological Process: regulation of transcription, DNA-templated (GO:0006355);; Molecular Function: lipid binding (GO:0008289);; Molecular Function: sequence-specific DNA binding (GO:0043565);	K09338|0.0e+00|cmos:111452011|K09338 homeobox-leucine zipper protein | (RefSeq) homeobox-leucine zipper protein GLABRA 2 isoform X1	--	--	Photosystem I reaction centre subunit VI	Homeobox-leucine zipper protein GLABRA 2 OS=Arabidopsis thaliana OX=3702 GN=GL2 PE=1 SV=3	Multicellular trichome development class IV homeodomain-leucine zipper transcription factor OS=Cucumis sativus OX=3659 GN=Gl-2 PE=2 SV=1	K	Transcription	homeobox-leucine zipper protein GLABRA 2 isoform X2 [Cucurbita moschata]
Cmo_Chr01	502934	T	C	Y	11	9,2	T	21	21,0	SYNONYMOUS_CODING	aaT/aaC	CmoCh01G001120	--	--	Cellular Component: nucleus (GO:0005634);; Biological Process: regulation of transcription, DNA-templated (GO:0006355);; Molecular Function: lipid binding (GO:0008289);; Molecular Function: sequence-specific DNA binding (GO:0043565);	K09338|0.0e+00|cmos:111452011|K09338 homeobox-leucine zipper protein | (RefSeq) homeobox-leucine zipper protein GLABRA 2 isoform X1	--	--	Photosystem I reaction centre subunit VI	Homeobox-leucine zipper protein GLABRA 2 OS=Arabidopsis thaliana OX=3702 GN=GL2 PE=1 SV=3	Multicellular trichome development class IV homeodomain-leucine zipper transcription factor OS=Cucumis sativus OX=3659 GN=Gl-2 PE=2 SV=1	K	Transcription	homeobox-leucine zipper protein GLABRA 2 isoform X2 [Cucurbita moschata]
Cmo_Chr01	504225	C	T	T	8	0,8	C	8	8,0	SYNONYMOUS_CODING	ccG/ccA	CmoCh01G001130	--	--	Molecular Function: Rho guanyl-nucleotide exchange factor activity (GO:0005089);	--	--	--	PRONE (Plant-specific Rop nucleotide exchanger)	Rop guanine nucleotide exchange factor 12 OS=Arabidopsis thaliana OX=3702 GN=ROPGEF12 PE=1 SV=1	rop guanine nucleotide exchange factor 12-like isoform X2 OS=Cucumis melo OX=3656 GN=LOC103489945 PE=4 SV=1	T	Signal transduction mechanisms	rop guanine nucleotide exchange factor 12-like isoform X1 [Cucurbita moschata]
Cmo_Chr01	505414	G	A	A	10	0,10	G	11	11,0	SYNONYMOUS_CODING	gcC/gcT	CmoCh01G001130	--	--	Molecular Function: Rho guanyl-nucleotide exchange factor activity (GO:0005089);	--	--	--	PRONE (Plant-specific Rop nucleotide exchanger)	Rop guanine nucleotide exchange factor 12 OS=Arabidopsis thaliana OX=3702 GN=ROPGEF12 PE=1 SV=1	rop guanine nucleotide exchange factor 12-like isoform X2 OS=Cucumis melo OX=3656 GN=LOC103489945 PE=4 SV=1	T	Signal transduction mechanisms	rop guanine nucleotide exchange factor 12-like isoform X1 [Cucurbita moschata]
Cmo_Chr01	506075	T	C	C	10	0,10	T	14	14,0	NON_SYNONYMOUS_CODING	aAc/aGc	CmoCh01G001130	--	--	Molecular Function: Rho guanyl-nucleotide exchange factor activity (GO:0005089);	--	--	--	PRONE (Plant-specific Rop nucleotide exchanger)	Rop guanine nucleotide exchange factor 12 OS=Arabidopsis thaliana OX=3702 GN=ROPGEF12 PE=1 SV=1	rop guanine nucleotide exchange factor 12-like isoform X2 OS=Cucumis melo OX=3656 GN=LOC103489945 PE=4 SV=1	T	Signal transduction mechanisms	rop guanine nucleotide exchange factor 12-like isoform X1 [Cucurbita moschata]
Cmo_Chr01	514422	T	C	C	8	0,8	T	20	20,0	SYNONYMOUS_CODING	acT/acC	CmoCh01G001180	--	--	Cellular Component: integral component of membrane (GO:0016021);	--	--	--	--	--	Uncharacterized protein OS=Cucumis sativus OX=3659 GN=Csa_3G481250 PE=4 SV=1	--	--	uncharacterized protein LOC111452396 [Cucurbita moschata]
Cmo_Chr01	518690	T	C	T	7	7,0	C	13	0,13	NON_SYNONYMOUS_CODING	cAc/cGc	CmoCh01G001200	--	--	--	K03029|7.1e-22|lang:109332961|K03029 26S proteasome regulatory subunit N10 | (RefSeq) 26S proteasome non-ATPase regulatory subunit 4 homolog	--	--	Protein of unknown function (DUF632)	--	Uncharacterized protein OS=Cucumis melo var. makuwa OX=1194695 GN=E6C27_scaffold404G00260 PE=4 SV=1	S	Function unknown	nitrate regulatory gene2 protein-like [Cucurbita moschata]
Cmo_Chr01	526623	G	A	A	16	0,16	G	17	17,0	SYNONYMOUS_CODING	gcC/gcT	CmoCh01G001220	--	--	--	K03029|5.6e-32|lang:109332961|K03029 26S proteasome regulatory subunit N10 | (RefSeq) 26S proteasome non-ATPase regulatory subunit 4 homolog	--	--	Protein of unknown function (DUF632)	Protein ROLLING AND ERECT LEAF 2 OS=Oryza sativa subsp. japonica OX=39947 GN=REL2 PE=2 SV=1	Uncharacterized protein OS=Cucumis melo var. makuwa OX=1194695 GN=E5676_scaffold323G001150 PE=4 SV=1	S	Function unknown	nitrate regulatory gene2 protein-like isoform X1 [Cucurbita moschata]
Cmo_Chr01	528812	C	T	T	8	0,8	C	17	17,0	UTR_5_PRIME	-	CmoCh01G001230	--	--	--	--	--	--	zinc-finger of the FCS-type, C2-C2	FCS-Like Zinc finger 10 OS=Arabidopsis thaliana OX=3702 GN=FLZ10 PE=1 SV=1	FLZ-type domain-containing protein OS=Cucumis sativus OX=3659 GN=Csa_3G477700 PE=3 SV=1	S	Function unknown	uncharacterized protein LOC111452184 [Cucurbita moschata]
Cmo_Chr01	530169	C	T	T	11	0,11	C	28	28,0	SYNONYMOUS_CODING	agC/agT	CmoCh01G001230	--	--	--	--	--	--	zinc-finger of the FCS-type, C2-C2	FCS-Like Zinc finger 10 OS=Arabidopsis thaliana OX=3702 GN=FLZ10 PE=1 SV=1	FLZ-type domain-containing protein OS=Cucumis sativus OX=3659 GN=Csa_3G477700 PE=3 SV=1	S	Function unknown	uncharacterized protein LOC111452184 [Cucurbita moschata]
Cmo_Chr01	530646	A	G	G	15	0,15	A	17	17,0	SYNONYMOUS_CODING	gaA/gaG	CmoCh01G001230	--	--	--	--	--	--	zinc-finger of the FCS-type, C2-C2	FCS-Like Zinc finger 10 OS=Arabidopsis thaliana OX=3702 GN=FLZ10 PE=1 SV=1	FLZ-type domain-containing protein OS=Cucumis sativus OX=3659 GN=Csa_3G477700 PE=3 SV=1	S	Function unknown	uncharacterized protein LOC111452184 [Cucurbita moschata]
Cmo_Chr01	538298	G	A	A	18	0,18	G	19	19,0	NON_SYNONYMOUS_CODING	cGt/cAt	CmoCh01G001240	--	--	Cellular Component: Golgi membrane (GO:0000139);; Molecular Function: structural molecule activity (GO:0005198);; Biological Process: intracellular protein transport (GO:0006886);; Biological Process: endoplasmic reticulum to Golgi vesicle-mediated transport (GO:0006888);; Biological Process: retrograde vesicle-mediated transport, Golgi to endoplasmic reticulum (GO:0006890);; Biological Process: …	K17302|0.0e+00|cmos:111452182|K17302 coatomer subunit beta' | (RefSeq) coatomer subunit beta'-2-like	[U]	Intracellular trafficking, secretion, and vesicular transport	Coatomer WD associated region	Coatomer subunit beta'-2 OS=Arabidopsis thaliana OX=3702 GN=At1g52360 PE=1 SV=1	Coatomer subunit beta' OS=Cucumis sativus OX=3659 GN=Csa_3G516570 PE=3 SV=1	U	Intracellular trafficking, secretion, and vesicular transport	coatomer subunit beta'-2-like [Cucurbita moschata]
Cmo_Chr01	541540	C	G	G	11	0,11	C	16	16,0	NON_SYNONYMOUS_CODING	Caa/Gaa	CmoCh01G001240	--	--	Cellular Component: Golgi membrane (GO:0000139);; Molecular Function: structural molecule activity (GO:0005198);; Biological Process: intracellular protein transport (GO:0006886);; Biological Process: endoplasmic reticulum to Golgi vesicle-mediated transport (GO:0006888);; Biological Process: retrograde vesicle-mediated transport, Golgi to endoplasmic reticulum (GO:0006890);; Biological Process: …	K17302|0.0e+00|cmos:111452182|K17302 coatomer subunit beta' | (RefSeq) coatomer subunit beta'-2-like	[U]	Intracellular trafficking, secretion, and vesicular transport	Coatomer WD associated region	Coatomer subunit beta'-2 OS=Arabidopsis thaliana OX=3702 GN=At1g52360 PE=1 SV=1	Coatomer subunit beta' OS=Cucumis sativus OX=3659 GN=Csa_3G516570 PE=3 SV=1	U	Intracellular trafficking, secretion, and vesicular transport	coatomer subunit beta'-2-like [Cucurbita moschata]
Cmo_Chr01	547740	C	T	Y	7	3,4	C	6	6,0	SYNONYMOUS_CODING	gaC/gaT	CmoCh01G001260	--	--	Cellular Component: nucleus (GO:0005634);; Biological Process: regulation of transcription, DNA-templated (GO:0006355);; Biological Process: auxin-activated signaling pathway (GO:0009734);	K14484|3.8e-87|cmos:111452634|K14484 auxin-responsive protein IAA | (RefSeq) auxin-induced protein AUX22-like isoform X1	--	--	AUX/IAA family	Auxin-induced protein AUX22 OS=Glycine max OX=3847 GN=AUX22 PE=2 SV=1	Auxin-responsive protein OS=Cucumis melo var. makuwa OX=1194695 GN=E5676_scaffold237G00040 PE=3 SV=1	K	Transcription	auxin-induced protein AUX22-like isoform X1 [Cucurbita moschata]
Cmo_Chr01	547942	G	A	A	13	0,13	G	17	17,0	NON_SYNONYMOUS_CODING	Gtg/Atg	CmoCh01G001260	--	--	Cellular Component: nucleus (GO:0005634);; Biological Process: regulation of transcription, DNA-templated (GO:0006355);; Biological Process: auxin-activated signaling pathway (GO:0009734);	K14484|3.8e-87|cmos:111452634|K14484 auxin-responsive protein IAA | (RefSeq) auxin-induced protein AUX22-like isoform X1	--	--	AUX/IAA family	Auxin-induced protein AUX22 OS=Glycine max OX=3847 GN=AUX22 PE=2 SV=1	Auxin-responsive protein OS=Cucumis melo var. makuwa OX=1194695 GN=E5676_scaffold237G00040 PE=3 SV=1	K	Transcription	auxin-induced protein AUX22-like isoform X1 [Cucurbita moschata]
Cmo_Chr01	548209	G	A	R	10	5,5	G	15	15,0	UTR_3_PRIME	-	CmoCh01G001260	--	--	Cellular Component: nucleus (GO:0005634);; Biological Process: regulation of transcription, DNA-templated (GO:0006355);; Biological Process: auxin-activated signaling pathway (GO:0009734);	K14484|3.8e-87|cmos:111452634|K14484 auxin-responsive protein IAA | (RefSeq) auxin-induced protein AUX22-like isoform X1	--	--	AUX/IAA family	Auxin-induced protein AUX22 OS=Glycine max OX=3847 GN=AUX22 PE=2 SV=1	Auxin-responsive protein OS=Cucumis melo var. makuwa OX=1194695 GN=E5676_scaffold237G00040 PE=3 SV=1	K	Transcription	auxin-induced protein AUX22-like isoform X1 [Cucurbita moschata]
Cmo_Chr01	548422	A	G	R	8	6,2	A	16	16,0	UTR_3_PRIME	-	CmoCh01G001260	--	--	Cellular Component: nucleus (GO:0005634);; Biological Process: regulation of transcription, DNA-templated (GO:0006355);; Biological Process: auxin-activated signaling pathway (GO:0009734);	K14484|3.8e-87|cmos:111452634|K14484 auxin-responsive protein IAA | (RefSeq) auxin-induced protein AUX22-like isoform X1	--	--	AUX/IAA family	Auxin-induced protein AUX22 OS=Glycine max OX=3847 GN=AUX22 PE=2 SV=1	Auxin-responsive protein OS=Cucumis melo var. makuwa OX=1194695 GN=E5676_scaffold237G00040 PE=3 SV=1	K	Transcription	auxin-induced protein AUX22-like isoform X1 [Cucurbita moschata]
Cmo_Chr01	551175	C	T	Y	16	5,11	C	11	11,0	NON_SYNONYMOUS_CODING	Ggt/Agt	CmoCh01G001270	[Q]	Secondary metabolites biosynthesis, transport and catabolism	Molecular Function: metal ion binding (GO:0046872);; Molecular Function: dioxygenase activity (GO:0051213);	K23947|3.1e-19|dcr:108203051|K23947 2-oxoglutarate-dependent dioxygenase [EC:1.14.11.-] | (RefSeq) 2-oxoglutarate-dependent dioxygenase DAO-like	[QR]	--	2OG-Fe(II) oxygenase superfamily	Probable 2-oxoglutarate-dependent dioxygenase AOP1 OS=Arabidopsis thaliana OX=3702 GN=AOP1 PE=2 SV=1	2-oxoglutarate-dependent dioxygenase AOP3-like OS=Cucumis melo OX=3656 GN=LOC103490084 PE=3 SV=1	E	Amino acid transport and metabolism	probable 2-oxoglutarate-dependent dioxygenase AOP1 [Cucurbita moschata]
Cmo_Chr01	553908	C	T	Y	18	6,12	C	12	12,0	NON_SYNONYMOUS_CODING	Gct/Act	CmoCh01G001280	[V]	Defense mechanisms	Molecular Function: ATP binding (GO:0005524);; Cellular Component: plasma membrane (GO:0005886);; Cellular Component: integral component of membrane (GO:0016021);; Molecular Function: ATPase activity (GO:0016887);; Molecular Function: ATPase-coupled transmembrane transporter activity (GO:0042626);; Biological Process: transmembrane transport (GO:0055085);	K08712|3.1e-140|gsl:Gasu_29800|K08712 ATP-binding cassette, subfamily G (WHITE), member 2, SNQ2 | (RefSeq) ABC transporter, ATP-binding protein	[Q]	Secondary metabolites biosynthesis, transport and catabolism	ABC-2 type transporter	Pleiotropic drug resistance protein 1 OS=Nicotiana tabacum OX=4097 GN=PDR1 PE=2 SV=1	Uncharacterized protein OS=Cucumis sativus OX=3659 GN=Csa_3G550680 PE=3 SV=1	Q	Secondary metabolites biosynthesis, transport and catabolism	pleiotropic drug resistance protein 1-like [Cucurbita moschata]
Cmo_Chr01	564516	A	G	G	8	0,8	A	13	13,0	NON_SYNONYMOUS_CODING	Aga/Gga	CmoCh01G001290	--	--	--	--	--	--	--	--	Titin-like protein OS=Cucumis melo var. makuwa OX=1194695 GN=E5676_scaffold237G00250 PE=4 SV=1	--	--	eukaryotic translation initiation factor 3 subunit A-like [Cucurbita moschata]
Cmo_Chr01	573004	T	C	C	8	0,8	C	15	0,15	SYNONYMOUS_CODING	acA/acG	CmoCh01G001310	[I]	Lipid transport and metabolism	Biological Process: response to reactive oxygen species (GO:0000302);; Molecular Function: molecular_function (GO:0003674);; Molecular Function: catalytic activity (GO:0003824);; Molecular Function: 2-acylglycerol O-acyltransferase activity (GO:0003846);; Molecular Function: phospholipase activity (GO:0004620);; Molecular Function: lysophospholipase activity (GO:0004622);; Cellular Component: cel…	K18368|1.5e-191|cmos:111452643|K18368 caffeoylshikimate esterase [EC:3.1.1.-] | (RefSeq) caffeoylshikimate esterase	[I]	Lipid transport and metabolism	Serine aminopeptidase, S33	Caffeoylshikimate esterase OS=Arabidopsis thaliana OX=3702 GN=CSE PE=1 SV=1	Caffeoylshikimate esterase OS=Cucumis melo var. makuwa OX=1194695 GN=E5676_scaffold237G00400 PE=4 SV=1	I	Lipid transport and metabolism	caffeoylshikimate esterase [Cucurbita moschata]
Cmo_Chr01	584030	A	G	G	10	0,10	A	17	17,0	NON_SYNONYMOUS_CODING	aAg/aGg	CmoCh01G001340	--	--	Molecular Function: cytochrome-c oxidase activity (GO:0004129);; Cellular Component: mitochondrial envelope (GO:0005740);; Biological Process: mitochondrial electron transport, cytochrome c to oxygen (GO:0006123);; Biological Process: mitochondrial ATP synthesis coupled proton transport (GO:0042776);	K02265|5.2e-101|cmos:111452829|K02265 cytochrome c oxidase subunit 5b | (RefSeq) cytochrome c oxidase subunit 5b-1, mitochondrial-like	[C]	Energy production and conversion	Cytochrome c oxidase subunit Vb	Cytochrome c oxidase subunit 5b-1, mitochondrial OS=Arabidopsis thaliana OX=3702 GN=COX5B-1 PE=1 SV=1	Uncharacterized protein OS=Cucumis sativus OX=3659 GN=Csa_4G004280 PE=4 SV=1	C	Energy production and conversion	cytochrome c oxidase subunit 5b-1, mitochondrial-like [Cucurbita moschata]
Cmo_Chr01	585116	G	T	T	9	0,9	G	15	15,0	NON_SYNONYMOUS_CODING	aaG/aaT	CmoCh01G001350
Cmo_Chr01	594682	G	A	G	13	13,0	A	15	0,15	NON_SYNONYMOUS_CODING	gGc/gAc	CmoCh01G001380	[R]	General function prediction only	Biological Process: ribosomal small subunit assembly (GO:0000028);; Biological Process: maturation of SSU-rRNA from tricistronic rRNA transcript (SSU-rRNA, 5.8S rRNA, LSU-rRNA) (GO:0000462);; Cellular Component: small-subunit processome (GO:0032040);; Cellular Component: Pwp2p-containing subcomplex of 90S preribosome (GO:0034388);	K14558|0.0e+00|cmos:111452195|K14558 periodic tryptophan protein 2 | (RefSeq) periodic tryptophan protein 2 isoform X1	[A]	RNA processing and modification	WD domain, G-beta repeat	Periodic tryptophan protein 2 OS=Arabidopsis thaliana OX=3702 GN=PWP2 PE=1 SV=1	WD_REPEATS_REGION domain-containing protein OS=Cucumis sativus OX=3659 GN=Csa_4G004810 PE=3 SV=1	A	RNA processing and modification	periodic tryptophan protein 2 isoform X1 [Cucurbita moschata]
Cmo_Chr01	597188	A	G	R	11	7,4	G	13	0,13	SYNONYMOUS_CODING	ctA/ctG	CmoCh01G001380	[R]	General function prediction only	Biological Process: ribosomal small subunit assembly (GO:0000028);; Biological Process: maturation of SSU-rRNA from tricistronic rRNA transcript (SSU-rRNA, 5.8S rRNA, LSU-rRNA) (GO:0000462);; Cellular Component: small-subunit processome (GO:0032040);; Cellular Component: Pwp2p-containing subcomplex of 90S preribosome (GO:0034388);	K14558|0.0e+00|cmos:111452195|K14558 periodic tryptophan protein 2 | (RefSeq) periodic tryptophan protein 2 isoform X1	[A]	RNA processing and modification	WD domain, G-beta repeat	Periodic tryptophan protein 2 OS=Arabidopsis thaliana OX=3702 GN=PWP2 PE=1 SV=1	WD_REPEATS_REGION domain-containing protein OS=Cucumis sativus OX=3659 GN=Csa_4G004810 PE=3 SV=1	A	RNA processing and modification	periodic tryptophan protein 2 isoform X1 [Cucurbita moschata]
Cmo_Chr01	600038	A	T	W	11	6,5	T	14	0,14	STOP_GAINED	tTa/tAa	CmoCh01G001390	[O]	Posttranslational modification, protein turnover, chaperones	Molecular Function: electron transfer activity (GO:0009055);; Molecular Function: protein disulfide oxidoreductase activity (GO:0015035);	K07390|9.2e-79|cmos:111452198|K07390 monothiol glutaredoxin | (RefSeq) monothiol glutaredoxin-S15, mitochondrial-like isoform X1	[O]	Posttranslational modification, protein turnover, chaperones	Glutaredoxin	Monothiol glutaredoxin-S15, mitochondrial OS=Arabidopsis thaliana OX=3702 GN=GRXS15 PE=1 SV=2	monothiol glutaredoxin-S15, mitochondrial OS=Cucumis melo OX=3656 GN=LOC103494718 PE=3 SV=1	O	Posttranslational modification, protein turnover, chaperones	monothiol glutaredoxin-S15, mitochondrial-like isoform X3 [Cucurbita moschata]
Cmo_Chr01	600528	C	T	Y	10	7,3	T	26	0,26	NON_SYNONYMOUS_CODING	aGt/aAt	CmoCh01G001390	[O]	Posttranslational modification, protein turnover, chaperones	Molecular Function: electron transfer activity (GO:0009055);; Molecular Function: protein disulfide oxidoreductase activity (GO:0015035);	K07390|9.2e-79|cmos:111452198|K07390 monothiol glutaredoxin | (RefSeq) monothiol glutaredoxin-S15, mitochondrial-like isoform X1	[O]	Posttranslational modification, protein turnover, chaperones	Glutaredoxin	Monothiol glutaredoxin-S15, mitochondrial OS=Arabidopsis thaliana OX=3702 GN=GRXS15 PE=1 SV=2	monothiol glutaredoxin-S15, mitochondrial OS=Cucumis melo OX=3656 GN=LOC103494718 PE=3 SV=1	O	Posttranslational modification, protein turnover, chaperones	monothiol glutaredoxin-S15, mitochondrial-like isoform X3 [Cucurbita moschata]
Cmo_Chr01	605032	A	G	R	9	5,4	A	15	15,0	SYNONYMOUS_CODING	agA/agG	CmoCh01G001400	--	--	Molecular Function: thiol-dependent ubiquitin-specific protease activity (GO:0004843);; Biological Process: DNA repair (GO:0006281);; Biological Process: double-strand break repair (GO:0006302);; Molecular Function: metallopeptidase activity (GO:0008237);; Molecular Function: polyubiquitin modification-dependent protein binding (GO:0031593);; Molecular Function: thiol-dependent ubiquitinyl hydrol…	K11864|8.8e-243|cmos:111452197|K11864 BRCA1/BRCA2-containing complex subunit 3 [EC:3.4.19.-] | (RefSeq) lys-63-specific deubiquitinase BRCC36-like	[O]	Posttranslational modification, protein turnover, chaperones	JAB1/Mov34/MPN/PAD-1 ubiquitin protease	--	MPN domain-containing protein OS=Cucumis sativus OX=3659 GN=Csa_4G004830 PE=3 SV=1	O	Posttranslational modification, protein turnover, chaperones	lys-63-specific deubiquitinase BRCC36-like [Cucurbita moschata]
Cmo_Chr01	617135	G	T	K	13	4,9	T	16	0,16	NON_SYNONYMOUS_CODING	Gcg/Tcg	CmoCh01G001420	--	--	--	K00326|1.5e-14|ccav:112516820|K00326 cytochrome-b5 reductase [EC:1.6.2.2] | (RefSeq) NADH-cytochrome b5 reductase-like protein	--	--	Domain of unknown function (DUF4666)	MAPK kinase substrate protein At1g80180 OS=Arabidopsis thaliana OX=3702 GN=At1g80180 PE=1 SV=1	Uncharacterized protein OS=Cucumis melo var. makuwa OX=1194695 GN=E5676_scaffold52012G00010 PE=4 SV=1	S	Function unknown	MAPK kinase substrate protein At1g80180-like [Cucurbita moschata]
Cmo_Chr01	617151	T	A	W	12	4,8	A	15	0,15	NON_SYNONYMOUS_CODING	gTg/gAg	CmoCh01G001420	--	--	--	K00326|1.5e-14|ccav:112516820|K00326 cytochrome-b5 reductase [EC:1.6.2.2] | (RefSeq) NADH-cytochrome b5 reductase-like protein	--	--	Domain of unknown function (DUF4666)	MAPK kinase substrate protein At1g80180 OS=Arabidopsis thaliana OX=3702 GN=At1g80180 PE=1 SV=1	Uncharacterized protein OS=Cucumis melo var. makuwa OX=1194695 GN=E5676_scaffold52012G00010 PE=4 SV=1	S	Function unknown	MAPK kinase substrate protein At1g80180-like [Cucurbita moschata]
Cmo_Chr01	618866	A	G	A	12	12,0	G	12	0,12	SYNONYMOUS_CODING	gaT/gaC	CmoCh01G001430	[J]	Translation, ribosomal structure and biogenesis	Molecular Function: molecular_function (GO:0003674);; Molecular Function: nucleic acid binding (GO:0003676);; Molecular Function: RNA binding (GO:0003723);; Molecular Function: catalytic activity (GO:0003824);; Molecular Function: nuclease activity (GO:0004518);; Molecular Function: endonuclease activity (GO:0004519);; Molecular Function: binding (GO:0005488);; Cellular Component: cellular_compon…	K01462|1.5e-150|cmos:111452048|K01462 peptide deformylase [EC:3.5.1.88] | (RefSeq) peptide deformylase 1A, chloroplastic	[J]	Translation, ribosomal structure and biogenesis	Polypeptide deformylase	Peptide deformylase 1A, chloroplastic OS=Solanum lycopersicum OX=4081 GN=PDF1A PE=2 SV=1	Uncharacterized protein OS=Prunus persica OX=3760 GN=PRUPE_3G083000 PE=4 SV=1	S	Function unknown	pentatricopeptide repeat-containing protein At1g80150, mitochondrial-like [Cucurbita moschata]
Cmo_Chr01	622700	A	G	R	10	7,3	G	19	0,19	NON_SYNONYMOUS_CODING	Tca/Cca	CmoCh01G001430	[J]	Translation, ribosomal structure and biogenesis	Molecular Function: molecular_function (GO:0003674);; Molecular Function: nucleic acid binding (GO:0003676);; Molecular Function: RNA binding (GO:0003723);; Molecular Function: catalytic activity (GO:0003824);; Molecular Function: nuclease activity (GO:0004518);; Molecular Function: endonuclease activity (GO:0004519);; Molecular Function: binding (GO:0005488);; Cellular Component: cellular_compon…	K01462|1.5e-150|cmos:111452048|K01462 peptide deformylase [EC:3.5.1.88] | (RefSeq) peptide deformylase 1A, chloroplastic	[J]	Translation, ribosomal structure and biogenesis	Polypeptide deformylase	Peptide deformylase 1A, chloroplastic OS=Solanum lycopersicum OX=4081 GN=PDF1A PE=2 SV=1	Uncharacterized protein OS=Prunus persica OX=3760 GN=PRUPE_3G083000 PE=4 SV=1	S	Function unknown	pentatricopeptide repeat-containing protein At1g80150, mitochondrial-like [Cucurbita moschata]
Cmo_Chr01	623130	G	A	R	12	5,7	A	17	0,17	SYNONYMOUS_CODING	ttC/ttT	CmoCh01G001430	[J]	Translation, ribosomal structure and biogenesis	Molecular Function: molecular_function (GO:0003674);; Molecular Function: nucleic acid binding (GO:0003676);; Molecular Function: RNA binding (GO:0003723);; Molecular Function: catalytic activity (GO:0003824);; Molecular Function: nuclease activity (GO:0004518);; Molecular Function: endonuclease activity (GO:0004519);; Molecular Function: binding (GO:0005488);; Cellular Component: cellular_compon…	K01462|1.5e-150|cmos:111452048|K01462 peptide deformylase [EC:3.5.1.88] | (RefSeq) peptide deformylase 1A, chloroplastic	[J]	Translation, ribosomal structure and biogenesis	Polypeptide deformylase	Peptide deformylase 1A, chloroplastic OS=Solanum lycopersicum OX=4081 GN=PDF1A PE=2 SV=1	Uncharacterized protein OS=Prunus persica OX=3760 GN=PRUPE_3G083000 PE=4 SV=1	S	Function unknown	pentatricopeptide repeat-containing protein At1g80150, mitochondrial-like [Cucurbita moschata]
Cmo_Chr01	623163	G	C	S	12	5,7	C	19	0,19	SYNONYMOUS_CODING	ctC/ctG	CmoCh01G001430	[J]	Translation, ribosomal structure and biogenesis	Molecular Function: molecular_function (GO:0003674);; Molecular Function: nucleic acid binding (GO:0003676);; Molecular Function: RNA binding (GO:0003723);; Molecular Function: catalytic activity (GO:0003824);; Molecular Function: nuclease activity (GO:0004518);; Molecular Function: endonuclease activity (GO:0004519);; Molecular Function: binding (GO:0005488);; Cellular Component: cellular_compon…	K01462|1.5e-150|cmos:111452048|K01462 peptide deformylase [EC:3.5.1.88] | (RefSeq) peptide deformylase 1A, chloroplastic	[J]	Translation, ribosomal structure and biogenesis	Polypeptide deformylase	Peptide deformylase 1A, chloroplastic OS=Solanum lycopersicum OX=4081 GN=PDF1A PE=2 SV=1	Uncharacterized protein OS=Prunus persica OX=3760 GN=PRUPE_3G083000 PE=4 SV=1	S	Function unknown	pentatricopeptide repeat-containing protein At1g80150, mitochondrial-like [Cucurbita moschata]
Cmo_Chr01	623331	A	G	R	15	6,9	G	17	0,17	SYNONYMOUS_CODING	cgT/cgC	CmoCh01G001430	[J]	Translation, ribosomal structure and biogenesis	Molecular Function: molecular_function (GO:0003674);; Molecular Function: nucleic acid binding (GO:0003676);; Molecular Function: RNA binding (GO:0003723);; Molecular Function: catalytic activity (GO:0003824);; Molecular Function: nuclease activity (GO:0004518);; Molecular Function: endonuclease activity (GO:0004519);; Molecular Function: binding (GO:0005488);; Cellular Component: cellular_compon…	K01462|1.5e-150|cmos:111452048|K01462 peptide deformylase [EC:3.5.1.88] | (RefSeq) peptide deformylase 1A, chloroplastic	[J]	Translation, ribosomal structure and biogenesis	Polypeptide deformylase	Peptide deformylase 1A, chloroplastic OS=Solanum lycopersicum OX=4081 GN=PDF1A PE=2 SV=1	Uncharacterized protein OS=Prunus persica OX=3760 GN=PRUPE_3G083000 PE=4 SV=1	S	Function unknown	pentatricopeptide repeat-containing protein At1g80150, mitochondrial-like [Cucurbita moschata]
Cmo_Chr01	624564	T	C	Y	5	1,4	C	11	0,11	UTR_3_PRIME	-	CmoCh01G001440	[U]	Intracellular trafficking, secretion, and vesicular transport	Cellular Component: signal peptidase complex (GO:0005787);; Biological Process: signal peptide processing (GO:0006465);; Molecular Function: peptidase activity (GO:0008233);; Cellular Component: integral component of membrane (GO:0016021);	K13280|3.0e-48|cmax:111493366|K13280 signal peptidase I [EC:3.4.21.89] | (RefSeq) signal peptidase complex catalytic subunit SEC11A-like	[U]	Intracellular trafficking, secretion, and vesicular transport	Peptidase S24-like	--	Signal peptidase I OS=Cucumis sativus OX=3659 GN=Csa_4G004920 PE=3 SV=1	U	Intracellular trafficking, secretion, and vesicular transport	signal peptidase complex catalytic subunit SEC11A [Cucumis sativus]
Cmo_Chr01	624633	A	G	R	5	2,3	G	14	0,14	UTR_3_PRIME	-	CmoCh01G001440	[U]	Intracellular trafficking, secretion, and vesicular transport	Cellular Component: signal peptidase complex (GO:0005787);; Biological Process: signal peptide processing (GO:0006465);; Molecular Function: peptidase activity (GO:0008233);; Cellular Component: integral component of membrane (GO:0016021);	K13280|3.0e-48|cmax:111493366|K13280 signal peptidase I [EC:3.4.21.89] | (RefSeq) signal peptidase complex catalytic subunit SEC11A-like	[U]	Intracellular trafficking, secretion, and vesicular transport	Peptidase S24-like	--	Signal peptidase I OS=Cucumis sativus OX=3659 GN=Csa_4G004920 PE=3 SV=1	U	Intracellular trafficking, secretion, and vesicular transport	signal peptidase complex catalytic subunit SEC11A [Cucumis sativus]
Cmo_Chr01	645158	G	A	R	18	11,7	G	12	12,0	SYNONYMOUS_CODING	gaC/gaT	CmoCh01G001500	--	--	Molecular Function: protein serine/threonine kinase activity (GO:0004674);; Molecular Function: ATP binding (GO:0005524);; Cellular Component: integral component of membrane (GO:0016021);; Molecular Function: carbohydrate binding (GO:0030246);	K13418|4.4e-57|ats:109731779|K13418 somatic embryogenesis receptor kinase 1 [EC:2.7.10.1 2.7.11.1] | (RefSeq) LOC109731779; somatic embryogenesis receptor kinase 1-like	--	--	Protein kinase domain	G-type lectin S-receptor-like serine/threonine-protein kinase SD2-5 OS=Arabidopsis thaliana OX=3702 GN=SD25 PE=1 SV=1	Receptor-like serine/threonine-protein kinase OS=Cucumis melo var. makuwa OX=1194695 GN=E5676_scaffold655G001770 PE=3 SV=1	T	Signal transduction mechanisms	G-type lectin S-receptor-like serine/threonine-protein kinase SD2-5 [Cucurbita moschata]
Cmo_Chr01	645532	T	C	Y	25	13,12	C	15	0,15	NON_SYNONYMOUS_CODING	Att/Gtt	CmoCh01G001500	--	--	Molecular Function: protein serine/threonine kinase activity (GO:0004674);; Molecular Function: ATP binding (GO:0005524);; Cellular Component: integral component of membrane (GO:0016021);; Molecular Function: carbohydrate binding (GO:0030246);	K13418|4.4e-57|ats:109731779|K13418 somatic embryogenesis receptor kinase 1 [EC:2.7.10.1 2.7.11.1] | (RefSeq) LOC109731779; somatic embryogenesis receptor kinase 1-like	--	--	Protein kinase domain	G-type lectin S-receptor-like serine/threonine-protein kinase SD2-5 OS=Arabidopsis thaliana OX=3702 GN=SD25 PE=1 SV=1	Receptor-like serine/threonine-protein kinase OS=Cucumis melo var. makuwa OX=1194695 GN=E5676_scaffold655G001770 PE=3 SV=1	T	Signal transduction mechanisms	G-type lectin S-receptor-like serine/threonine-protein kinase SD2-5 [Cucurbita moschata]
Cmo_Chr01	645797	T	C	Y	17	13,4	C	12	0,12	SYNONYMOUS_CODING	ggA/ggG	CmoCh01G001500	--	--	Molecular Function: protein serine/threonine kinase activity (GO:0004674);; Molecular Function: ATP binding (GO:0005524);; Cellular Component: integral component of membrane (GO:0016021);; Molecular Function: carbohydrate binding (GO:0030246);	K13418|4.4e-57|ats:109731779|K13418 somatic embryogenesis receptor kinase 1 [EC:2.7.10.1 2.7.11.1] | (RefSeq) LOC109731779; somatic embryogenesis receptor kinase 1-like	--	--	Protein kinase domain	G-type lectin S-receptor-like serine/threonine-protein kinase SD2-5 OS=Arabidopsis thaliana OX=3702 GN=SD25 PE=1 SV=1	Receptor-like serine/threonine-protein kinase OS=Cucumis melo var. makuwa OX=1194695 GN=E5676_scaffold655G001770 PE=3 SV=1	T	Signal transduction mechanisms	G-type lectin S-receptor-like serine/threonine-protein kinase SD2-5 [Cucurbita moschata]
Cmo_Chr01	646744	C	T	Y	11	5,6	T	10	0,10	NON_SYNONYMOUS_CODING	Gtc/Atc	CmoCh01G001500	--	--	Molecular Function: protein serine/threonine kinase activity (GO:0004674);; Molecular Function: ATP binding (GO:0005524);; Cellular Component: integral component of membrane (GO:0016021);; Molecular Function: carbohydrate binding (GO:0030246);	K13418|4.4e-57|ats:109731779|K13418 somatic embryogenesis receptor kinase 1 [EC:2.7.10.1 2.7.11.1] | (RefSeq) LOC109731779; somatic embryogenesis receptor kinase 1-like	--	--	Protein kinase domain	G-type lectin S-receptor-like serine/threonine-protein kinase SD2-5 OS=Arabidopsis thaliana OX=3702 GN=SD25 PE=1 SV=1	Receptor-like serine/threonine-protein kinase OS=Cucumis melo var. makuwa OX=1194695 GN=E5676_scaffold655G001770 PE=3 SV=1	T	Signal transduction mechanisms	G-type lectin S-receptor-like serine/threonine-protein kinase SD2-5 [Cucurbita moschata]
Cmo_Chr01	653441	A	C	M	7	1,6	A	12	12,0	SYNONYMOUS_CODING	gcA/gcC	CmoCh01G001520	--	--	Molecular Function: hydrolase activity, hydrolyzing O-glycosyl compounds (GO:0004553);; Biological Process: carbohydrate metabolic process (GO:0005975);; Cellular Component: integral component of membrane (GO:0016021);; Cellular Component: anchored component of plasma membrane (GO:0046658);	K19891|4.8e-29|ghi:107915564|K19891 glucan endo-1,3-beta-glucosidase 1/2/3 [EC:3.2.1.39] | (RefSeq) glucan endo-1,3-beta-glucosidase 2-like	--	--	Glycosyl hydrolases family 17	Glucan endo-1,3-beta-glucosidase 14 OS=Arabidopsis thaliana OX=3702 GN=At2g27500 PE=2 SV=2	(1->3)-beta-glucan endohydrolase OS=Cucumis sativus OX=3659 GN=Csa_4G005530 PE=3 SV=1	G	Carbohydrate transport and metabolism	glucan endo-1,3-beta-glucosidase 14 isoform X2 [Cucumis sativus]
Cmo_Chr01	665603	C	A	C	11	11,0	A	9	0,9	NON_SYNONYMOUS_CODING	Gtt/Ttt	CmoCh01G001560	[I]	Lipid transport and metabolism	Cellular Component: endoplasmic reticulum membrane (GO:0005789);; Biological Process: fatty acid biosynthetic process (GO:0006633);; Molecular Function: 16:0 monogalactosyldiacylglycerol desaturase activity (GO:0009979);; Cellular Component: integral component of membrane (GO:0016021);; Molecular Function: oxidoreductase activity, acting on paired donors, with oxidation of a pair of donors result…	K20416|7.6e-175|cmos:111452892|K20416 palmitoyl-[glycerolipid] 7-desaturase [EC:1.14.19.42] | (RefSeq) palmitoyl-monogalactosyldiacylglycerol delta-7 desaturase, chloroplastic-like	[I]	Lipid transport and metabolism	Fatty acid desaturase	Palmitoyl-monogalactosyldiacylglycerol delta-7 desaturase, chloroplastic OS=Arabidopsis thaliana OX=3702 GN=ADS3 PE=1 SV=2	Delta 9 desaturase OS=Cucumis sativus OX=3659 GN=Csa_4G006140 PE=3 SV=1	I	Lipid transport and metabolism	palmitoyl-monogalactosyldiacylglycerol delta-7 desaturase, chloroplastic-like [Cucurbita moschata]
Cmo_Chr01	665616	C	T	C	11	11,0	T	11	0,11	SYNONYMOUS_CODING	caG/caA	CmoCh01G001560	[I]	Lipid transport and metabolism	Cellular Component: endoplasmic reticulum membrane (GO:0005789);; Biological Process: fatty acid biosynthetic process (GO:0006633);; Molecular Function: 16:0 monogalactosyldiacylglycerol desaturase activity (GO:0009979);; Cellular Component: integral component of membrane (GO:0016021);; Molecular Function: oxidoreductase activity, acting on paired donors, with oxidation of a pair of donors result…	K20416|7.6e-175|cmos:111452892|K20416 palmitoyl-[glycerolipid] 7-desaturase [EC:1.14.19.42] | (RefSeq) palmitoyl-monogalactosyldiacylglycerol delta-7 desaturase, chloroplastic-like	[I]	Lipid transport and metabolism	Fatty acid desaturase	Palmitoyl-monogalactosyldiacylglycerol delta-7 desaturase, chloroplastic OS=Arabidopsis thaliana OX=3702 GN=ADS3 PE=1 SV=2	Delta 9 desaturase OS=Cucumis sativus OX=3659 GN=Csa_4G006140 PE=3 SV=1	I	Lipid transport and metabolism	palmitoyl-monogalactosyldiacylglycerol delta-7 desaturase, chloroplastic-like [Cucurbita moschata]
Cmo_Chr01	665707	C	A	C	12	12,0	A	13	0,13	NON_SYNONYMOUS_CODING	gGa/gTa	CmoCh01G001560	[I]	Lipid transport and metabolism	Cellular Component: endoplasmic reticulum membrane (GO:0005789);; Biological Process: fatty acid biosynthetic process (GO:0006633);; Molecular Function: 16:0 monogalactosyldiacylglycerol desaturase activity (GO:0009979);; Cellular Component: integral component of membrane (GO:0016021);; Molecular Function: oxidoreductase activity, acting on paired donors, with oxidation of a pair of donors result…	K20416|7.6e-175|cmos:111452892|K20416 palmitoyl-[glycerolipid] 7-desaturase [EC:1.14.19.42] | (RefSeq) palmitoyl-monogalactosyldiacylglycerol delta-7 desaturase, chloroplastic-like	[I]	Lipid transport and metabolism	Fatty acid desaturase	Palmitoyl-monogalactosyldiacylglycerol delta-7 desaturase, chloroplastic OS=Arabidopsis thaliana OX=3702 GN=ADS3 PE=1 SV=2	Delta 9 desaturase OS=Cucumis sativus OX=3659 GN=Csa_4G006140 PE=3 SV=1	I	Lipid transport and metabolism	palmitoyl-monogalactosyldiacylglycerol delta-7 desaturase, chloroplastic-like [Cucurbita moschata]
Cmo_Chr01	667352	C	A	C	9	9,0	A	25	0,25	SYNONYMOUS_CODING	ctG/ctT	CmoCh01G001560	[I]	Lipid transport and metabolism	Cellular Component: endoplasmic reticulum membrane (GO:0005789);; Biological Process: fatty acid biosynthetic process (GO:0006633);; Molecular Function: 16:0 monogalactosyldiacylglycerol desaturase activity (GO:0009979);; Cellular Component: integral component of membrane (GO:0016021);; Molecular Function: oxidoreductase activity, acting on paired donors, with oxidation of a pair of donors result…	K20416|7.6e-175|cmos:111452892|K20416 palmitoyl-[glycerolipid] 7-desaturase [EC:1.14.19.42] | (RefSeq) palmitoyl-monogalactosyldiacylglycerol delta-7 desaturase, chloroplastic-like	[I]	Lipid transport and metabolism	Fatty acid desaturase	Palmitoyl-monogalactosyldiacylglycerol delta-7 desaturase, chloroplastic OS=Arabidopsis thaliana OX=3702 GN=ADS3 PE=1 SV=2	Delta 9 desaturase OS=Cucumis sativus OX=3659 GN=Csa_4G006140 PE=3 SV=1	I	Lipid transport and metabolism	palmitoyl-monogalactosyldiacylglycerol delta-7 desaturase, chloroplastic-like [Cucurbita moschata]
Cmo_Chr01	668295	A	G	A	5	5,0	G	7	0,7	SYNONYMOUS_CODING	aaT/aaC	CmoCh01G001560	[I]	Lipid transport and metabolism	Cellular Component: endoplasmic reticulum membrane (GO:0005789);; Biological Process: fatty acid biosynthetic process (GO:0006633);; Molecular Function: 16:0 monogalactosyldiacylglycerol desaturase activity (GO:0009979);; Cellular Component: integral component of membrane (GO:0016021);; Molecular Function: oxidoreductase activity, acting on paired donors, with oxidation of a pair of donors result…	K20416|7.6e-175|cmos:111452892|K20416 palmitoyl-[glycerolipid] 7-desaturase [EC:1.14.19.42] | (RefSeq) palmitoyl-monogalactosyldiacylglycerol delta-7 desaturase, chloroplastic-like	[I]	Lipid transport and metabolism	Fatty acid desaturase	Palmitoyl-monogalactosyldiacylglycerol delta-7 desaturase, chloroplastic OS=Arabidopsis thaliana OX=3702 GN=ADS3 PE=1 SV=2	Delta 9 desaturase OS=Cucumis sativus OX=3659 GN=Csa_4G006140 PE=3 SV=1	I	Lipid transport and metabolism	palmitoyl-monogalactosyldiacylglycerol delta-7 desaturase, chloroplastic-like [Cucurbita moschata]
Cmo_Chr01	668353	T	C	T	5	5,0	C	9	0,9	NON_SYNONYMOUS_CODING	tAc/tGc	CmoCh01G001560	[I]	Lipid transport and metabolism	Cellular Component: endoplasmic reticulum membrane (GO:0005789);; Biological Process: fatty acid biosynthetic process (GO:0006633);; Molecular Function: 16:0 monogalactosyldiacylglycerol desaturase activity (GO:0009979);; Cellular Component: integral component of membrane (GO:0016021);; Molecular Function: oxidoreductase activity, acting on paired donors, with oxidation of a pair of donors result…	K20416|7.6e-175|cmos:111452892|K20416 palmitoyl-[glycerolipid] 7-desaturase [EC:1.14.19.42] | (RefSeq) palmitoyl-monogalactosyldiacylglycerol delta-7 desaturase, chloroplastic-like	[I]	Lipid transport and metabolism	Fatty acid desaturase	Palmitoyl-monogalactosyldiacylglycerol delta-7 desaturase, chloroplastic OS=Arabidopsis thaliana OX=3702 GN=ADS3 PE=1 SV=2	Delta 9 desaturase OS=Cucumis sativus OX=3659 GN=Csa_4G006140 PE=3 SV=1	I	Lipid transport and metabolism	palmitoyl-monogalactosyldiacylglycerol delta-7 desaturase, chloroplastic-like [Cucurbita moschata]
Cmo_Chr01	668372	T	C	T	5	5,0	C	13	0,13	NON_SYNONYMOUS_CODING	Act/Gct	CmoCh01G001560	[I]	Lipid transport and metabolism	Cellular Component: endoplasmic reticulum membrane (GO:0005789);; Biological Process: fatty acid biosynthetic process (GO:0006633);; Molecular Function: 16:0 monogalactosyldiacylglycerol desaturase activity (GO:0009979);; Cellular Component: integral component of membrane (GO:0016021);; Molecular Function: oxidoreductase activity, acting on paired donors, with oxidation of a pair of donors result…	K20416|7.6e-175|cmos:111452892|K20416 palmitoyl-[glycerolipid] 7-desaturase [EC:1.14.19.42] | (RefSeq) palmitoyl-monogalactosyldiacylglycerol delta-7 desaturase, chloroplastic-like	[I]	Lipid transport and metabolism	Fatty acid desaturase	Palmitoyl-monogalactosyldiacylglycerol delta-7 desaturase, chloroplastic OS=Arabidopsis thaliana OX=3702 GN=ADS3 PE=1 SV=2	Delta 9 desaturase OS=Cucumis sativus OX=3659 GN=Csa_4G006140 PE=3 SV=1	I	Lipid transport and metabolism	palmitoyl-monogalactosyldiacylglycerol delta-7 desaturase, chloroplastic-like [Cucurbita moschata]
Cmo_Chr01	668703	T	G	T	13	13,0	G	7	0,7	SYNONYMOUS_CODING	acA/acC	CmoCh01G001560	[I]	Lipid transport and metabolism	Cellular Component: endoplasmic reticulum membrane (GO:0005789);; Biological Process: fatty acid biosynthetic process (GO:0006633);; Molecular Function: 16:0 monogalactosyldiacylglycerol desaturase activity (GO:0009979);; Cellular Component: integral component of membrane (GO:0016021);; Molecular Function: oxidoreductase activity, acting on paired donors, with oxidation of a pair of donors result…	K20416|7.6e-175|cmos:111452892|K20416 palmitoyl-[glycerolipid] 7-desaturase [EC:1.14.19.42] | (RefSeq) palmitoyl-monogalactosyldiacylglycerol delta-7 desaturase, chloroplastic-like	[I]	Lipid transport and metabolism	Fatty acid desaturase	Palmitoyl-monogalactosyldiacylglycerol delta-7 desaturase, chloroplastic OS=Arabidopsis thaliana OX=3702 GN=ADS3 PE=1 SV=2	Delta 9 desaturase OS=Cucumis sativus OX=3659 GN=Csa_4G006140 PE=3 SV=1	I	Lipid transport and metabolism	palmitoyl-monogalactosyldiacylglycerol delta-7 desaturase, chloroplastic-like [Cucurbita moschata]
Cmo_Chr01	668709	G	A	G	13	13,0	A	8	0,8	SYNONYMOUS_CODING	ttC/ttT	CmoCh01G001560	[I]	Lipid transport and metabolism	Cellular Component: endoplasmic reticulum membrane (GO:0005789);; Biological Process: fatty acid biosynthetic process (GO:0006633);; Molecular Function: 16:0 monogalactosyldiacylglycerol desaturase activity (GO:0009979);; Cellular Component: integral component of membrane (GO:0016021);; Molecular Function: oxidoreductase activity, acting on paired donors, with oxidation of a pair of donors result…	K20416|7.6e-175|cmos:111452892|K20416 palmitoyl-[glycerolipid] 7-desaturase [EC:1.14.19.42] | (RefSeq) palmitoyl-monogalactosyldiacylglycerol delta-7 desaturase, chloroplastic-like	[I]	Lipid transport and metabolism	Fatty acid desaturase	Palmitoyl-monogalactosyldiacylglycerol delta-7 desaturase, chloroplastic OS=Arabidopsis thaliana OX=3702 GN=ADS3 PE=1 SV=2	Delta 9 desaturase OS=Cucumis sativus OX=3659 GN=Csa_4G006140 PE=3 SV=1	I	Lipid transport and metabolism	palmitoyl-monogalactosyldiacylglycerol delta-7 desaturase, chloroplastic-like [Cucurbita moschata]
Cmo_Chr01	670381	C	A	C	7	6,0	A	14	0,14	STOP_GAINED	Gga/Tga	CmoCh01G001570	[I]	Lipid transport and metabolism	Biological Process: fatty acid biosynthetic process (GO:0006633);; Cellular Component: integral component of membrane (GO:0016021);; Molecular Function: oxidoreductase activity, acting on paired donors, with oxidation of a pair of donors resulting in the reduction of molecular oxygen to two molecules of water (GO:0016717);	K20416|5.0e-159|cmos:111452890|K20416 palmitoyl-[glycerolipid] 7-desaturase [EC:1.14.19.42] | (RefSeq) palmitoyl-monogalactosyldiacylglycerol delta-7 desaturase, chloroplastic-like	[I]	Lipid transport and metabolism	Fatty acid desaturase	Palmitoyl-monogalactosyldiacylglycerol delta-7 desaturase, chloroplastic OS=Arabidopsis thaliana OX=3702 GN=ADS3 PE=1 SV=2	Delta-9 acyl-lipid desaturase 1-like OS=Cucumis melo var. makuwa OX=1194695 GN=E5676_scaffold655G001850 PE=3 SV=1	I	Lipid transport and metabolism	palmitoyl-monogalactosyldiacylglycerol delta-7 desaturase, chloroplastic-like [Cucurbita moschata]
Cmo_Chr01	671406	C	A	C	9	9,0	A	12	0,12	SYNONYMOUS_CODING	gtG/gtT	CmoCh01G001570	[I]	Lipid transport and metabolism	Biological Process: fatty acid biosynthetic process (GO:0006633);; Cellular Component: integral component of membrane (GO:0016021);; Molecular Function: oxidoreductase activity, acting on paired donors, with oxidation of a pair of donors resulting in the reduction of molecular oxygen to two molecules of water (GO:0016717);	K20416|5.0e-159|cmos:111452890|K20416 palmitoyl-[glycerolipid] 7-desaturase [EC:1.14.19.42] | (RefSeq) palmitoyl-monogalactosyldiacylglycerol delta-7 desaturase, chloroplastic-like	[I]	Lipid transport and metabolism	Fatty acid desaturase	Palmitoyl-monogalactosyldiacylglycerol delta-7 desaturase, chloroplastic OS=Arabidopsis thaliana OX=3702 GN=ADS3 PE=1 SV=2	Delta-9 acyl-lipid desaturase 1-like OS=Cucumis melo var. makuwa OX=1194695 GN=E5676_scaffold655G001850 PE=3 SV=1	I	Lipid transport and metabolism	palmitoyl-monogalactosyldiacylglycerol delta-7 desaturase, chloroplastic-like [Cucurbita moschata]
Cmo_Chr01	671438	T	C	T	10	10,0	C	12	0,12	NON_SYNONYMOUS_CODING	Atg/Gtg	CmoCh01G001570	[I]	Lipid transport and metabolism	Biological Process: fatty acid biosynthetic process (GO:0006633);; Cellular Component: integral component of membrane (GO:0016021);; Molecular Function: oxidoreductase activity, acting on paired donors, with oxidation of a pair of donors resulting in the reduction of molecular oxygen to two molecules of water (GO:0016717);	K20416|5.0e-159|cmos:111452890|K20416 palmitoyl-[glycerolipid] 7-desaturase [EC:1.14.19.42] | (RefSeq) palmitoyl-monogalactosyldiacylglycerol delta-7 desaturase, chloroplastic-like	[I]	Lipid transport and metabolism	Fatty acid desaturase	Palmitoyl-monogalactosyldiacylglycerol delta-7 desaturase, chloroplastic OS=Arabidopsis thaliana OX=3702 GN=ADS3 PE=1 SV=2	Delta-9 acyl-lipid desaturase 1-like OS=Cucumis melo var. makuwa OX=1194695 GN=E5676_scaffold655G001850 PE=3 SV=1	I	Lipid transport and metabolism	palmitoyl-monogalactosyldiacylglycerol delta-7 desaturase, chloroplastic-like [Cucurbita moschata]
Cmo_Chr01	671561	A	G	A	8	8,0	G	8	0,8	SYNONYMOUS_CODING	atT/atC	CmoCh01G001570	[I]	Lipid transport and metabolism	Biological Process: fatty acid biosynthetic process (GO:0006633);; Cellular Component: integral component of membrane (GO:0016021);; Molecular Function: oxidoreductase activity, acting on paired donors, with oxidation of a pair of donors resulting in the reduction of molecular oxygen to two molecules of water (GO:0016717);	K20416|5.0e-159|cmos:111452890|K20416 palmitoyl-[glycerolipid] 7-desaturase [EC:1.14.19.42] | (RefSeq) palmitoyl-monogalactosyldiacylglycerol delta-7 desaturase, chloroplastic-like	[I]	Lipid transport and metabolism	Fatty acid desaturase	Palmitoyl-monogalactosyldiacylglycerol delta-7 desaturase, chloroplastic OS=Arabidopsis thaliana OX=3702 GN=ADS3 PE=1 SV=2	Delta-9 acyl-lipid desaturase 1-like OS=Cucumis melo var. makuwa OX=1194695 GN=E5676_scaffold655G001850 PE=3 SV=1	I	Lipid transport and metabolism	palmitoyl-monogalactosyldiacylglycerol delta-7 desaturase, chloroplastic-like [Cucurbita moschata]
Cmo_Chr01	671645	G	A	G	8	8,0	A	8	0,8	SYNONYMOUS_CODING	ttC/ttT	CmoCh01G001570	[I]	Lipid transport and metabolism	Biological Process: fatty acid biosynthetic process (GO:0006633);; Cellular Component: integral component of membrane (GO:0016021);; Molecular Function: oxidoreductase activity, acting on paired donors, with oxidation of a pair of donors resulting in the reduction of molecular oxygen to two molecules of water (GO:0016717);	K20416|5.0e-159|cmos:111452890|K20416 palmitoyl-[glycerolipid] 7-desaturase [EC:1.14.19.42] | (RefSeq) palmitoyl-monogalactosyldiacylglycerol delta-7 desaturase, chloroplastic-like	[I]	Lipid transport and metabolism	Fatty acid desaturase	Palmitoyl-monogalactosyldiacylglycerol delta-7 desaturase, chloroplastic OS=Arabidopsis thaliana OX=3702 GN=ADS3 PE=1 SV=2	Delta-9 acyl-lipid desaturase 1-like OS=Cucumis melo var. makuwa OX=1194695 GN=E5676_scaffold655G001850 PE=3 SV=1	I	Lipid transport and metabolism	palmitoyl-monogalactosyldiacylglycerol delta-7 desaturase, chloroplastic-like [Cucurbita moschata]
Cmo_Chr01	681077	G	T	G	9	9,0	T	8	0,8	UTR_3_PRIME	-	CmoCh01G001590	--	--	Cellular Component: integral component of membrane (GO:0016021);	--	[C]	Energy production and conversion	CBS domain	SNF1-related protein kinase regulatory subunit gamma-like PV42a OS=Arabidopsis thaliana OX=3702 GN=PV42A PE=2 SV=1	SNF1-related protein kinase regulatory subunit gamma-like PV42a OS=Pyrus ussuriensis x Pyrus communis OX=2448454 GN=D8674_019479 PE=4 SV=1	C	Energy production and conversion	SNF1-related protein kinase regulatory subunit gamma-like PV42a [Pyrus ussuriensis x Pyrus communis]
Cmo_Chr01	681164	A	G	A	9	9,0	G	10	0,10	UTR_3_PRIME	-	CmoCh01G001590	--	--	Cellular Component: integral component of membrane (GO:0016021);	--	[C]	Energy production and conversion	CBS domain	SNF1-related protein kinase regulatory subunit gamma-like PV42a OS=Arabidopsis thaliana OX=3702 GN=PV42A PE=2 SV=1	SNF1-related protein kinase regulatory subunit gamma-like PV42a OS=Pyrus ussuriensis x Pyrus communis OX=2448454 GN=D8674_019479 PE=4 SV=1	C	Energy production and conversion	SNF1-related protein kinase regulatory subunit gamma-like PV42a [Pyrus ussuriensis x Pyrus communis]
Cmo_Chr01	681212	A	C	A	10	10,0	C	12	0,12	UTR_3_PRIME	-	CmoCh01G001590	--	--	Cellular Component: integral component of membrane (GO:0016021);	--	[C]	Energy production and conversion	CBS domain	SNF1-related protein kinase regulatory subunit gamma-like PV42a OS=Arabidopsis thaliana OX=3702 GN=PV42A PE=2 SV=1	SNF1-related protein kinase regulatory subunit gamma-like PV42a OS=Pyrus ussuriensis x Pyrus communis OX=2448454 GN=D8674_019479 PE=4 SV=1	C	Energy production and conversion	SNF1-related protein kinase regulatory subunit gamma-like PV42a [Pyrus ussuriensis x Pyrus communis]
Cmo_Chr01	686897	G	A	G	13	13,0	A	16	0,16	SYNONYMOUS_CODING	cgC/cgT	CmoCh01G001590	--	--	Cellular Component: integral component of membrane (GO:0016021);	--	[C]	Energy production and conversion	CBS domain	SNF1-related protein kinase regulatory subunit gamma-like PV42a OS=Arabidopsis thaliana OX=3702 GN=PV42A PE=2 SV=1	SNF1-related protein kinase regulatory subunit gamma-like PV42a OS=Pyrus ussuriensis x Pyrus communis OX=2448454 GN=D8674_019479 PE=4 SV=1	C	Energy production and conversion	SNF1-related protein kinase regulatory subunit gamma-like PV42a [Pyrus ussuriensis x Pyrus communis]
Cmo_Chr01	687195	A	G	A	9	9,0	G	16	0,16	NON_SYNONYMOUS_CODING	aTa/aCa	CmoCh01G001590	--	--	Cellular Component: integral component of membrane (GO:0016021);	--	[C]	Energy production and conversion	CBS domain	SNF1-related protein kinase regulatory subunit gamma-like PV42a OS=Arabidopsis thaliana OX=3702 GN=PV42A PE=2 SV=1	SNF1-related protein kinase regulatory subunit gamma-like PV42a OS=Pyrus ussuriensis x Pyrus communis OX=2448454 GN=D8674_019479 PE=4 SV=1	C	Energy production and conversion	SNF1-related protein kinase regulatory subunit gamma-like PV42a [Pyrus ussuriensis x Pyrus communis]
Cmo_Chr01	687238	T	C	T	9	9,0	C	17	0,17	NON_SYNONYMOUS_CODING	Aac/Gac	CmoCh01G001590	--	--	Cellular Component: integral component of membrane (GO:0016021);	--	[C]	Energy production and conversion	CBS domain	SNF1-related protein kinase regulatory subunit gamma-like PV42a OS=Arabidopsis thaliana OX=3702 GN=PV42A PE=2 SV=1	SNF1-related protein kinase regulatory subunit gamma-like PV42a OS=Pyrus ussuriensis x Pyrus communis OX=2448454 GN=D8674_019479 PE=4 SV=1	C	Energy production and conversion	SNF1-related protein kinase regulatory subunit gamma-like PV42a [Pyrus ussuriensis x Pyrus communis]
Cmo_Chr01	689331	A	G	A	9	9,0	G	10	0,10	SYNONYMOUS_CODING	caT/caC	CmoCh01G001590	--	--	Cellular Component: integral component of membrane (GO:0016021);	--	[C]	Energy production and conversion	CBS domain	SNF1-related protein kinase regulatory subunit gamma-like PV42a OS=Arabidopsis thaliana OX=3702 GN=PV42A PE=2 SV=1	SNF1-related protein kinase regulatory subunit gamma-like PV42a OS=Pyrus ussuriensis x Pyrus communis OX=2448454 GN=D8674_019479 PE=4 SV=1	C	Energy production and conversion	SNF1-related protein kinase regulatory subunit gamma-like PV42a [Pyrus ussuriensis x Pyrus communis]
Cmo_Chr01	689385	C	A	M	10	3,7	C	10	10,0	SYNONYMOUS_CODING	acG/acT	CmoCh01G001590	--	--	Cellular Component: integral component of membrane (GO:0016021);	--	[C]	Energy production and conversion	CBS domain	SNF1-related protein kinase regulatory subunit gamma-like PV42a OS=Arabidopsis thaliana OX=3702 GN=PV42A PE=2 SV=1	SNF1-related protein kinase regulatory subunit gamma-like PV42a OS=Pyrus ussuriensis x Pyrus communis OX=2448454 GN=D8674_019479 PE=4 SV=1	C	Energy production and conversion	SNF1-related protein kinase regulatory subunit gamma-like PV42a [Pyrus ussuriensis x Pyrus communis]
Cmo_Chr01	689393	G	A	G	10	10,0	A	9	0,9	SYNONYMOUS_CODING	Ctg/Ttg	CmoCh01G001590	--	--	Cellular Component: integral component of membrane (GO:0016021);	--	[C]	Energy production and conversion	CBS domain	SNF1-related protein kinase regulatory subunit gamma-like PV42a OS=Arabidopsis thaliana OX=3702 GN=PV42A PE=2 SV=1	SNF1-related protein kinase regulatory subunit gamma-like PV42a OS=Pyrus ussuriensis x Pyrus communis OX=2448454 GN=D8674_019479 PE=4 SV=1	C	Energy production and conversion	SNF1-related protein kinase regulatory subunit gamma-like PV42a [Pyrus ussuriensis x Pyrus communis]
Cmo_Chr01	689409	C	G	C	10	10,0	G	9	0,9	SYNONYMOUS_CODING	acG/acC	CmoCh01G001590	--	--	Cellular Component: integral component of membrane (GO:0016021);	--	[C]	Energy production and conversion	CBS domain	SNF1-related protein kinase regulatory subunit gamma-like PV42a OS=Arabidopsis thaliana OX=3702 GN=PV42A PE=2 SV=1	SNF1-related protein kinase regulatory subunit gamma-like PV42a OS=Pyrus ussuriensis x Pyrus communis OX=2448454 GN=D8674_019479 PE=4 SV=1	C	Energy production and conversion	SNF1-related protein kinase regulatory subunit gamma-like PV42a [Pyrus ussuriensis x Pyrus communis]
Cmo_Chr01	689428	G	A	G	13	13,0	A	10	0,10	NON_SYNONYMOUS_CODING	gCg/gTg	CmoCh01G001590	--	--	Cellular Component: integral component of membrane (GO:0016021);	--	[C]	Energy production and conversion	CBS domain	SNF1-related protein kinase regulatory subunit gamma-like PV42a OS=Arabidopsis thaliana OX=3702 GN=PV42A PE=2 SV=1	SNF1-related protein kinase regulatory subunit gamma-like PV42a OS=Pyrus ussuriensis x Pyrus communis OX=2448454 GN=D8674_019479 PE=4 SV=1	C	Energy production and conversion	SNF1-related protein kinase regulatory subunit gamma-like PV42a [Pyrus ussuriensis x Pyrus communis]
Cmo_Chr01	689463	C	T	C	13	13,0	T	14	0,14	SYNONYMOUS_CODING	acG/acA	CmoCh01G001590	--	--	Cellular Component: integral component of membrane (GO:0016021);	--	[C]	Energy production and conversion	CBS domain	SNF1-related protein kinase regulatory subunit gamma-like PV42a OS=Arabidopsis thaliana OX=3702 GN=PV42A PE=2 SV=1	SNF1-related protein kinase regulatory subunit gamma-like PV42a OS=Pyrus ussuriensis x Pyrus communis OX=2448454 GN=D8674_019479 PE=4 SV=1	C	Energy production and conversion	SNF1-related protein kinase regulatory subunit gamma-like PV42a [Pyrus ussuriensis x Pyrus communis]
Cmo_Chr01	689520	A	C	A	12	12,0	C	13	0,13	SYNONYMOUS_CODING	tcT/tcG	CmoCh01G001590	--	--	Cellular Component: integral component of membrane (GO:0016021);	--	[C]	Energy production and conversion	CBS domain	SNF1-related protein kinase regulatory subunit gamma-like PV42a OS=Arabidopsis thaliana OX=3702 GN=PV42A PE=2 SV=1	SNF1-related protein kinase regulatory subunit gamma-like PV42a OS=Pyrus ussuriensis x Pyrus communis OX=2448454 GN=D8674_019479 PE=4 SV=1	C	Energy production and conversion	SNF1-related protein kinase regulatory subunit gamma-like PV42a [Pyrus ussuriensis x Pyrus communis]
Cmo_Chr01	689660	C	G	C	16	16,0	G	12	0,12	SYNONYMOUS_CODING	ctG/ctC	CmoCh01G001590	--	--	Cellular Component: integral component of membrane (GO:0016021);	--	[C]	Energy production and conversion	CBS domain	SNF1-related protein kinase regulatory subunit gamma-like PV42a OS=Arabidopsis thaliana OX=3702 GN=PV42A PE=2 SV=1	SNF1-related protein kinase regulatory subunit gamma-like PV42a OS=Pyrus ussuriensis x Pyrus communis OX=2448454 GN=D8674_019479 PE=4 SV=1	C	Energy production and conversion	SNF1-related protein kinase regulatory subunit gamma-like PV42a [Pyrus ussuriensis x Pyrus communis]
Cmo_Chr01	689789	A	G	A	11	11,0	G	12	0,12	SYNONYMOUS_CODING	agT/agC	CmoCh01G001590	--	--	Cellular Component: integral component of membrane (GO:0016021);	--	[C]	Energy production and conversion	CBS domain	SNF1-related protein kinase regulatory subunit gamma-like PV42a OS=Arabidopsis thaliana OX=3702 GN=PV42A PE=2 SV=1	SNF1-related protein kinase regulatory subunit gamma-like PV42a OS=Pyrus ussuriensis x Pyrus communis OX=2448454 GN=D8674_019479 PE=4 SV=1	C	Energy production and conversion	SNF1-related protein kinase regulatory subunit gamma-like PV42a [Pyrus ussuriensis x Pyrus communis]
Cmo_Chr01	689795	T	C	T	11	11,0	C	13	0,13	SYNONYMOUS_CODING	ggA/ggG	CmoCh01G001590	--	--	Cellular Component: integral component of membrane (GO:0016021);	--	[C]	Energy production and conversion	CBS domain	SNF1-related protein kinase regulatory subunit gamma-like PV42a OS=Arabidopsis thaliana OX=3702 GN=PV42A PE=2 SV=1	SNF1-related protein kinase regulatory subunit gamma-like PV42a OS=Pyrus ussuriensis x Pyrus communis OX=2448454 GN=D8674_019479 PE=4 SV=1	C	Energy production and conversion	SNF1-related protein kinase regulatory subunit gamma-like PV42a [Pyrus ussuriensis x Pyrus communis]
Cmo_Chr01	689879	C	T	C	10	10,0	T	10	0,10	SYNONYMOUS_CODING	tcG/tcA	CmoCh01G001590	--	--	Cellular Component: integral component of membrane (GO:0016021);	--	[C]	Energy production and conversion	CBS domain	SNF1-related protein kinase regulatory subunit gamma-like PV42a OS=Arabidopsis thaliana OX=3702 GN=PV42A PE=2 SV=1	SNF1-related protein kinase regulatory subunit gamma-like PV42a OS=Pyrus ussuriensis x Pyrus communis OX=2448454 GN=D8674_019479 PE=4 SV=1	C	Energy production and conversion	SNF1-related protein kinase regulatory subunit gamma-like PV42a [Pyrus ussuriensis x Pyrus communis]
Cmo_Chr01	689971	T	C	T	9	9,0	C	8	0,8	NON_SYNONYMOUS_CODING	Ata/Gta	CmoCh01G001590	--	--	Cellular Component: integral component of membrane (GO:0016021);	--	[C]	Energy production and conversion	CBS domain	SNF1-related protein kinase regulatory subunit gamma-like PV42a OS=Arabidopsis thaliana OX=3702 GN=PV42A PE=2 SV=1	SNF1-related protein kinase regulatory subunit gamma-like PV42a OS=Pyrus ussuriensis x Pyrus communis OX=2448454 GN=D8674_019479 PE=4 SV=1	C	Energy production and conversion	SNF1-related protein kinase regulatory subunit gamma-like PV42a [Pyrus ussuriensis x Pyrus communis]
Cmo_Chr01	690971	T	A	N	.	.	T	5	5,0	UTR_5_PRIME	-	CmoCh01G001590	--	--	Cellular Component: integral component of membrane (GO:0016021);	--	[C]	Energy production and conversion	CBS domain	SNF1-related protein kinase regulatory subunit gamma-like PV42a OS=Arabidopsis thaliana OX=3702 GN=PV42A PE=2 SV=1	SNF1-related protein kinase regulatory subunit gamma-like PV42a OS=Pyrus ussuriensis x Pyrus communis OX=2448454 GN=D8674_019479 PE=4 SV=1	C	Energy production and conversion	SNF1-related protein kinase regulatory subunit gamma-like PV42a [Pyrus ussuriensis x Pyrus communis]
Cmo_Chr01	691923	C	T	C	4	4,0	T	15	0,15	SYNONYMOUS_CODING	ttC/ttT	CmoCh01G001600	[T]	Signal transduction mechanisms	Biological Process: cell morphogenesis (GO:0000902);; Biological Process: cell morphogenesis involved in differentiation (GO:0000904);; Biological Process: response to acid chemical (GO:0001101);; Biological Process: regulation of immune system process (GO:0002682);; Biological Process: regulation of response to biotic stimulus (GO:0002831);; Biological Process: regionalization (GO:0003002);; Mol…	K01180|5.8e-73|cmax:111487562|K01180 endo-1,3(4)-beta-glucanase [EC:3.2.1.6] | (RefSeq) uncharacterized protein LOC111487562	[T]	Signal transduction mechanisms	Protein kinase domain	PTI1-like tyrosine-protein kinase At3g15890 OS=Arabidopsis thaliana OX=3702 GN=At3g15890 PE=2 SV=1	Protein kinase domain-containing protein OS=Lupinus albus OX=3870 GN=Lal_00046088 PE=4 SV=1	S	Function unknown	protein TOO MANY MOUTHS [Syzygium oleosum]
Cmo_Chr01	692130	C	T	C	11	11,0	T	6	0,6	SYNONYMOUS_CODING	gtC/gtT	CmoCh01G001600	[T]	Signal transduction mechanisms	Biological Process: cell morphogenesis (GO:0000902);; Biological Process: cell morphogenesis involved in differentiation (GO:0000904);; Biological Process: response to acid chemical (GO:0001101);; Biological Process: regulation of immune system process (GO:0002682);; Biological Process: regulation of response to biotic stimulus (GO:0002831);; Biological Process: regionalization (GO:0003002);; Mol…	K01180|5.8e-73|cmax:111487562|K01180 endo-1,3(4)-beta-glucanase [EC:3.2.1.6] | (RefSeq) uncharacterized protein LOC111487562	[T]	Signal transduction mechanisms	Protein kinase domain	PTI1-like tyrosine-protein kinase At3g15890 OS=Arabidopsis thaliana OX=3702 GN=At3g15890 PE=2 SV=1	Protein kinase domain-containing protein OS=Lupinus albus OX=3870 GN=Lal_00046088 PE=4 SV=1	S	Function unknown	protein TOO MANY MOUTHS [Syzygium oleosum]
Cmo_Chr01	692187	G	A	G	13	13,0	A	8	0,8	SYNONYMOUS_CODING	ttG/ttA	CmoCh01G001600	[T]	Signal transduction mechanisms	Biological Process: cell morphogenesis (GO:0000902);; Biological Process: cell morphogenesis involved in differentiation (GO:0000904);; Biological Process: response to acid chemical (GO:0001101);; Biological Process: regulation of immune system process (GO:0002682);; Biological Process: regulation of response to biotic stimulus (GO:0002831);; Biological Process: regionalization (GO:0003002);; Mol…	K01180|5.8e-73|cmax:111487562|K01180 endo-1,3(4)-beta-glucanase [EC:3.2.1.6] | (RefSeq) uncharacterized protein LOC111487562	[T]	Signal transduction mechanisms	Protein kinase domain	PTI1-like tyrosine-protein kinase At3g15890 OS=Arabidopsis thaliana OX=3702 GN=At3g15890 PE=2 SV=1	Protein kinase domain-containing protein OS=Lupinus albus OX=3870 GN=Lal_00046088 PE=4 SV=1	S	Function unknown	protein TOO MANY MOUTHS [Syzygium oleosum]
Cmo_Chr01	692312	T	C	T	12	12,0	C	15	0,15	NON_SYNONYMOUS_CODING	gTa/gCa	CmoCh01G001600	[T]	Signal transduction mechanisms	Biological Process: cell morphogenesis (GO:0000902);; Biological Process: cell morphogenesis involved in differentiation (GO:0000904);; Biological Process: response to acid chemical (GO:0001101);; Biological Process: regulation of immune system process (GO:0002682);; Biological Process: regulation of response to biotic stimulus (GO:0002831);; Biological Process: regionalization (GO:0003002);; Mol…	K01180|5.8e-73|cmax:111487562|K01180 endo-1,3(4)-beta-glucanase [EC:3.2.1.6] | (RefSeq) uncharacterized protein LOC111487562	[T]	Signal transduction mechanisms	Protein kinase domain	PTI1-like tyrosine-protein kinase At3g15890 OS=Arabidopsis thaliana OX=3702 GN=At3g15890 PE=2 SV=1	Protein kinase domain-containing protein OS=Lupinus albus OX=3870 GN=Lal_00046088 PE=4 SV=1	S	Function unknown	protein TOO MANY MOUTHS [Syzygium oleosum]
Cmo_Chr01	692332	A	G	R	13	3,10	G	14	0,14	NON_SYNONYMOUS_CODING	Aag/Gag	CmoCh01G001600	[T]	Signal transduction mechanisms	Biological Process: cell morphogenesis (GO:0000902);; Biological Process: cell morphogenesis involved in differentiation (GO:0000904);; Biological Process: response to acid chemical (GO:0001101);; Biological Process: regulation of immune system process (GO:0002682);; Biological Process: regulation of response to biotic stimulus (GO:0002831);; Biological Process: regionalization (GO:0003002);; Mol…	K01180|5.8e-73|cmax:111487562|K01180 endo-1,3(4)-beta-glucanase [EC:3.2.1.6] | (RefSeq) uncharacterized protein LOC111487562	[T]	Signal transduction mechanisms	Protein kinase domain	PTI1-like tyrosine-protein kinase At3g15890 OS=Arabidopsis thaliana OX=3702 GN=At3g15890 PE=2 SV=1	Protein kinase domain-containing protein OS=Lupinus albus OX=3870 GN=Lal_00046088 PE=4 SV=1	S	Function unknown	protein TOO MANY MOUTHS [Syzygium oleosum]
Cmo_Chr01	692437	G	A	G	11	11,0	A	17	0,17	NON_SYNONYMOUS_CODING	Gga/Aga	CmoCh01G001600	[T]	Signal transduction mechanisms	Biological Process: cell morphogenesis (GO:0000902);; Biological Process: cell morphogenesis involved in differentiation (GO:0000904);; Biological Process: response to acid chemical (GO:0001101);; Biological Process: regulation of immune system process (GO:0002682);; Biological Process: regulation of response to biotic stimulus (GO:0002831);; Biological Process: regionalization (GO:0003002);; Mol…	K01180|5.8e-73|cmax:111487562|K01180 endo-1,3(4)-beta-glucanase [EC:3.2.1.6] | (RefSeq) uncharacterized protein LOC111487562	[T]	Signal transduction mechanisms	Protein kinase domain	PTI1-like tyrosine-protein kinase At3g15890 OS=Arabidopsis thaliana OX=3702 GN=At3g15890 PE=2 SV=1	Protein kinase domain-containing protein OS=Lupinus albus OX=3870 GN=Lal_00046088 PE=4 SV=1	S	Function unknown	protein TOO MANY MOUTHS [Syzygium oleosum]
Cmo_Chr01	692475	C	T	C	8	8,0	T	18	0,18	SYNONYMOUS_CODING	ttC/ttT	CmoCh01G001600	[T]	Signal transduction mechanisms	Biological Process: cell morphogenesis (GO:0000902);; Biological Process: cell morphogenesis involved in differentiation (GO:0000904);; Biological Process: response to acid chemical (GO:0001101);; Biological Process: regulation of immune system process (GO:0002682);; Biological Process: regulation of response to biotic stimulus (GO:0002831);; Biological Process: regionalization (GO:0003002);; Mol…	K01180|5.8e-73|cmax:111487562|K01180 endo-1,3(4)-beta-glucanase [EC:3.2.1.6] | (RefSeq) uncharacterized protein LOC111487562	[T]	Signal transduction mechanisms	Protein kinase domain	PTI1-like tyrosine-protein kinase At3g15890 OS=Arabidopsis thaliana OX=3702 GN=At3g15890 PE=2 SV=1	Protein kinase domain-containing protein OS=Lupinus albus OX=3870 GN=Lal_00046088 PE=4 SV=1	S	Function unknown	protein TOO MANY MOUTHS [Syzygium oleosum]
Cmo_Chr01	692556	G	A	G	7	7,0	A	15	0,15	SYNONYMOUS_CODING	ttG/ttA	CmoCh01G001600	[T]	Signal transduction mechanisms	Biological Process: cell morphogenesis (GO:0000902);; Biological Process: cell morphogenesis involved in differentiation (GO:0000904);; Biological Process: response to acid chemical (GO:0001101);; Biological Process: regulation of immune system process (GO:0002682);; Biological Process: regulation of response to biotic stimulus (GO:0002831);; Biological Process: regionalization (GO:0003002);; Mol…	K01180|5.8e-73|cmax:111487562|K01180 endo-1,3(4)-beta-glucanase [EC:3.2.1.6] | (RefSeq) uncharacterized protein LOC111487562	[T]	Signal transduction mechanisms	Protein kinase domain	PTI1-like tyrosine-protein kinase At3g15890 OS=Arabidopsis thaliana OX=3702 GN=At3g15890 PE=2 SV=1	Protein kinase domain-containing protein OS=Lupinus albus OX=3870 GN=Lal_00046088 PE=4 SV=1	S	Function unknown	protein TOO MANY MOUTHS [Syzygium oleosum]
Cmo_Chr01	692565	T	C	T	8	8,0	C	15	0,15	SYNONYMOUS_CODING	ctT/ctC	CmoCh01G001600	[T]	Signal transduction mechanisms	Biological Process: cell morphogenesis (GO:0000902);; Biological Process: cell morphogenesis involved in differentiation (GO:0000904);; Biological Process: response to acid chemical (GO:0001101);; Biological Process: regulation of immune system process (GO:0002682);; Biological Process: regulation of response to biotic stimulus (GO:0002831);; Biological Process: regionalization (GO:0003002);; Mol…	K01180|5.8e-73|cmax:111487562|K01180 endo-1,3(4)-beta-glucanase [EC:3.2.1.6] | (RefSeq) uncharacterized protein LOC111487562	[T]	Signal transduction mechanisms	Protein kinase domain	PTI1-like tyrosine-protein kinase At3g15890 OS=Arabidopsis thaliana OX=3702 GN=At3g15890 PE=2 SV=1	Protein kinase domain-containing protein OS=Lupinus albus OX=3870 GN=Lal_00046088 PE=4 SV=1	S	Function unknown	protein TOO MANY MOUTHS [Syzygium oleosum]
Cmo_Chr01	692642	T	A	T	7	7,0	A	11	0,11	NON_SYNONYMOUS_CODING	gTt/gAt	CmoCh01G001600	[T]	Signal transduction mechanisms	Biological Process: cell morphogenesis (GO:0000902);; Biological Process: cell morphogenesis involved in differentiation (GO:0000904);; Biological Process: response to acid chemical (GO:0001101);; Biological Process: regulation of immune system process (GO:0002682);; Biological Process: regulation of response to biotic stimulus (GO:0002831);; Biological Process: regionalization (GO:0003002);; Mol…	K01180|5.8e-73|cmax:111487562|K01180 endo-1,3(4)-beta-glucanase [EC:3.2.1.6] | (RefSeq) uncharacterized protein LOC111487562	[T]	Signal transduction mechanisms	Protein kinase domain	PTI1-like tyrosine-protein kinase At3g15890 OS=Arabidopsis thaliana OX=3702 GN=At3g15890 PE=2 SV=1	Protein kinase domain-containing protein OS=Lupinus albus OX=3870 GN=Lal_00046088 PE=4 SV=1	S	Function unknown	protein TOO MANY MOUTHS [Syzygium oleosum]
Cmo_Chr01	692700	A	C	M	6	3,3	C	10	0,10	SYNONYMOUS_CODING	atA/atC	CmoCh01G001600	[T]	Signal transduction mechanisms	Biological Process: cell morphogenesis (GO:0000902);; Biological Process: cell morphogenesis involved in differentiation (GO:0000904);; Biological Process: response to acid chemical (GO:0001101);; Biological Process: regulation of immune system process (GO:0002682);; Biological Process: regulation of response to biotic stimulus (GO:0002831);; Biological Process: regionalization (GO:0003002);; Mol…	K01180|5.8e-73|cmax:111487562|K01180 endo-1,3(4)-beta-glucanase [EC:3.2.1.6] | (RefSeq) uncharacterized protein LOC111487562	[T]	Signal transduction mechanisms	Protein kinase domain	PTI1-like tyrosine-protein kinase At3g15890 OS=Arabidopsis thaliana OX=3702 GN=At3g15890 PE=2 SV=1	Protein kinase domain-containing protein OS=Lupinus albus OX=3870 GN=Lal_00046088 PE=4 SV=1	S	Function unknown	protein TOO MANY MOUTHS [Syzygium oleosum]
Cmo_Chr01	692805	C	A	C	5	5,0	A	10	0,10	SYNONYMOUS_CODING	atC/atA	CmoCh01G001600	[T]	Signal transduction mechanisms	Biological Process: cell morphogenesis (GO:0000902);; Biological Process: cell morphogenesis involved in differentiation (GO:0000904);; Biological Process: response to acid chemical (GO:0001101);; Biological Process: regulation of immune system process (GO:0002682);; Biological Process: regulation of response to biotic stimulus (GO:0002831);; Biological Process: regionalization (GO:0003002);; Mol…	K01180|5.8e-73|cmax:111487562|K01180 endo-1,3(4)-beta-glucanase [EC:3.2.1.6] | (RefSeq) uncharacterized protein LOC111487562	[T]	Signal transduction mechanisms	Protein kinase domain	PTI1-like tyrosine-protein kinase At3g15890 OS=Arabidopsis thaliana OX=3702 GN=At3g15890 PE=2 SV=1	Protein kinase domain-containing protein OS=Lupinus albus OX=3870 GN=Lal_00046088 PE=4 SV=1	S	Function unknown	protein TOO MANY MOUTHS [Syzygium oleosum]
Cmo_Chr01	693657	G	C	G	8	8,0	C	11	0,11	NON_SYNONYMOUS_CODING	tgG/tgC	CmoCh01G001600	[T]	Signal transduction mechanisms	Biological Process: cell morphogenesis (GO:0000902);; Biological Process: cell morphogenesis involved in differentiation (GO:0000904);; Biological Process: response to acid chemical (GO:0001101);; Biological Process: regulation of immune system process (GO:0002682);; Biological Process: regulation of response to biotic stimulus (GO:0002831);; Biological Process: regionalization (GO:0003002);; Mol…	K01180|5.8e-73|cmax:111487562|K01180 endo-1,3(4)-beta-glucanase [EC:3.2.1.6] | (RefSeq) uncharacterized protein LOC111487562	[T]	Signal transduction mechanisms	Protein kinase domain	PTI1-like tyrosine-protein kinase At3g15890 OS=Arabidopsis thaliana OX=3702 GN=At3g15890 PE=2 SV=1	Protein kinase domain-containing protein OS=Lupinus albus OX=3870 GN=Lal_00046088 PE=4 SV=1	S	Function unknown	protein TOO MANY MOUTHS [Syzygium oleosum]
Cmo_Chr01	693679	C	G	C	8	8,0	G	12	0,12	NON_SYNONYMOUS_CODING	Ctt/Gtt	CmoCh01G001600	[T]	Signal transduction mechanisms	Biological Process: cell morphogenesis (GO:0000902);; Biological Process: cell morphogenesis involved in differentiation (GO:0000904);; Biological Process: response to acid chemical (GO:0001101);; Biological Process: regulation of immune system process (GO:0002682);; Biological Process: regulation of response to biotic stimulus (GO:0002831);; Biological Process: regionalization (GO:0003002);; Mol…	K01180|5.8e-73|cmax:111487562|K01180 endo-1,3(4)-beta-glucanase [EC:3.2.1.6] | (RefSeq) uncharacterized protein LOC111487562	[T]	Signal transduction mechanisms	Protein kinase domain	PTI1-like tyrosine-protein kinase At3g15890 OS=Arabidopsis thaliana OX=3702 GN=At3g15890 PE=2 SV=1	Protein kinase domain-containing protein OS=Lupinus albus OX=3870 GN=Lal_00046088 PE=4 SV=1	S	Function unknown	protein TOO MANY MOUTHS [Syzygium oleosum]
Cmo_Chr01	694077	C	G	C	11	11,0	G	12	0,12	SYNONYMOUS_CODING	gtC/gtG	CmoCh01G001600	[T]	Signal transduction mechanisms	Biological Process: cell morphogenesis (GO:0000902);; Biological Process: cell morphogenesis involved in differentiation (GO:0000904);; Biological Process: response to acid chemical (GO:0001101);; Biological Process: regulation of immune system process (GO:0002682);; Biological Process: regulation of response to biotic stimulus (GO:0002831);; Biological Process: regionalization (GO:0003002);; Mol…	K01180|5.8e-73|cmax:111487562|K01180 endo-1,3(4)-beta-glucanase [EC:3.2.1.6] | (RefSeq) uncharacterized protein LOC111487562	[T]	Signal transduction mechanisms	Protein kinase domain	PTI1-like tyrosine-protein kinase At3g15890 OS=Arabidopsis thaliana OX=3702 GN=At3g15890 PE=2 SV=1	Protein kinase domain-containing protein OS=Lupinus albus OX=3870 GN=Lal_00046088 PE=4 SV=1	S	Function unknown	protein TOO MANY MOUTHS [Syzygium oleosum]
Cmo_Chr01	694095	G	A	G	11	11,0	A	9	0,9	SYNONYMOUS_CODING	ttG/ttA	CmoCh01G001600	[T]	Signal transduction mechanisms	Biological Process: cell morphogenesis (GO:0000902);; Biological Process: cell morphogenesis involved in differentiation (GO:0000904);; Biological Process: response to acid chemical (GO:0001101);; Biological Process: regulation of immune system process (GO:0002682);; Biological Process: regulation of response to biotic stimulus (GO:0002831);; Biological Process: regionalization (GO:0003002);; Mol…	K01180|5.8e-73|cmax:111487562|K01180 endo-1,3(4)-beta-glucanase [EC:3.2.1.6] | (RefSeq) uncharacterized protein LOC111487562	[T]	Signal transduction mechanisms	Protein kinase domain	PTI1-like tyrosine-protein kinase At3g15890 OS=Arabidopsis thaliana OX=3702 GN=At3g15890 PE=2 SV=1	Protein kinase domain-containing protein OS=Lupinus albus OX=3870 GN=Lal_00046088 PE=4 SV=1	S	Function unknown	protein TOO MANY MOUTHS [Syzygium oleosum]
Cmo_Chr01	694134	T	C	T	13	13,0	C	7	0,7	SYNONYMOUS_CODING	ctT/ctC	CmoCh01G001600	[T]	Signal transduction mechanisms	Biological Process: cell morphogenesis (GO:0000902);; Biological Process: cell morphogenesis involved in differentiation (GO:0000904);; Biological Process: response to acid chemical (GO:0001101);; Biological Process: regulation of immune system process (GO:0002682);; Biological Process: regulation of response to biotic stimulus (GO:0002831);; Biological Process: regionalization (GO:0003002);; Mol…	K01180|5.8e-73|cmax:111487562|K01180 endo-1,3(4)-beta-glucanase [EC:3.2.1.6] | (RefSeq) uncharacterized protein LOC111487562	[T]	Signal transduction mechanisms	Protein kinase domain	PTI1-like tyrosine-protein kinase At3g15890 OS=Arabidopsis thaliana OX=3702 GN=At3g15890 PE=2 SV=1	Protein kinase domain-containing protein OS=Lupinus albus OX=3870 GN=Lal_00046088 PE=4 SV=1	S	Function unknown	protein TOO MANY MOUTHS [Syzygium oleosum]
Cmo_Chr01	696023	A	G	A	8	8,0	G	19	0,19	SYNONYMOUS_CODING	gaA/gaG	CmoCh01G001600	[T]	Signal transduction mechanisms	Biological Process: cell morphogenesis (GO:0000902);; Biological Process: cell morphogenesis involved in differentiation (GO:0000904);; Biological Process: response to acid chemical (GO:0001101);; Biological Process: regulation of immune system process (GO:0002682);; Biological Process: regulation of response to biotic stimulus (GO:0002831);; Biological Process: regionalization (GO:0003002);; Mol…	K01180|5.8e-73|cmax:111487562|K01180 endo-1,3(4)-beta-glucanase [EC:3.2.1.6] | (RefSeq) uncharacterized protein LOC111487562	[T]	Signal transduction mechanisms	Protein kinase domain	PTI1-like tyrosine-protein kinase At3g15890 OS=Arabidopsis thaliana OX=3702 GN=At3g15890 PE=2 SV=1	Protein kinase domain-containing protein OS=Lupinus albus OX=3870 GN=Lal_00046088 PE=4 SV=1	S	Function unknown	protein TOO MANY MOUTHS [Syzygium oleosum]
Cmo_Chr01	696120	A	T	W	9	4,5	A	15	15,0	NON_SYNONYMOUS_CODING	Aac/Tac	CmoCh01G001600	[T]	Signal transduction mechanisms	Biological Process: cell morphogenesis (GO:0000902);; Biological Process: cell morphogenesis involved in differentiation (GO:0000904);; Biological Process: response to acid chemical (GO:0001101);; Biological Process: regulation of immune system process (GO:0002682);; Biological Process: regulation of response to biotic stimulus (GO:0002831);; Biological Process: regionalization (GO:0003002);; Mol…	K01180|5.8e-73|cmax:111487562|K01180 endo-1,3(4)-beta-glucanase [EC:3.2.1.6] | (RefSeq) uncharacterized protein LOC111487562	[T]	Signal transduction mechanisms	Protein kinase domain	PTI1-like tyrosine-protein kinase At3g15890 OS=Arabidopsis thaliana OX=3702 GN=At3g15890 PE=2 SV=1	Protein kinase domain-containing protein OS=Lupinus albus OX=3870 GN=Lal_00046088 PE=4 SV=1	S	Function unknown	protein TOO MANY MOUTHS [Syzygium oleosum]
Cmo_Chr01	711203	G	A	R	8	3,5	G	13	13,0	SYNONYMOUS_CODING	ttG/ttA	CmoCh01G001640
Cmo_Chr01	711250	T	C	Y	8	3,5	T	9	9,0	NON_SYNONYMOUS_CODING	tTg/tCg	CmoCh01G001640
Cmo_Chr01	711275	T	C	Y	10	5,5	T	11	11,0	SYNONYMOUS_CODING	ttT/ttC	CmoCh01G001640
Cmo_Chr01	711323	A	T	W	11	3,8	A	9	9,0	NON_SYNONYMOUS_CODING	ttA/ttT	CmoCh01G001640
Cmo_Chr01	711379	C	T	Y	12	6,6	C	10	10,0	NON_SYNONYMOUS_CODING	aCt/aTt	CmoCh01G001640
Cmo_Chr01	711710	A	T	W	6	5,1	A	3	3,0	UTR_5_PRIME	-	CmoCh01G001650	[U]	Intracellular trafficking, secretion, and vesicular transport	Molecular Function: GTPase activity (GO:0003924);; Molecular Function: GTP binding (GO:0005525);; Cellular Component: signal recognition particle, endoplasmic reticulum targeting (GO:0005786);; Biological Process: SRP-dependent cotranslational protein targeting to membrane (GO:0006614);; Molecular Function: 7S RNA binding (GO:0008312);	K03106|8.7e-274|cmos:111452092|K03106 signal recognition particle subunit SRP54 [EC:3.6.5.4] | (RefSeq) signal recognition particle 54 kDa protein 2-like	[U]	Intracellular trafficking, secretion, and vesicular transport	SRP54-type protein, GTPase domain	Signal recognition particle 54 kDa protein 2 OS=Solanum lycopersicum OX=4081 PE=2 SV=1	Signal recognition particle 54 kDa protein OS=Cucumis melo var. makuwa OX=1194695 GN=E6C27_scaffold46G002130 PE=3 SV=1	U	Intracellular trafficking, secretion, and vesicular transport	signal recognition particle 54 kDa protein 2-like [Cucurbita moschata]
Cmo_Chr01	713056	A	T	W	11	6,5	A	11	11,0	SYNONYMOUS_CODING	ccA/ccT	CmoCh01G001650	[U]	Intracellular trafficking, secretion, and vesicular transport	Molecular Function: GTPase activity (GO:0003924);; Molecular Function: GTP binding (GO:0005525);; Cellular Component: signal recognition particle, endoplasmic reticulum targeting (GO:0005786);; Biological Process: SRP-dependent cotranslational protein targeting to membrane (GO:0006614);; Molecular Function: 7S RNA binding (GO:0008312);	K03106|8.7e-274|cmos:111452092|K03106 signal recognition particle subunit SRP54 [EC:3.6.5.4] | (RefSeq) signal recognition particle 54 kDa protein 2-like	[U]	Intracellular trafficking, secretion, and vesicular transport	SRP54-type protein, GTPase domain	Signal recognition particle 54 kDa protein 2 OS=Solanum lycopersicum OX=4081 PE=2 SV=1	Signal recognition particle 54 kDa protein OS=Cucumis melo var. makuwa OX=1194695 GN=E6C27_scaffold46G002130 PE=3 SV=1	U	Intracellular trafficking, secretion, and vesicular transport	signal recognition particle 54 kDa protein 2-like [Cucurbita moschata]
Cmo_Chr01	713498	T	C	Y	8	1,7	T	9	9,0	SYNONYMOUS_CODING	taT/taC	CmoCh01G001650	[U]	Intracellular trafficking, secretion, and vesicular transport	Molecular Function: GTPase activity (GO:0003924);; Molecular Function: GTP binding (GO:0005525);; Cellular Component: signal recognition particle, endoplasmic reticulum targeting (GO:0005786);; Biological Process: SRP-dependent cotranslational protein targeting to membrane (GO:0006614);; Molecular Function: 7S RNA binding (GO:0008312);	K03106|8.7e-274|cmos:111452092|K03106 signal recognition particle subunit SRP54 [EC:3.6.5.4] | (RefSeq) signal recognition particle 54 kDa protein 2-like	[U]	Intracellular trafficking, secretion, and vesicular transport	SRP54-type protein, GTPase domain	Signal recognition particle 54 kDa protein 2 OS=Solanum lycopersicum OX=4081 PE=2 SV=1	Signal recognition particle 54 kDa protein OS=Cucumis melo var. makuwa OX=1194695 GN=E6C27_scaffold46G002130 PE=3 SV=1	U	Intracellular trafficking, secretion, and vesicular transport	signal recognition particle 54 kDa protein 2-like [Cucurbita moschata]
Cmo_Chr01	714361	A	G	R	7	3,4	A	10	10,0	SYNONYMOUS_CODING	ccA/ccG	CmoCh01G001650	[U]	Intracellular trafficking, secretion, and vesicular transport	Molecular Function: GTPase activity (GO:0003924);; Molecular Function: GTP binding (GO:0005525);; Cellular Component: signal recognition particle, endoplasmic reticulum targeting (GO:0005786);; Biological Process: SRP-dependent cotranslational protein targeting to membrane (GO:0006614);; Molecular Function: 7S RNA binding (GO:0008312);	K03106|8.7e-274|cmos:111452092|K03106 signal recognition particle subunit SRP54 [EC:3.6.5.4] | (RefSeq) signal recognition particle 54 kDa protein 2-like	[U]	Intracellular trafficking, secretion, and vesicular transport	SRP54-type protein, GTPase domain	Signal recognition particle 54 kDa protein 2 OS=Solanum lycopersicum OX=4081 PE=2 SV=1	Signal recognition particle 54 kDa protein OS=Cucumis melo var. makuwa OX=1194695 GN=E6C27_scaffold46G002130 PE=3 SV=1	U	Intracellular trafficking, secretion, and vesicular transport	signal recognition particle 54 kDa protein 2-like [Cucurbita moschata]
Cmo_Chr01	714490	T	C	Y	5	1,4	T	15	15,0	SYNONYMOUS_CODING	ggT/ggC	CmoCh01G001650	[U]	Intracellular trafficking, secretion, and vesicular transport	Molecular Function: GTPase activity (GO:0003924);; Molecular Function: GTP binding (GO:0005525);; Cellular Component: signal recognition particle, endoplasmic reticulum targeting (GO:0005786);; Biological Process: SRP-dependent cotranslational protein targeting to membrane (GO:0006614);; Molecular Function: 7S RNA binding (GO:0008312);	K03106|8.7e-274|cmos:111452092|K03106 signal recognition particle subunit SRP54 [EC:3.6.5.4] | (RefSeq) signal recognition particle 54 kDa protein 2-like	[U]	Intracellular trafficking, secretion, and vesicular transport	SRP54-type protein, GTPase domain	Signal recognition particle 54 kDa protein 2 OS=Solanum lycopersicum OX=4081 PE=2 SV=1	Signal recognition particle 54 kDa protein OS=Cucumis melo var. makuwa OX=1194695 GN=E6C27_scaffold46G002130 PE=3 SV=1	U	Intracellular trafficking, secretion, and vesicular transport	signal recognition particle 54 kDa protein 2-like [Cucurbita moschata]
Cmo_Chr01	714884	T	C	C	8	0,8	T	11	11,0	NON_SYNONYMOUS_CODING	aTt/aCt	CmoCh01G001650	[U]	Intracellular trafficking, secretion, and vesicular transport	Molecular Function: GTPase activity (GO:0003924);; Molecular Function: GTP binding (GO:0005525);; Cellular Component: signal recognition particle, endoplasmic reticulum targeting (GO:0005786);; Biological Process: SRP-dependent cotranslational protein targeting to membrane (GO:0006614);; Molecular Function: 7S RNA binding (GO:0008312);	K03106|8.7e-274|cmos:111452092|K03106 signal recognition particle subunit SRP54 [EC:3.6.5.4] | (RefSeq) signal recognition particle 54 kDa protein 2-like	[U]	Intracellular trafficking, secretion, and vesicular transport	SRP54-type protein, GTPase domain	Signal recognition particle 54 kDa protein 2 OS=Solanum lycopersicum OX=4081 PE=2 SV=1	Signal recognition particle 54 kDa protein OS=Cucumis melo var. makuwa OX=1194695 GN=E6C27_scaffold46G002130 PE=3 SV=1	U	Intracellular trafficking, secretion, and vesicular transport	signal recognition particle 54 kDa protein 2-like [Cucurbita moschata]
Cmo_Chr01	715791	A	G	R	12	4,8	A	24	24,0	SYNONYMOUS_CODING	ctA/ctG	CmoCh01G001650	[U]	Intracellular trafficking, secretion, and vesicular transport	Molecular Function: GTPase activity (GO:0003924);; Molecular Function: GTP binding (GO:0005525);; Cellular Component: signal recognition particle, endoplasmic reticulum targeting (GO:0005786);; Biological Process: SRP-dependent cotranslational protein targeting to membrane (GO:0006614);; Molecular Function: 7S RNA binding (GO:0008312);	K03106|8.7e-274|cmos:111452092|K03106 signal recognition particle subunit SRP54 [EC:3.6.5.4] | (RefSeq) signal recognition particle 54 kDa protein 2-like	[U]	Intracellular trafficking, secretion, and vesicular transport	SRP54-type protein, GTPase domain	Signal recognition particle 54 kDa protein 2 OS=Solanum lycopersicum OX=4081 PE=2 SV=1	Signal recognition particle 54 kDa protein OS=Cucumis melo var. makuwa OX=1194695 GN=E6C27_scaffold46G002130 PE=3 SV=1	U	Intracellular trafficking, secretion, and vesicular transport	signal recognition particle 54 kDa protein 2-like [Cucurbita moschata]
Cmo_Chr01	715824	G	T	T	13	0,13	G	25	25,0	SYNONYMOUS_CODING	acG/acT	CmoCh01G001650	[U]	Intracellular trafficking, secretion, and vesicular transport	Molecular Function: GTPase activity (GO:0003924);; Molecular Function: GTP binding (GO:0005525);; Cellular Component: signal recognition particle, endoplasmic reticulum targeting (GO:0005786);; Biological Process: SRP-dependent cotranslational protein targeting to membrane (GO:0006614);; Molecular Function: 7S RNA binding (GO:0008312);	K03106|8.7e-274|cmos:111452092|K03106 signal recognition particle subunit SRP54 [EC:3.6.5.4] | (RefSeq) signal recognition particle 54 kDa protein 2-like	[U]	Intracellular trafficking, secretion, and vesicular transport	SRP54-type protein, GTPase domain	Signal recognition particle 54 kDa protein 2 OS=Solanum lycopersicum OX=4081 PE=2 SV=1	Signal recognition particle 54 kDa protein OS=Cucumis melo var. makuwa OX=1194695 GN=E6C27_scaffold46G002130 PE=3 SV=1	U	Intracellular trafficking, secretion, and vesicular transport	signal recognition particle 54 kDa protein 2-like [Cucurbita moschata]
Cmo_Chr01	718897	A	C	M	9	4,5	A	21	21,0	SYNONYMOUS_CODING	gcA/gcC	CmoCh01G001660	--	--	Molecular Function: DNA binding (GO:0003677);; Molecular Function: protein dimerization activity (GO:0046983);	--	[L]	Replication, recombination and repair	Domain of unknown function (DUF4413)	Zinc finger BED domain-containing protein RICESLEEPER 2 OS=Oryza sativa subsp. japonica OX=39947 GN=Os03g0733400 PE=2 SV=1	zinc finger BED domain-containing protein DAYSLEEPER-like OS=Cucumis melo OX=3656 GN=LOC107991265 PE=4 SV=1	L	Replication, recombination and repair	zinc finger BED domain-containing protein DAYSLEEPER-like [Cucurbita moschata]
Cmo_Chr01	719695	G	A	R	9	3,6	G	13	13,0	SYNONYMOUS_CODING	ttG/ttA	CmoCh01G001660	--	--	Molecular Function: DNA binding (GO:0003677);; Molecular Function: protein dimerization activity (GO:0046983);	--	[L]	Replication, recombination and repair	Domain of unknown function (DUF4413)	Zinc finger BED domain-containing protein RICESLEEPER 2 OS=Oryza sativa subsp. japonica OX=39947 GN=Os03g0733400 PE=2 SV=1	zinc finger BED domain-containing protein DAYSLEEPER-like OS=Cucumis melo OX=3656 GN=LOC107991265 PE=4 SV=1	L	Replication, recombination and repair	zinc finger BED domain-containing protein DAYSLEEPER-like [Cucurbita moschata]
Cmo_Chr01	719701	G	A	R	9	5,4	G	13	13,0	SYNONYMOUS_CODING	ttG/ttA	CmoCh01G001660	--	--	Molecular Function: DNA binding (GO:0003677);; Molecular Function: protein dimerization activity (GO:0046983);	--	[L]	Replication, recombination and repair	Domain of unknown function (DUF4413)	Zinc finger BED domain-containing protein RICESLEEPER 2 OS=Oryza sativa subsp. japonica OX=39947 GN=Os03g0733400 PE=2 SV=1	zinc finger BED domain-containing protein DAYSLEEPER-like OS=Cucumis melo OX=3656 GN=LOC107991265 PE=4 SV=1	L	Replication, recombination and repair	zinc finger BED domain-containing protein DAYSLEEPER-like [Cucurbita moschata]
Cmo_Chr01	719959	T	C	Y	15	5,10	T	14	14,0	SYNONYMOUS_CODING	ttT/ttC	CmoCh01G001660	--	--	Molecular Function: DNA binding (GO:0003677);; Molecular Function: protein dimerization activity (GO:0046983);	--	[L]	Replication, recombination and repair	Domain of unknown function (DUF4413)	Zinc finger BED domain-containing protein RICESLEEPER 2 OS=Oryza sativa subsp. japonica OX=39947 GN=Os03g0733400 PE=2 SV=1	zinc finger BED domain-containing protein DAYSLEEPER-like OS=Cucumis melo OX=3656 GN=LOC107991265 PE=4 SV=1	L	Replication, recombination and repair	zinc finger BED domain-containing protein DAYSLEEPER-like [Cucurbita moschata]
Cmo_Chr01	720006	T	C	Y	16	8,8	T	20	20,0	NON_SYNONYMOUS_CODING	gTg/gCg	CmoCh01G001660	--	--	Molecular Function: DNA binding (GO:0003677);; Molecular Function: protein dimerization activity (GO:0046983);	--	[L]	Replication, recombination and repair	Domain of unknown function (DUF4413)	Zinc finger BED domain-containing protein RICESLEEPER 2 OS=Oryza sativa subsp. japonica OX=39947 GN=Os03g0733400 PE=2 SV=1	zinc finger BED domain-containing protein DAYSLEEPER-like OS=Cucumis melo OX=3656 GN=LOC107991265 PE=4 SV=1	L	Replication, recombination and repair	zinc finger BED domain-containing protein DAYSLEEPER-like [Cucurbita moschata]
Cmo_Chr01	720334	A	G	A	11	11,0	G	17	0,17	SYNONYMOUS_CODING	ttA/ttG	CmoCh01G001660	--	--	Molecular Function: DNA binding (GO:0003677);; Molecular Function: protein dimerization activity (GO:0046983);	--	[L]	Replication, recombination and repair	Domain of unknown function (DUF4413)	Zinc finger BED domain-containing protein RICESLEEPER 2 OS=Oryza sativa subsp. japonica OX=39947 GN=Os03g0733400 PE=2 SV=1	zinc finger BED domain-containing protein DAYSLEEPER-like OS=Cucumis melo OX=3656 GN=LOC107991265 PE=4 SV=1	L	Replication, recombination and repair	zinc finger BED domain-containing protein DAYSLEEPER-like [Cucurbita moschata]
Cmo_Chr01	720355	C	T	Y	13	4,9	C	17	17,0	SYNONYMOUS_CODING	ttC/ttT	CmoCh01G001660	--	--	Molecular Function: DNA binding (GO:0003677);; Molecular Function: protein dimerization activity (GO:0046983);	--	[L]	Replication, recombination and repair	Domain of unknown function (DUF4413)	Zinc finger BED domain-containing protein RICESLEEPER 2 OS=Oryza sativa subsp. japonica OX=39947 GN=Os03g0733400 PE=2 SV=1	zinc finger BED domain-containing protein DAYSLEEPER-like OS=Cucumis melo OX=3656 GN=LOC107991265 PE=4 SV=1	L	Replication, recombination and repair	zinc finger BED domain-containing protein DAYSLEEPER-like [Cucurbita moschata]
Cmo_Chr01	720390	A	G	R	14	6,8	A	14	14,0	NON_SYNONYMOUS_CODING	cAg/cGg	CmoCh01G001660	--	--	Molecular Function: DNA binding (GO:0003677);; Molecular Function: protein dimerization activity (GO:0046983);	--	[L]	Replication, recombination and repair	Domain of unknown function (DUF4413)	Zinc finger BED domain-containing protein RICESLEEPER 2 OS=Oryza sativa subsp. japonica OX=39947 GN=Os03g0733400 PE=2 SV=1	zinc finger BED domain-containing protein DAYSLEEPER-like OS=Cucumis melo OX=3656 GN=LOC107991265 PE=4 SV=1	L	Replication, recombination and repair	zinc finger BED domain-containing protein DAYSLEEPER-like [Cucurbita moschata]
Cmo_Chr01	720577	A	G	R	8	5,3	A	13	13,0	SYNONYMOUS_CODING	ccA/ccG	CmoCh01G001660	--	--	Molecular Function: DNA binding (GO:0003677);; Molecular Function: protein dimerization activity (GO:0046983);	--	[L]	Replication, recombination and repair	Domain of unknown function (DUF4413)	Zinc finger BED domain-containing protein RICESLEEPER 2 OS=Oryza sativa subsp. japonica OX=39947 GN=Os03g0733400 PE=2 SV=1	zinc finger BED domain-containing protein DAYSLEEPER-like OS=Cucumis melo OX=3656 GN=LOC107991265 PE=4 SV=1	L	Replication, recombination and repair	zinc finger BED domain-containing protein DAYSLEEPER-like [Cucurbita moschata]
Cmo_Chr01	720784	C	A	M	7	2,5	C	8	8,0	UTR_3_PRIME	-	CmoCh01G001660	--	--	Molecular Function: DNA binding (GO:0003677);; Molecular Function: protein dimerization activity (GO:0046983);	--	[L]	Replication, recombination and repair	Domain of unknown function (DUF4413)	Zinc finger BED domain-containing protein RICESLEEPER 2 OS=Oryza sativa subsp. japonica OX=39947 GN=Os03g0733400 PE=2 SV=1	zinc finger BED domain-containing protein DAYSLEEPER-like OS=Cucumis melo OX=3656 GN=LOC107991265 PE=4 SV=1	L	Replication, recombination and repair	zinc finger BED domain-containing protein DAYSLEEPER-like [Cucurbita moschata]
Cmo_Chr01	721088	G	A	R	9	3,6	G	9	9,0	SYNONYMOUS_CODING	cgC/cgT	CmoCh01G001670	--	--	Cellular Component: nucleus (GO:0005634);; Biological Process: regulation of transcription, DNA-templated (GO:0006355);; Molecular Function: zinc ion binding (GO:0008270);	K17604|2.2e-17|mcha:111020950|K17604 zinc finger SWIM domain-containing protein 3 | (RefSeq) uncharacterized protein LOC111020950	--	--	--	--	Protein FAR1-RELATED SEQUENCE OS=Cucumis sativus OX=3659 GN=Csa_4G006410 PE=3 SV=1	S	Function unknown	protein FAR1-RELATED SEQUENCE 6-like isoform X1 [Cucurbita moschata]
Cmo_Chr01	734572	C	T	Y	9	3,6	C	13	13,0	SYNONYMOUS_CODING	taC/taT	CmoCh01G001690	[C]	Energy production and conversion	Molecular Function: oxidoreductase activity (GO:0016491);; Molecular Function: metal ion binding (GO:0046872);; Molecular Function: 2 iron, 2 sulfur cluster binding (GO:0051537);	K03943|2.4e-147|cmos:111452832|K03943 NADH dehydrogenase (ubiquinone) flavoprotein 2 [EC:7.1.1.2] | (RefSeq) NADH dehydrogenase [ubiquinone] flavoprotein 2, mitochondrial-like	[C]	Energy production and conversion	Thioredoxin-like [2Fe-2S] ferredoxin	NADH dehydrogenase [ubiquinone] flavoprotein 2, mitochondrial OS=Arabidopsis thaliana OX=3702 GN=At4g02580 PE=1 SV=3	NADH dehydrogenase [ubiquinone] flavoprotein 2, mitochondrial OS=Cucumis melo OX=3656 GN=LOC103494666 PE=3 SV=1	C	Energy production and conversion	NADH dehydrogenase [ubiquinone] flavoprotein 2, mitochondrial-like [Cucurbita moschata]
Cmo_Chr01	758388	C	T	T	11	0,11	C	10	10,0	SYNONYMOUS_CODING	caG/caA	CmoCh01G001720	--	--	Cellular Component: nucleus (GO:0005634);; Cellular Component: membrane (GO:0016020);; Cellular Component: integral component of membrane (GO:0016021);; Biological Process: response to karrikin (GO:0080167);	--	--	--	Nodulin-like	--	Nodulin-like domain-containing protein OS=Cucumis sativus OX=3659 GN=Csa_4G006300 PE=4 SV=1	S	Function unknown	protein NUCLEAR FUSION DEFECTIVE 4-like [Cucurbita moschata]
Cmo_Chr01	760436	T	G	K	13	8,5	T	8	8,0	SYNONYMOUS_CODING	atA/atC	CmoCh01G001720	--	--	Cellular Component: nucleus (GO:0005634);; Cellular Component: membrane (GO:0016020);; Cellular Component: integral component of membrane (GO:0016021);; Biological Process: response to karrikin (GO:0080167);	--	--	--	Nodulin-like	--	Nodulin-like domain-containing protein OS=Cucumis sativus OX=3659 GN=Csa_4G006300 PE=4 SV=1	S	Function unknown	protein NUCLEAR FUSION DEFECTIVE 4-like [Cucurbita moschata]
Cmo_Chr01	760577	T	C	Y	14	7,7	T	8	8,0	SYNONYMOUS_CODING	ccA/ccG	CmoCh01G001720	--	--	Cellular Component: nucleus (GO:0005634);; Cellular Component: membrane (GO:0016020);; Cellular Component: integral component of membrane (GO:0016021);; Biological Process: response to karrikin (GO:0080167);	--	--	--	Nodulin-like	--	Nodulin-like domain-containing protein OS=Cucumis sativus OX=3659 GN=Csa_4G006300 PE=4 SV=1	S	Function unknown	protein NUCLEAR FUSION DEFECTIVE 4-like [Cucurbita moschata]
Cmo_Chr01	760586	A	T	W	14	6,8	A	8	8,0	NON_SYNONYMOUS_CODING	agT/agA	CmoCh01G001720	--	--	Cellular Component: nucleus (GO:0005634);; Cellular Component: membrane (GO:0016020);; Cellular Component: integral component of membrane (GO:0016021);; Biological Process: response to karrikin (GO:0080167);	--	--	--	Nodulin-like	--	Nodulin-like domain-containing protein OS=Cucumis sativus OX=3659 GN=Csa_4G006300 PE=4 SV=1	S	Function unknown	protein NUCLEAR FUSION DEFECTIVE 4-like [Cucurbita moschata]
Cmo_Chr01	761302	C	T	T	14	0,14	T	16	0,16	UTR_5_PRIME	-	CmoCh01G001730	[CE]	--	Molecular Function: magnesium ion binding (GO:0000287);; Molecular Function: 3-isopropylmalate dehydrogenase activity (GO:0003862);; Biological Process: leucine biosynthetic process (GO:0009098);; Molecular Function: NAD binding (GO:0051287);	K00052|6.8e-229|cmos:111452151|K00052 3-isopropylmalate dehydrogenase [EC:1.1.1.85] | (RefSeq) 3-isopropylmalate dehydrogenase, chloroplastic-like	[E]	Amino acid transport and metabolism	Isocitrate/isopropylmalate dehydrogenase	3-isopropylmalate dehydrogenase, chloroplastic OS=Brassica napus OX=3708 PE=2 SV=1	3-isopropylmalate dehydrogenase OS=Cucumis melo OX=3656 GN=LOC103494678 PE=3 SV=1	E	Amino acid transport and metabolism	3-isopropylmalate dehydrogenase, chloroplastic-like [Cucurbita moschata]
Cmo_Chr01	767002	C	T	C	9	9,0	T	11	0,11	UTR_5_PRIME	-	CmoCh01G001740	[J]	Translation, ribosomal structure and biogenesis	Molecular Function: structural constituent of ribosome (GO:0003735);; Cellular Component: ribosome (GO:0005840);; Biological Process: translation (GO:0006412);	K02956|5.1e-15|bpg:Bathy04g00460|K02956 small subunit ribosomal protein S15 | (RefSeq) ribosomal protein S15	[J]	Translation, ribosomal structure and biogenesis	Ribosomal protein S15	--	30S ribosomal protein S15, chloroplastic OS=Cucumis melo var. makuwa OX=1194695 GN=E5676_scaffold655G001960 PE=3 SV=1	J	Translation, ribosomal structure and biogenesis	uncharacterized protein LOC111452150 [Cucurbita moschata]
Cmo_Chr01	769027	C	T	C	17	17,0	T	11	0,11	SYNONYMOUS_CODING	gcC/gcT	CmoCh01G001740	[J]	Translation, ribosomal structure and biogenesis	Molecular Function: structural constituent of ribosome (GO:0003735);; Cellular Component: ribosome (GO:0005840);; Biological Process: translation (GO:0006412);	K02956|5.1e-15|bpg:Bathy04g00460|K02956 small subunit ribosomal protein S15 | (RefSeq) ribosomal protein S15	[J]	Translation, ribosomal structure and biogenesis	Ribosomal protein S15	--	30S ribosomal protein S15, chloroplastic OS=Cucumis melo var. makuwa OX=1194695 GN=E5676_scaffold655G001960 PE=3 SV=1	J	Translation, ribosomal structure and biogenesis	uncharacterized protein LOC111452150 [Cucurbita moschata]
Cmo_Chr01	813626	A	G	R	18	11,7	A	12	12,0	UTR_3_PRIME	-	CmoCh01G001860	--	--	Cellular Component: integral component of membrane (GO:0016021);	--	--	--	--	--	Uncharacterized protein OS=Cucumis sativus OX=3659 GN=Csa_4G007020 PE=4 SV=1	--	--	uncharacterized protein LOC111452136 [Cucurbita moschata]
Cmo_Chr01	823542	T	C	T	13	13,0	C	12	0,12	NON_SYNONYMOUS_CODING	gTg/gCg	CmoCh01G001890	[M]	Cell wall/membrane/envelope biogenesis	Molecular Function: catalytic activity (GO:0003824);	K09753|9.8e-178|cmos:111452574|K09753 cinnamoyl-CoA reductase [EC:1.2.1.44] | (RefSeq) cinnamoyl-CoA reductase 2-like	[V]	Defense mechanisms	NAD dependent epimerase/dehydratase family	Cinnamoyl-CoA reductase 1 OS=Arabidopsis thaliana OX=3702 GN=CCR1 PE=1 SV=1	cinnamoyl-CoA reductase 2-like OS=Cucumis melo OX=3656 GN=LOC103502824 PE=4 SV=1	V	Defense mechanisms	cinnamoyl-CoA reductase 2-like [Cucurbita moschata]
Cmo_Chr01	825917	G	A	G	11	11,0	A	11	0,11	NON_SYNONYMOUS_CODING	cGa/cAa	CmoCh01G001900	[M]	Cell wall/membrane/envelope biogenesis	Molecular Function: catalytic activity (GO:0003824);	K09753|6.2e-188|cmos:111452626|K09753 cinnamoyl-CoA reductase [EC:1.2.1.44] | (RefSeq) cinnamoyl-CoA reductase 2-like	[V]	Defense mechanisms	NAD dependent epimerase/dehydratase family	Cinnamoyl-CoA reductase 2 OS=Arabidopsis thaliana OX=3702 GN=CCR2 PE=1 SV=1	Cinnamoyl-CoA reductase 2-like OS=Cucumis melo var. makuwa OX=1194695 GN=E5676_scaffold25G00020 PE=4 SV=1	V	Defense mechanisms	cinnamoyl-CoA reductase 2-like [Cucurbita moschata]
Cmo_Chr01	844191	T	C	T	10	10,0	C	14	0,14	UTR_3_PRIME	-	CmoCh01G001930	--	--	Biological Process: phosphatidylcholine biosynthetic process (GO:0006656);; Molecular Function: S-adenosylmethionine-dependent methyltransferase activity (GO:0008757);; Cellular Component: integral component of membrane (GO:0016021);; Biological Process: methylation (GO:0032259);	K00550|1.1e-92|cmos:111452701|K00550 phosphatidyl-N-methylethanolamine N-methyltransferase [EC:2.1.1.71] | (RefSeq) phosphatidyl-N-methylethanolamine N-methyltransferase	--	--	Phospholipid methyltransferase	Phosphatidyl-N-methylethanolamine N-methyltransferase OS=Arabidopsis thaliana OX=3702 GN=PLMT PE=2 SV=1	phosphatidyl-N-methylethanolamine N-methyltransferase OS=Cucumis melo OX=3656 GN=LOC103502819 PE=4 SV=1	I	Lipid transport and metabolism	phosphatidyl-N-methylethanolamine N-methyltransferase [Cucurbita moschata]
Cmo_Chr01	846949	T	A	T	13	13,0	A	9	0,9	NON_SYNONYMOUS_CODING	Atc/Ttc	CmoCh01G001930	--	--	Biological Process: phosphatidylcholine biosynthetic process (GO:0006656);; Molecular Function: S-adenosylmethionine-dependent methyltransferase activity (GO:0008757);; Cellular Component: integral component of membrane (GO:0016021);; Biological Process: methylation (GO:0032259);	K00550|1.1e-92|cmos:111452701|K00550 phosphatidyl-N-methylethanolamine N-methyltransferase [EC:2.1.1.71] | (RefSeq) phosphatidyl-N-methylethanolamine N-methyltransferase	--	--	Phospholipid methyltransferase	Phosphatidyl-N-methylethanolamine N-methyltransferase OS=Arabidopsis thaliana OX=3702 GN=PLMT PE=2 SV=1	phosphatidyl-N-methylethanolamine N-methyltransferase OS=Cucumis melo OX=3656 GN=LOC103502819 PE=4 SV=1	I	Lipid transport and metabolism	phosphatidyl-N-methylethanolamine N-methyltransferase [Cucurbita moschata]
Cmo_Chr01	847032	T	C	T	13	13,0	C	7	0,7	NON_SYNONYMOUS_CODING	cAa/cGa	CmoCh01G001930	--	--	Biological Process: phosphatidylcholine biosynthetic process (GO:0006656);; Molecular Function: S-adenosylmethionine-dependent methyltransferase activity (GO:0008757);; Cellular Component: integral component of membrane (GO:0016021);; Biological Process: methylation (GO:0032259);	K00550|1.1e-92|cmos:111452701|K00550 phosphatidyl-N-methylethanolamine N-methyltransferase [EC:2.1.1.71] | (RefSeq) phosphatidyl-N-methylethanolamine N-methyltransferase	--	--	Phospholipid methyltransferase	Phosphatidyl-N-methylethanolamine N-methyltransferase OS=Arabidopsis thaliana OX=3702 GN=PLMT PE=2 SV=1	phosphatidyl-N-methylethanolamine N-methyltransferase OS=Cucumis melo OX=3656 GN=LOC103502819 PE=4 SV=1	I	Lipid transport and metabolism	phosphatidyl-N-methylethanolamine N-methyltransferase [Cucurbita moschata]
Cmo_Chr01	847104	T	C	T	9	9,0	C	8	0,8	UTR_5_PRIME	-	CmoCh01G001930	--	--	Biological Process: phosphatidylcholine biosynthetic process (GO:0006656);; Molecular Function: S-adenosylmethionine-dependent methyltransferase activity (GO:0008757);; Cellular Component: integral component of membrane (GO:0016021);; Biological Process: methylation (GO:0032259);	K00550|1.1e-92|cmos:111452701|K00550 phosphatidyl-N-methylethanolamine N-methyltransferase [EC:2.1.1.71] | (RefSeq) phosphatidyl-N-methylethanolamine N-methyltransferase	--	--	Phospholipid methyltransferase	Phosphatidyl-N-methylethanolamine N-methyltransferase OS=Arabidopsis thaliana OX=3702 GN=PLMT PE=2 SV=1	phosphatidyl-N-methylethanolamine N-methyltransferase OS=Cucumis melo OX=3656 GN=LOC103502819 PE=4 SV=1	I	Lipid transport and metabolism	phosphatidyl-N-methylethanolamine N-methyltransferase [Cucurbita moschata]
Cmo_Chr01	869855	T	G	T	14	14,0	G	9	0,9	SYNONYMOUS_CODING	ctA/ctC	CmoCh01G001950	[V]	Defense mechanisms	Molecular Function: ATP binding (GO:0005524);; Cellular Component: integral component of membrane (GO:0016021);; Molecular Function: ATPase activity (GO:0016887);; Molecular Function: ATPase-coupled transmembrane transporter activity (GO:0042626);	K05674|0.0e+00|cmos:111452749|K05674 ATP-binding cassette, subfamily C (CFTR/MRP), member 10 | (RefSeq) ABC transporter C family member 13 isoform X1	[Q]	Secondary metabolites biosynthesis, transport and catabolism	ABC transporter	ABC transporter C family member 13 OS=Arabidopsis thaliana OX=3702 GN=ABCC13 PE=2 SV=3	ABC transporter C family member 13 isoform X4 OS=Cucumis melo OX=3656 GN=LOC103502816 PE=4 SV=1	Q	Secondary metabolites biosynthesis, transport and catabolism	ABC transporter C family member 13 isoform X1 [Cucurbita moschata]
Cmo_Chr01	907284	T	A	T	8	8,0	A	8	0,8	NON_SYNONYMOUS_CODING	Tcc/Acc	CmoCh01G002010	[T]	Signal transduction mechanisms	Molecular Function: protein serine/threonine kinase activity (GO:0004674);; Molecular Function: ATP binding (GO:0005524);; Cellular Component: integral component of membrane (GO:0016021);	K13420|2.7e-64|cam:101509434|K13420 LRR receptor-like serine/threonine-protein kinase FLS2 [EC:2.7.11.1] | (RefSeq) probable LRR receptor-like serine/threonine-protein kinase At3g47570	--	--	Protein tyrosine and serine/threonine kinase	Putative leucine-rich repeat receptor-like serine/threonine-protein kinase At2g24130 OS=Arabidopsis thaliana OX=3702 GN=At2g24130 PE=3 SV=1	Putative leucine-rich repeat receptor-like serine/threonine-protein kinase OS=Cucumis melo var. makuwa OX=1194695 GN=E5676_scaffold901G00010 PE=3 SV=1	T	Signal transduction mechanisms	putative leucine-rich repeat receptor-like serine/threonine-protein kinase At2g24130 [Cucurbita moschata]
Cmo_Chr01	907304	G	A	G	9	9,0	A	8	0,8	SYNONYMOUS_CODING	ccG/ccA	CmoCh01G002010	[T]	Signal transduction mechanisms	Molecular Function: protein serine/threonine kinase activity (GO:0004674);; Molecular Function: ATP binding (GO:0005524);; Cellular Component: integral component of membrane (GO:0016021);	K13420|2.7e-64|cam:101509434|K13420 LRR receptor-like serine/threonine-protein kinase FLS2 [EC:2.7.11.1] | (RefSeq) probable LRR receptor-like serine/threonine-protein kinase At3g47570	--	--	Protein tyrosine and serine/threonine kinase	Putative leucine-rich repeat receptor-like serine/threonine-protein kinase At2g24130 OS=Arabidopsis thaliana OX=3702 GN=At2g24130 PE=3 SV=1	Putative leucine-rich repeat receptor-like serine/threonine-protein kinase OS=Cucumis melo var. makuwa OX=1194695 GN=E5676_scaffold901G00010 PE=3 SV=1	T	Signal transduction mechanisms	putative leucine-rich repeat receptor-like serine/threonine-protein kinase At2g24130 [Cucurbita moschata]
Cmo_Chr01	907544	T	G	T	12	12,0	G	11	0,11	NON_SYNONYMOUS_CODING	gaT/gaG	CmoCh01G002010	[T]	Signal transduction mechanisms	Molecular Function: protein serine/threonine kinase activity (GO:0004674);; Molecular Function: ATP binding (GO:0005524);; Cellular Component: integral component of membrane (GO:0016021);	K13420|2.7e-64|cam:101509434|K13420 LRR receptor-like serine/threonine-protein kinase FLS2 [EC:2.7.11.1] | (RefSeq) probable LRR receptor-like serine/threonine-protein kinase At3g47570	--	--	Protein tyrosine and serine/threonine kinase	Putative leucine-rich repeat receptor-like serine/threonine-protein kinase At2g24130 OS=Arabidopsis thaliana OX=3702 GN=At2g24130 PE=3 SV=1	Putative leucine-rich repeat receptor-like serine/threonine-protein kinase OS=Cucumis melo var. makuwa OX=1194695 GN=E5676_scaffold901G00010 PE=3 SV=1	T	Signal transduction mechanisms	putative leucine-rich repeat receptor-like serine/threonine-protein kinase At2g24130 [Cucurbita moschata]
Cmo_Chr01	907745	A	G	A	10	10,0	G	8	0,8	SYNONYMOUS_CODING	ctA/ctG	CmoCh01G002010	[T]	Signal transduction mechanisms	Molecular Function: protein serine/threonine kinase activity (GO:0004674);; Molecular Function: ATP binding (GO:0005524);; Cellular Component: integral component of membrane (GO:0016021);	K13420|2.7e-64|cam:101509434|K13420 LRR receptor-like serine/threonine-protein kinase FLS2 [EC:2.7.11.1] | (RefSeq) probable LRR receptor-like serine/threonine-protein kinase At3g47570	--	--	Protein tyrosine and serine/threonine kinase	Putative leucine-rich repeat receptor-like serine/threonine-protein kinase At2g24130 OS=Arabidopsis thaliana OX=3702 GN=At2g24130 PE=3 SV=1	Putative leucine-rich repeat receptor-like serine/threonine-protein kinase OS=Cucumis melo var. makuwa OX=1194695 GN=E5676_scaffold901G00010 PE=3 SV=1	T	Signal transduction mechanisms	putative leucine-rich repeat receptor-like serine/threonine-protein kinase At2g24130 [Cucurbita moschata]
Cmo_Chr01	908138	A	C	A	10	10,0	C	13	0,13	SYNONYMOUS_CODING	ccA/ccC	CmoCh01G002010	[T]	Signal transduction mechanisms	Molecular Function: protein serine/threonine kinase activity (GO:0004674);; Molecular Function: ATP binding (GO:0005524);; Cellular Component: integral component of membrane (GO:0016021);	K13420|2.7e-64|cam:101509434|K13420 LRR receptor-like serine/threonine-protein kinase FLS2 [EC:2.7.11.1] | (RefSeq) probable LRR receptor-like serine/threonine-protein kinase At3g47570	--	--	Protein tyrosine and serine/threonine kinase	Putative leucine-rich repeat receptor-like serine/threonine-protein kinase At2g24130 OS=Arabidopsis thaliana OX=3702 GN=At2g24130 PE=3 SV=1	Putative leucine-rich repeat receptor-like serine/threonine-protein kinase OS=Cucumis melo var. makuwa OX=1194695 GN=E5676_scaffold901G00010 PE=3 SV=1	T	Signal transduction mechanisms	putative leucine-rich repeat receptor-like serine/threonine-protein kinase At2g24130 [Cucurbita moschata]
Cmo_Chr01	911311	C	T	Y	11	6,5	C	17	17,0	NON_SYNONYMOUS_CODING	tCt/tTt	CmoCh01G002020
Cmo_Chr01	953640	G	T	G	10	10,0	T	11	0,11	NON_SYNONYMOUS_CODING	Gtg/Ttg	CmoCh01G002150	[MDT]	--	Molecular Function: calcium ion binding (GO:0005509);; Molecular Function: ATP binding (GO:0005524);	K08900|1.6e-272|cmos:111452082|K08900 mitochondrial chaperone BCS1 | (RefSeq) AAA-ATPase At4g25835-like	[O]	Posttranslational modification, protein turnover, chaperones	Domain associated at C-terminal with AAA	AAA-ATPase At4g25835 OS=Arabidopsis thaliana OX=3702 GN=At4g25835 PE=2 SV=1	Adenosinetriphosphatase OS=Nyssa sinensis OX=561372 GN=F0562_014560 PE=3 SV=1	O	Posttranslational modification, protein turnover, chaperones	AAA-ATPase At4g25835-like [Cucurbita moschata]
Cmo_Chr01	958274	T	C	T	13	13,0	C	13	0,13	NON_SYNONYMOUS_CODING	cTt/cCt	CmoCh01G002160
Cmo_Chr01	965063	T	C	T	9	9,0	C	17	0,17	NON_SYNONYMOUS_CODING	Ata/Gta	CmoCh01G002180	--	--	Cellular Component: transcription repressor complex (GO:0017053);	--	--	--	LIN37	--	Mucin-2 isoform X2 OS=Cucumis melo var. makuwa OX=1194695 GN=E5676_scaffold25G00050 PE=4 SV=1	--	--	uncharacterized protein LOC111452632 [Cucurbita moschata]
Cmo_Chr01	965103	T	C	T	10	10,0	C	17	0,17	SYNONYMOUS_CODING	caA/caG	CmoCh01G002180	--	--	Cellular Component: transcription repressor complex (GO:0017053);	--	--	--	LIN37	--	Mucin-2 isoform X2 OS=Cucumis melo var. makuwa OX=1194695 GN=E5676_scaffold25G00050 PE=4 SV=1	--	--	uncharacterized protein LOC111452632 [Cucurbita moschata]
Cmo_Chr01	969611	A	C	A	10	10,0	C	15	0,15	NON_SYNONYMOUS_CODING	Tta/Gta	CmoCh01G002200	[T]	Signal transduction mechanisms	Molecular Function: protein serine/threonine kinase activity (GO:0004674);; Molecular Function: ATP binding (GO:0005524);	K08853|1.6e-152|cmos:111452631|K08853 AP2-associated kinase [EC:2.7.11.1] | (RefSeq) probable serine/threonine-protein kinase DDB_G0276461 isoform X1	[T]	Signal transduction mechanisms	Protein kinase domain	3-phosphoinositide-dependent protein kinase 1 OS=Arabidopsis thaliana OX=3702 GN=PDPK1 PE=1 SV=1	Serine/threonine protein kinase OS=Trema orientale OX=63057 GN=TorRG33x02_042280 PE=4 SV=1	T	Signal transduction mechanisms	probable serine/threonine-protein kinase DDB_G0276461 isoform X2 [Cucurbita moschata]
Cmo_Chr01	970282	C	T	C	9	9,0	T	4	0,4	SYNONYMOUS_CODING	acG/acA	CmoCh01G002200	[T]	Signal transduction mechanisms	Molecular Function: protein serine/threonine kinase activity (GO:0004674);; Molecular Function: ATP binding (GO:0005524);	K08853|1.6e-152|cmos:111452631|K08853 AP2-associated kinase [EC:2.7.11.1] | (RefSeq) probable serine/threonine-protein kinase DDB_G0276461 isoform X1	[T]	Signal transduction mechanisms	Protein kinase domain	3-phosphoinositide-dependent protein kinase 1 OS=Arabidopsis thaliana OX=3702 GN=PDPK1 PE=1 SV=1	Serine/threonine protein kinase OS=Trema orientale OX=63057 GN=TorRG33x02_042280 PE=4 SV=1	T	Signal transduction mechanisms	probable serine/threonine-protein kinase DDB_G0276461 isoform X2 [Cucurbita moschata]
Cmo_Chr01	971065	C	T	C	10	10,0	T	12	0,12	SYNONYMOUS_CODING	ccG/ccA	CmoCh01G002200	[T]	Signal transduction mechanisms	Molecular Function: protein serine/threonine kinase activity (GO:0004674);; Molecular Function: ATP binding (GO:0005524);	K08853|1.6e-152|cmos:111452631|K08853 AP2-associated kinase [EC:2.7.11.1] | (RefSeq) probable serine/threonine-protein kinase DDB_G0276461 isoform X1	[T]	Signal transduction mechanisms	Protein kinase domain	3-phosphoinositide-dependent protein kinase 1 OS=Arabidopsis thaliana OX=3702 GN=PDPK1 PE=1 SV=1	Serine/threonine protein kinase OS=Trema orientale OX=63057 GN=TorRG33x02_042280 PE=4 SV=1	T	Signal transduction mechanisms	probable serine/threonine-protein kinase DDB_G0276461 isoform X2 [Cucurbita moschata]
Cmo_Chr01	971091	T	C	T	11	11,0	C	10	0,10	NON_SYNONYMOUS_CODING	Ata/Gta	CmoCh01G002200	[T]	Signal transduction mechanisms	Molecular Function: protein serine/threonine kinase activity (GO:0004674);; Molecular Function: ATP binding (GO:0005524);	K08853|1.6e-152|cmos:111452631|K08853 AP2-associated kinase [EC:2.7.11.1] | (RefSeq) probable serine/threonine-protein kinase DDB_G0276461 isoform X1	[T]	Signal transduction mechanisms	Protein kinase domain	3-phosphoinositide-dependent protein kinase 1 OS=Arabidopsis thaliana OX=3702 GN=PDPK1 PE=1 SV=1	Serine/threonine protein kinase OS=Trema orientale OX=63057 GN=TorRG33x02_042280 PE=4 SV=1	T	Signal transduction mechanisms	probable serine/threonine-protein kinase DDB_G0276461 isoform X2 [Cucurbita moschata]
Cmo_Chr01	971141	T	A	T	14	14,0	A	10	0,10	NON_SYNONYMOUS_CODING	tAc/tTc	CmoCh01G002200	[T]	Signal transduction mechanisms	Molecular Function: protein serine/threonine kinase activity (GO:0004674);; Molecular Function: ATP binding (GO:0005524);	K08853|1.6e-152|cmos:111452631|K08853 AP2-associated kinase [EC:2.7.11.1] | (RefSeq) probable serine/threonine-protein kinase DDB_G0276461 isoform X1	[T]	Signal transduction mechanisms	Protein kinase domain	3-phosphoinositide-dependent protein kinase 1 OS=Arabidopsis thaliana OX=3702 GN=PDPK1 PE=1 SV=1	Serine/threonine protein kinase OS=Trema orientale OX=63057 GN=TorRG33x02_042280 PE=4 SV=1	T	Signal transduction mechanisms	probable serine/threonine-protein kinase DDB_G0276461 isoform X2 [Cucurbita moschata]
Cmo_Chr01	971155	A	G	A	14	14,0	G	8	0,8	SYNONYMOUS_CODING	agT/agC	CmoCh01G002200	[T]	Signal transduction mechanisms	Molecular Function: protein serine/threonine kinase activity (GO:0004674);; Molecular Function: ATP binding (GO:0005524);	K08853|1.6e-152|cmos:111452631|K08853 AP2-associated kinase [EC:2.7.11.1] | (RefSeq) probable serine/threonine-protein kinase DDB_G0276461 isoform X1	[T]	Signal transduction mechanisms	Protein kinase domain	3-phosphoinositide-dependent protein kinase 1 OS=Arabidopsis thaliana OX=3702 GN=PDPK1 PE=1 SV=1	Serine/threonine protein kinase OS=Trema orientale OX=63057 GN=TorRG33x02_042280 PE=4 SV=1	T	Signal transduction mechanisms	probable serine/threonine-protein kinase DDB_G0276461 isoform X2 [Cucurbita moschata]
Cmo_Chr01	971163	G	A	G	14	14,0	A	8	0,8	SYNONYMOUS_CODING	Ctg/Ttg	CmoCh01G002200	[T]	Signal transduction mechanisms	Molecular Function: protein serine/threonine kinase activity (GO:0004674);; Molecular Function: ATP binding (GO:0005524);	K08853|1.6e-152|cmos:111452631|K08853 AP2-associated kinase [EC:2.7.11.1] | (RefSeq) probable serine/threonine-protein kinase DDB_G0276461 isoform X1	[T]	Signal transduction mechanisms	Protein kinase domain	3-phosphoinositide-dependent protein kinase 1 OS=Arabidopsis thaliana OX=3702 GN=PDPK1 PE=1 SV=1	Serine/threonine protein kinase OS=Trema orientale OX=63057 GN=TorRG33x02_042280 PE=4 SV=1	T	Signal transduction mechanisms	probable serine/threonine-protein kinase DDB_G0276461 isoform X2 [Cucurbita moschata]
Cmo_Chr01	971172	A	C	A	17	17,0	C	9	0,9	NON_SYNONYMOUS_CODING	Ttt/Gtt	CmoCh01G002200	[T]	Signal transduction mechanisms	Molecular Function: protein serine/threonine kinase activity (GO:0004674);; Molecular Function: ATP binding (GO:0005524);	K08853|1.6e-152|cmos:111452631|K08853 AP2-associated kinase [EC:2.7.11.1] | (RefSeq) probable serine/threonine-protein kinase DDB_G0276461 isoform X1	[T]	Signal transduction mechanisms	Protein kinase domain	3-phosphoinositide-dependent protein kinase 1 OS=Arabidopsis thaliana OX=3702 GN=PDPK1 PE=1 SV=1	Serine/threonine protein kinase OS=Trema orientale OX=63057 GN=TorRG33x02_042280 PE=4 SV=1	T	Signal transduction mechanisms	probable serine/threonine-protein kinase DDB_G0276461 isoform X2 [Cucurbita moschata]
Cmo_Chr01	971205	A	G	A	13	13,0	G	8	0,8	SYNONYMOUS_CODING	Tta/Cta	CmoCh01G002200	[T]	Signal transduction mechanisms	Molecular Function: protein serine/threonine kinase activity (GO:0004674);; Molecular Function: ATP binding (GO:0005524);	K08853|1.6e-152|cmos:111452631|K08853 AP2-associated kinase [EC:2.7.11.1] | (RefSeq) probable serine/threonine-protein kinase DDB_G0276461 isoform X1	[T]	Signal transduction mechanisms	Protein kinase domain	3-phosphoinositide-dependent protein kinase 1 OS=Arabidopsis thaliana OX=3702 GN=PDPK1 PE=1 SV=1	Serine/threonine protein kinase OS=Trema orientale OX=63057 GN=TorRG33x02_042280 PE=4 SV=1	T	Signal transduction mechanisms	probable serine/threonine-protein kinase DDB_G0276461 isoform X2 [Cucurbita moschata]
Cmo_Chr01	971235	T	C	T	11	11,0	C	10	0,10	NON_SYNONYMOUS_CODING	Atc/Gtc	CmoCh01G002200	[T]	Signal transduction mechanisms	Molecular Function: protein serine/threonine kinase activity (GO:0004674);; Molecular Function: ATP binding (GO:0005524);	K08853|1.6e-152|cmos:111452631|K08853 AP2-associated kinase [EC:2.7.11.1] | (RefSeq) probable serine/threonine-protein kinase DDB_G0276461 isoform X1	[T]	Signal transduction mechanisms	Protein kinase domain	3-phosphoinositide-dependent protein kinase 1 OS=Arabidopsis thaliana OX=3702 GN=PDPK1 PE=1 SV=1	Serine/threonine protein kinase OS=Trema orientale OX=63057 GN=TorRG33x02_042280 PE=4 SV=1	T	Signal transduction mechanisms	probable serine/threonine-protein kinase DDB_G0276461 isoform X2 [Cucurbita moschata]
Cmo_Chr01	971257	G	A	G	11	11,0	A	14	0,14	SYNONYMOUS_CODING	gtC/gtT	CmoCh01G002200	[T]	Signal transduction mechanisms	Molecular Function: protein serine/threonine kinase activity (GO:0004674);; Molecular Function: ATP binding (GO:0005524);	K08853|1.6e-152|cmos:111452631|K08853 AP2-associated kinase [EC:2.7.11.1] | (RefSeq) probable serine/threonine-protein kinase DDB_G0276461 isoform X1	[T]	Signal transduction mechanisms	Protein kinase domain	3-phosphoinositide-dependent protein kinase 1 OS=Arabidopsis thaliana OX=3702 GN=PDPK1 PE=1 SV=1	Serine/threonine protein kinase OS=Trema orientale OX=63057 GN=TorRG33x02_042280 PE=4 SV=1	T	Signal transduction mechanisms	probable serine/threonine-protein kinase DDB_G0276461 isoform X2 [Cucurbita moschata]
Cmo_Chr01	971266	G	A	G	11	11,0	A	14	0,14	SYNONYMOUS_CODING	caC/caT	CmoCh01G002200	[T]	Signal transduction mechanisms	Molecular Function: protein serine/threonine kinase activity (GO:0004674);; Molecular Function: ATP binding (GO:0005524);	K08853|1.6e-152|cmos:111452631|K08853 AP2-associated kinase [EC:2.7.11.1] | (RefSeq) probable serine/threonine-protein kinase DDB_G0276461 isoform X1	[T]	Signal transduction mechanisms	Protein kinase domain	3-phosphoinositide-dependent protein kinase 1 OS=Arabidopsis thaliana OX=3702 GN=PDPK1 PE=1 SV=1	Serine/threonine protein kinase OS=Trema orientale OX=63057 GN=TorRG33x02_042280 PE=4 SV=1	T	Signal transduction mechanisms	probable serine/threonine-protein kinase DDB_G0276461 isoform X2 [Cucurbita moschata]
Cmo_Chr01	971819	A	C	A	15	15,0	C	19	0,19	NON_SYNONYMOUS_CODING	cTg/cGg	CmoCh01G002210
Cmo_Chr01	971864	C	T	C	17	17,0	T	19	0,19	STOP_GAINED	tGg/tAg	CmoCh01G002210
Cmo_Chr01	974439	C	T	T	6	0,6	C	14	14,0	NON_SYNONYMOUS_CODING	Gtt/Att	CmoCh01G002210
Cmo_Chr01	988288	G	T	T	7	0,7	T	12	0,12	NON_SYNONYMOUS_CODING	agC/agA	CmoCh01G002240	--	--	Cellular Component: integral component of membrane (GO:0016021);	--	--	--	C2 domain	FT-interacting protein 1 OS=Arabidopsis thaliana OX=3702 GN=FTIP1 PE=1 SV=1	Uncharacterized protein OS=Cucumis sativus OX=3659 GN=Csa_3G698550 PE=3 SV=1	S	Function unknown	FT-interacting protein 1-like isoform X1 [Cucurbita moschata]
Cmo_Chr01	988738	G	A	A	13	0,13	A	6	0,6	SYNONYMOUS_CODING	ctC/ctT	CmoCh01G002240	--	--	Cellular Component: integral component of membrane (GO:0016021);	--	--	--	C2 domain	FT-interacting protein 1 OS=Arabidopsis thaliana OX=3702 GN=FTIP1 PE=1 SV=1	Uncharacterized protein OS=Cucumis sativus OX=3659 GN=Csa_3G698550 PE=3 SV=1	S	Function unknown	FT-interacting protein 1-like isoform X1 [Cucurbita moschata]
Cmo_Chr01	990241	A	T	T	12	0,12	T	14	0,14	NON_SYNONYMOUS_CODING	aaT/aaA	CmoCh01G002240	--	--	Cellular Component: integral component of membrane (GO:0016021);	--	--	--	C2 domain	FT-interacting protein 1 OS=Arabidopsis thaliana OX=3702 GN=FTIP1 PE=1 SV=1	Uncharacterized protein OS=Cucumis sativus OX=3659 GN=Csa_3G698550 PE=3 SV=1	S	Function unknown	FT-interacting protein 1-like isoform X1 [Cucurbita moschata]
Cmo_Chr01	990602	G	T	T	11	0,11	T	13	0,13	NON_SYNONYMOUS_CODING	cCa/cAa	CmoCh01G002240	--	--	Cellular Component: integral component of membrane (GO:0016021);	--	--	--	C2 domain	FT-interacting protein 1 OS=Arabidopsis thaliana OX=3702 GN=FTIP1 PE=1 SV=1	Uncharacterized protein OS=Cucumis sativus OX=3659 GN=Csa_3G698550 PE=3 SV=1	S	Function unknown	FT-interacting protein 1-like isoform X1 [Cucurbita moschata]
Cmo_Chr01	990713	T	C	C	9	0,9	C	9	0,9	NON_SYNONYMOUS_CODING	cAt/cGt	CmoCh01G002240	--	--	Cellular Component: integral component of membrane (GO:0016021);	--	--	--	C2 domain	FT-interacting protein 1 OS=Arabidopsis thaliana OX=3702 GN=FTIP1 PE=1 SV=1	Uncharacterized protein OS=Cucumis sativus OX=3659 GN=Csa_3G698550 PE=3 SV=1	S	Function unknown	FT-interacting protein 1-like isoform X1 [Cucurbita moschata]
Cmo_Chr01	1002336	C	A	M	11	5,6	C	11	11,0	SYNONYMOUS_CODING	ctG/ctT	CmoCh01G002250	--	--	Molecular Function: RNA binding (GO:0003723);; Cellular Component: cytoplasm (GO:0005737);; Biological Process: intracellular distribution of mitochondria (GO:0048312);	K03255|0.0e+00|cmos:111452223|K03255 protein TIF31 | (RefSeq) clustered mitochondria protein-like	[R]	General function prediction only	Clustered mitochondria	Clustered mitochondria protein OS=Arabidopsis thaliana OX=3702 GN=FMT PE=2 SV=1	Clustered mitochondria protein homolog OS=Cucumis melo OX=3656 GN=LOC103500303 PE=3 SV=1	S	Function unknown	clustered mitochondria protein-like [Cucurbita moschata]
Cmo_Chr01	1020846	A	G	A	10	10,0	G	20	0,20	UTR_3_PRIME	-	CmoCh01G002280	[R]	General function prediction only	Molecular Function: GTPase activity (GO:0003924);; Molecular Function: GTP binding (GO:0005525);	K07904|2.8e-120|cmos:111452722|K07904 Ras-related protein Rab-11A | (RefSeq) ras-related protein RABA4c-like	[U]	Intracellular trafficking, secretion, and vesicular transport	Ras family	Ras-related protein RABA4c OS=Arabidopsis thaliana OX=3702 GN=RABA4C PE=2 SV=1	ras-related protein RABA4c isoform X1 OS=Cucumis melo OX=3656 GN=LOC103500306 PE=4 SV=1	U	Intracellular trafficking, secretion, and vesicular transport	ras-related protein RABA4c-like [Cucurbita moschata]
Cmo_Chr01	1030303	G	A	G	8	8,0	A	13	0,13	SYNONYMOUS_CODING	cgC/cgT	CmoCh01G002300	--	--	Molecular Function: structural constituent of ribosome (GO:0003735);; Cellular Component: ribosome (GO:0005840);; Biological Process: translation (GO:0006412);	K02910|2.7e-36|cpep:111789259|K02910 large subunit ribosomal protein L31e | (RefSeq) 60S ribosomal protein L31-like	[J]	Translation, ribosomal structure and biogenesis	Ribosomal protein L31e	60S ribosomal protein L31 OS=Perilla frutescens OX=48386 GN=RPL31 PE=2 SV=1	60S ribosomal protein L31 OS=Juglans regia OX=51240 GN=LOC108987912 PE=3 SV=1	J	Translation, ribosomal structure and biogenesis	60S ribosomal protein L31-like [Cucurbita pepo subsp. pepo]
Cmo_Chr01	1030394	T	G	T	7	7,0	G	16	0,16	NON_SYNONYMOUS_CODING	gAt/gCt	CmoCh01G002300	--	--	Molecular Function: structural constituent of ribosome (GO:0003735);; Cellular Component: ribosome (GO:0005840);; Biological Process: translation (GO:0006412);	K02910|2.7e-36|cpep:111789259|K02910 large subunit ribosomal protein L31e | (RefSeq) 60S ribosomal protein L31-like	[J]	Translation, ribosomal structure and biogenesis	Ribosomal protein L31e	60S ribosomal protein L31 OS=Perilla frutescens OX=48386 GN=RPL31 PE=2 SV=1	60S ribosomal protein L31 OS=Juglans regia OX=51240 GN=LOC108987912 PE=3 SV=1	J	Translation, ribosomal structure and biogenesis	60S ribosomal protein L31-like [Cucurbita pepo subsp. pepo]
Cmo_Chr01	1031840	T	C	T	8	8,0	C	5	0,5	UTR_5_PRIME	-	CmoCh01G002300	--	--	Molecular Function: structural constituent of ribosome (GO:0003735);; Cellular Component: ribosome (GO:0005840);; Biological Process: translation (GO:0006412);	K02910|2.7e-36|cpep:111789259|K02910 large subunit ribosomal protein L31e | (RefSeq) 60S ribosomal protein L31-like	[J]	Translation, ribosomal structure and biogenesis	Ribosomal protein L31e	60S ribosomal protein L31 OS=Perilla frutescens OX=48386 GN=RPL31 PE=2 SV=1	60S ribosomal protein L31 OS=Juglans regia OX=51240 GN=LOC108987912 PE=3 SV=1	J	Translation, ribosomal structure and biogenesis	60S ribosomal protein L31-like [Cucurbita pepo subsp. pepo]
Cmo_Chr01	1035873	T	C	N	.	.	N	.	.	UTR_3_PRIME	-	CmoCh01G002310	[K]	Transcription	Biological Process: mRNA splicing, via spliceosome (GO:0000398);; Biological Process: nuclear-transcribed mRNA catabolic process (GO:0000956);	K12626|6.8e-50|cmax:111493122|K12626 U6 snRNA-associated Sm-like protein LSm7 | (RefSeq) sm-like protein LSM7	[A]	RNA processing and modification	LSM domain	Sm-like protein LSM7 OS=Arabidopsis thaliana OX=3702 GN=LSM7 PE=1 SV=1	Sm domain-containing protein OS=Asparagus officinalis OX=4686 GN=A4U43_C01F33250 PE=3 SV=1	A	RNA processing and modification	sm-like protein LSM7 [Cucurbita moschata]
Cmo_Chr01	1044633	G	A	R	13	5,8	A	23	0,23	SYNONYMOUS_CODING	ggG/ggA	CmoCh01G002330	[J]	Translation, ribosomal structure and biogenesis	Biological Process: mRNA processing (GO:0006397);; Molecular Function: poly(A) binding (GO:0008143);; Biological Process: regulation of mRNA stability (GO:0043488);; Biological Process: negative regulation of mRNA polyadenylation (GO:1900364);	K14396|6.4e-14|ppp:112272840|K14396 polyadenylate-binding protein 2 | (RefSeq) polyadenylate-binding protein 2-like isoform X1	[A]	RNA processing and modification	RNA recognition motif. (a.k.a. RRM, RBD, or RNP domain)	--	Nucleolin 1 isoform X1 OS=Cucumis melo var. makuwa OX=1194695 GN=E6C27_scaffold264G00490 PE=4 SV=1	A	RNA processing and modification	nucleolin 1-like isoform X1 [Cucurbita moschata]
Cmo_Chr01	1046465	T	G	K	7	3,4	T	7	7,0	NON_SYNONYMOUS_CODING	aTa/aGa	CmoCh01G002330	[J]	Translation, ribosomal structure and biogenesis	Biological Process: mRNA processing (GO:0006397);; Molecular Function: poly(A) binding (GO:0008143);; Biological Process: regulation of mRNA stability (GO:0043488);; Biological Process: negative regulation of mRNA polyadenylation (GO:1900364);	K14396|6.4e-14|ppp:112272840|K14396 polyadenylate-binding protein 2 | (RefSeq) polyadenylate-binding protein 2-like isoform X1	[A]	RNA processing and modification	RNA recognition motif. (a.k.a. RRM, RBD, or RNP domain)	--	Nucleolin 1 isoform X1 OS=Cucumis melo var. makuwa OX=1194695 GN=E6C27_scaffold264G00490 PE=4 SV=1	A	RNA processing and modification	nucleolin 1-like isoform X1 [Cucurbita moschata]
Cmo_Chr01	1046565	G	A	R	7	5,2	G	8	8,0	SYNONYMOUS_CODING	cgG/cgA	CmoCh01G002330	[J]	Translation, ribosomal structure and biogenesis	Biological Process: mRNA processing (GO:0006397);; Molecular Function: poly(A) binding (GO:0008143);; Biological Process: regulation of mRNA stability (GO:0043488);; Biological Process: negative regulation of mRNA polyadenylation (GO:1900364);	K14396|6.4e-14|ppp:112272840|K14396 polyadenylate-binding protein 2 | (RefSeq) polyadenylate-binding protein 2-like isoform X1	[A]	RNA processing and modification	RNA recognition motif. (a.k.a. RRM, RBD, or RNP domain)	--	Nucleolin 1 isoform X1 OS=Cucumis melo var. makuwa OX=1194695 GN=E6C27_scaffold264G00490 PE=4 SV=1	A	RNA processing and modification	nucleolin 1-like isoform X1 [Cucurbita moschata]
Cmo_Chr01	1047532	A	T	T	14	0,14	A	6	6,0	NON_SYNONYMOUS_CODING	aaA/aaT	CmoCh01G002330	[J]	Translation, ribosomal structure and biogenesis	Biological Process: mRNA processing (GO:0006397);; Molecular Function: poly(A) binding (GO:0008143);; Biological Process: regulation of mRNA stability (GO:0043488);; Biological Process: negative regulation of mRNA polyadenylation (GO:1900364);	K14396|6.4e-14|ppp:112272840|K14396 polyadenylate-binding protein 2 | (RefSeq) polyadenylate-binding protein 2-like isoform X1	[A]	RNA processing and modification	RNA recognition motif. (a.k.a. RRM, RBD, or RNP domain)	--	Nucleolin 1 isoform X1 OS=Cucumis melo var. makuwa OX=1194695 GN=E6C27_scaffold264G00490 PE=4 SV=1	A	RNA processing and modification	nucleolin 1-like isoform X1 [Cucurbita moschata]
Cmo_Chr01	1047568	C	T	Y	12	3,9	C	6	6,0	SYNONYMOUS_CODING	tcC/tcT	CmoCh01G002330	[J]	Translation, ribosomal structure and biogenesis	Biological Process: mRNA processing (GO:0006397);; Molecular Function: poly(A) binding (GO:0008143);; Biological Process: regulation of mRNA stability (GO:0043488);; Biological Process: negative regulation of mRNA polyadenylation (GO:1900364);	K14396|6.4e-14|ppp:112272840|K14396 polyadenylate-binding protein 2 | (RefSeq) polyadenylate-binding protein 2-like isoform X1	[A]	RNA processing and modification	RNA recognition motif. (a.k.a. RRM, RBD, or RNP domain)	--	Nucleolin 1 isoform X1 OS=Cucumis melo var. makuwa OX=1194695 GN=E6C27_scaffold264G00490 PE=4 SV=1	A	RNA processing and modification	nucleolin 1-like isoform X1 [Cucurbita moschata]
Cmo_Chr01	1047688	T	C	C	14	0,14	T	7	7,0	SYNONYMOUS_CODING	gaT/gaC	CmoCh01G002330	[J]	Translation, ribosomal structure and biogenesis	Biological Process: mRNA processing (GO:0006397);; Molecular Function: poly(A) binding (GO:0008143);; Biological Process: regulation of mRNA stability (GO:0043488);; Biological Process: negative regulation of mRNA polyadenylation (GO:1900364);	K14396|6.4e-14|ppp:112272840|K14396 polyadenylate-binding protein 2 | (RefSeq) polyadenylate-binding protein 2-like isoform X1	[A]	RNA processing and modification	RNA recognition motif. (a.k.a. RRM, RBD, or RNP domain)	--	Nucleolin 1 isoform X1 OS=Cucumis melo var. makuwa OX=1194695 GN=E6C27_scaffold264G00490 PE=4 SV=1	A	RNA processing and modification	nucleolin 1-like isoform X1 [Cucurbita moschata]
Cmo_Chr01	1048196	A	G	R	11	6,5	A	12	12,0	NON_SYNONYMOUS_CODING	Aga/Gga	CmoCh01G002330	[J]	Translation, ribosomal structure and biogenesis	Biological Process: mRNA processing (GO:0006397);; Molecular Function: poly(A) binding (GO:0008143);; Biological Process: regulation of mRNA stability (GO:0043488);; Biological Process: negative regulation of mRNA polyadenylation (GO:1900364);	K14396|6.4e-14|ppp:112272840|K14396 polyadenylate-binding protein 2 | (RefSeq) polyadenylate-binding protein 2-like isoform X1	[A]	RNA processing and modification	RNA recognition motif. (a.k.a. RRM, RBD, or RNP domain)	--	Nucleolin 1 isoform X1 OS=Cucumis melo var. makuwa OX=1194695 GN=E6C27_scaffold264G00490 PE=4 SV=1	A	RNA processing and modification	nucleolin 1-like isoform X1 [Cucurbita moschata]
Cmo_Chr01	1048747	C	A	M	12	7,5	C	10	10,0	SYNONYMOUS_CODING	acC/acA	CmoCh01G002330	[J]	Translation, ribosomal structure and biogenesis	Biological Process: mRNA processing (GO:0006397);; Molecular Function: poly(A) binding (GO:0008143);; Biological Process: regulation of mRNA stability (GO:0043488);; Biological Process: negative regulation of mRNA polyadenylation (GO:1900364);	K14396|6.4e-14|ppp:112272840|K14396 polyadenylate-binding protein 2 | (RefSeq) polyadenylate-binding protein 2-like isoform X1	[A]	RNA processing and modification	RNA recognition motif. (a.k.a. RRM, RBD, or RNP domain)	--	Nucleolin 1 isoform X1 OS=Cucumis melo var. makuwa OX=1194695 GN=E6C27_scaffold264G00490 PE=4 SV=1	A	RNA processing and modification	nucleolin 1-like isoform X1 [Cucurbita moschata]
Cmo_Chr01	1049805	G	A	R	10	6,4	G	11	11,0	NON_SYNONYMOUS_CODING	Gtt/Att	CmoCh01G002330	[J]	Translation, ribosomal structure and biogenesis	Biological Process: mRNA processing (GO:0006397);; Molecular Function: poly(A) binding (GO:0008143);; Biological Process: regulation of mRNA stability (GO:0043488);; Biological Process: negative regulation of mRNA polyadenylation (GO:1900364);	K14396|6.4e-14|ppp:112272840|K14396 polyadenylate-binding protein 2 | (RefSeq) polyadenylate-binding protein 2-like isoform X1	[A]	RNA processing and modification	RNA recognition motif. (a.k.a. RRM, RBD, or RNP domain)	--	Nucleolin 1 isoform X1 OS=Cucumis melo var. makuwa OX=1194695 GN=E6C27_scaffold264G00490 PE=4 SV=1	A	RNA processing and modification	nucleolin 1-like isoform X1 [Cucurbita moschata]
Cmo_Chr01	1049861	A	G	R	8	4,4	A	11	11,0	SYNONYMOUS_CODING	caA/caG	CmoCh01G002330	[J]	Translation, ribosomal structure and biogenesis	Biological Process: mRNA processing (GO:0006397);; Molecular Function: poly(A) binding (GO:0008143);; Biological Process: regulation of mRNA stability (GO:0043488);; Biological Process: negative regulation of mRNA polyadenylation (GO:1900364);	K14396|6.4e-14|ppp:112272840|K14396 polyadenylate-binding protein 2 | (RefSeq) polyadenylate-binding protein 2-like isoform X1	[A]	RNA processing and modification	RNA recognition motif. (a.k.a. RRM, RBD, or RNP domain)	--	Nucleolin 1 isoform X1 OS=Cucumis melo var. makuwa OX=1194695 GN=E6C27_scaffold264G00490 PE=4 SV=1	A	RNA processing and modification	nucleolin 1-like isoform X1 [Cucurbita moschata]
Cmo_Chr01	1049916	A	C	M	10	5,5	A	8	8,0	NON_SYNONYMOUS_CODING	Ata/Cta	CmoCh01G002330	[J]	Translation, ribosomal structure and biogenesis	Biological Process: mRNA processing (GO:0006397);; Molecular Function: poly(A) binding (GO:0008143);; Biological Process: regulation of mRNA stability (GO:0043488);; Biological Process: negative regulation of mRNA polyadenylation (GO:1900364);	K14396|6.4e-14|ppp:112272840|K14396 polyadenylate-binding protein 2 | (RefSeq) polyadenylate-binding protein 2-like isoform X1	[A]	RNA processing and modification	RNA recognition motif. (a.k.a. RRM, RBD, or RNP domain)	--	Nucleolin 1 isoform X1 OS=Cucumis melo var. makuwa OX=1194695 GN=E6C27_scaffold264G00490 PE=4 SV=1	A	RNA processing and modification	nucleolin 1-like isoform X1 [Cucurbita moschata]
Cmo_Chr01	1049966	G	T	K	7	2,5	G	13	13,0	NON_SYNONYMOUS_CODING	gaG/gaT	CmoCh01G002330	[J]	Translation, ribosomal structure and biogenesis	Biological Process: mRNA processing (GO:0006397);; Molecular Function: poly(A) binding (GO:0008143);; Biological Process: regulation of mRNA stability (GO:0043488);; Biological Process: negative regulation of mRNA polyadenylation (GO:1900364);	K14396|6.4e-14|ppp:112272840|K14396 polyadenylate-binding protein 2 | (RefSeq) polyadenylate-binding protein 2-like isoform X1	[A]	RNA processing and modification	RNA recognition motif. (a.k.a. RRM, RBD, or RNP domain)	--	Nucleolin 1 isoform X1 OS=Cucumis melo var. makuwa OX=1194695 GN=E6C27_scaffold264G00490 PE=4 SV=1	A	RNA processing and modification	nucleolin 1-like isoform X1 [Cucurbita moschata]
Cmo_Chr01	1050010	C	A	M	7	3,4	C	10	10,0	UTR_3_PRIME	-	CmoCh01G002330	[J]	Translation, ribosomal structure and biogenesis	Biological Process: mRNA processing (GO:0006397);; Molecular Function: poly(A) binding (GO:0008143);; Biological Process: regulation of mRNA stability (GO:0043488);; Biological Process: negative regulation of mRNA polyadenylation (GO:1900364);	K14396|6.4e-14|ppp:112272840|K14396 polyadenylate-binding protein 2 | (RefSeq) polyadenylate-binding protein 2-like isoform X1	[A]	RNA processing and modification	RNA recognition motif. (a.k.a. RRM, RBD, or RNP domain)	--	Nucleolin 1 isoform X1 OS=Cucumis melo var. makuwa OX=1194695 GN=E6C27_scaffold264G00490 PE=4 SV=1	A	RNA processing and modification	nucleolin 1-like isoform X1 [Cucurbita moschata]
Cmo_Chr01	1050027	T	C	Y	6	2,4	T	7	7,0	UTR_3_PRIME	-	CmoCh01G002330	[J]	Translation, ribosomal structure and biogenesis	Biological Process: mRNA processing (GO:0006397);; Molecular Function: poly(A) binding (GO:0008143);; Biological Process: regulation of mRNA stability (GO:0043488);; Biological Process: negative regulation of mRNA polyadenylation (GO:1900364);	K14396|6.4e-14|ppp:112272840|K14396 polyadenylate-binding protein 2 | (RefSeq) polyadenylate-binding protein 2-like isoform X1	[A]	RNA processing and modification	RNA recognition motif. (a.k.a. RRM, RBD, or RNP domain)	--	Nucleolin 1 isoform X1 OS=Cucumis melo var. makuwa OX=1194695 GN=E6C27_scaffold264G00490 PE=4 SV=1	A	RNA processing and modification	nucleolin 1-like isoform X1 [Cucurbita moschata]
Cmo_Chr01	1052122	A	G	G	6	0,6	A	7	7,0	UTR_5_PRIME	-	CmoCh01G002340	[C]	Energy production and conversion	Biological Process: ATP synthesis coupled proton transport (GO:0015986);; Molecular Function: proton-transporting ATP synthase activity, rotational mechanism (GO:0046933);	K02137|5.8e-124|cmos:111452782|K02137 F-type H+-transporting ATPase subunit O | (RefSeq) ATP synthase subunit O, mitochondrial-like isoform X1	[C]	Energy production and conversion	ATP synthase delta (OSCP) subunit	ATP synthase subunit O, mitochondrial OS=Ipomoea batatas OX=4120 PE=1 SV=1	OSCP domain-containing protein OS=Cephalotus follicularis OX=3775 GN=CFOL_v3_10526 PE=3 SV=1	C	Energy production and conversion	ATP synthase subunit O, mitochondrial-like isoform X1 [Cucurbita moschata]
Cmo_Chr01	1052134	A	G	R	6	4,2	A	6	6,0	UTR_5_PRIME	-	CmoCh01G002340	[C]	Energy production and conversion	Biological Process: ATP synthesis coupled proton transport (GO:0015986);; Molecular Function: proton-transporting ATP synthase activity, rotational mechanism (GO:0046933);	K02137|5.8e-124|cmos:111452782|K02137 F-type H+-transporting ATPase subunit O | (RefSeq) ATP synthase subunit O, mitochondrial-like isoform X1	[C]	Energy production and conversion	ATP synthase delta (OSCP) subunit	ATP synthase subunit O, mitochondrial OS=Ipomoea batatas OX=4120 PE=1 SV=1	OSCP domain-containing protein OS=Cephalotus follicularis OX=3775 GN=CFOL_v3_10526 PE=3 SV=1	C	Energy production and conversion	ATP synthase subunit O, mitochondrial-like isoform X1 [Cucurbita moschata]
Cmo_Chr01	1052152	C	T	T	5	0,5	C	8	8,0	UTR_5_PRIME	-	CmoCh01G002340	[C]	Energy production and conversion	Biological Process: ATP synthesis coupled proton transport (GO:0015986);; Molecular Function: proton-transporting ATP synthase activity, rotational mechanism (GO:0046933);	K02137|5.8e-124|cmos:111452782|K02137 F-type H+-transporting ATPase subunit O | (RefSeq) ATP synthase subunit O, mitochondrial-like isoform X1	[C]	Energy production and conversion	ATP synthase delta (OSCP) subunit	ATP synthase subunit O, mitochondrial OS=Ipomoea batatas OX=4120 PE=1 SV=1	OSCP domain-containing protein OS=Cephalotus follicularis OX=3775 GN=CFOL_v3_10526 PE=3 SV=1	C	Energy production and conversion	ATP synthase subunit O, mitochondrial-like isoform X1 [Cucurbita moschata]
Cmo_Chr01	1052335	G	C	S	5	3,2	G	6	6,0	UTR_5_PRIME	-	CmoCh01G002340	[C]	Energy production and conversion	Biological Process: ATP synthesis coupled proton transport (GO:0015986);; Molecular Function: proton-transporting ATP synthase activity, rotational mechanism (GO:0046933);	K02137|5.8e-124|cmos:111452782|K02137 F-type H+-transporting ATPase subunit O | (RefSeq) ATP synthase subunit O, mitochondrial-like isoform X1	[C]	Energy production and conversion	ATP synthase delta (OSCP) subunit	ATP synthase subunit O, mitochondrial OS=Ipomoea batatas OX=4120 PE=1 SV=1	OSCP domain-containing protein OS=Cephalotus follicularis OX=3775 GN=CFOL_v3_10526 PE=3 SV=1	C	Energy production and conversion	ATP synthase subunit O, mitochondrial-like isoform X1 [Cucurbita moschata]
Cmo_Chr01	1052988	G	A	R	9	4,5	G	19	19,0	UTR_5_PRIME	-	CmoCh01G002340	[C]	Energy production and conversion	Biological Process: ATP synthesis coupled proton transport (GO:0015986);; Molecular Function: proton-transporting ATP synthase activity, rotational mechanism (GO:0046933);	K02137|5.8e-124|cmos:111452782|K02137 F-type H+-transporting ATPase subunit O | (RefSeq) ATP synthase subunit O, mitochondrial-like isoform X1	[C]	Energy production and conversion	ATP synthase delta (OSCP) subunit	ATP synthase subunit O, mitochondrial OS=Ipomoea batatas OX=4120 PE=1 SV=1	OSCP domain-containing protein OS=Cephalotus follicularis OX=3775 GN=CFOL_v3_10526 PE=3 SV=1	C	Energy production and conversion	ATP synthase subunit O, mitochondrial-like isoform X1 [Cucurbita moschata]
Cmo_Chr01	1053019	T	C	Y	9	3,6	T	17	17,0	UTR_5_PRIME	-	CmoCh01G002340	[C]	Energy production and conversion	Biological Process: ATP synthesis coupled proton transport (GO:0015986);; Molecular Function: proton-transporting ATP synthase activity, rotational mechanism (GO:0046933);	K02137|5.8e-124|cmos:111452782|K02137 F-type H+-transporting ATPase subunit O | (RefSeq) ATP synthase subunit O, mitochondrial-like isoform X1	[C]	Energy production and conversion	ATP synthase delta (OSCP) subunit	ATP synthase subunit O, mitochondrial OS=Ipomoea batatas OX=4120 PE=1 SV=1	OSCP domain-containing protein OS=Cephalotus follicularis OX=3775 GN=CFOL_v3_10526 PE=3 SV=1	C	Energy production and conversion	ATP synthase subunit O, mitochondrial-like isoform X1 [Cucurbita moschata]
Cmo_Chr01	1053042	T	C	Y	10	4,6	T	19	19,0	UTR_5_PRIME	-	CmoCh01G002340	[C]	Energy production and conversion	Biological Process: ATP synthesis coupled proton transport (GO:0015986);; Molecular Function: proton-transporting ATP synthase activity, rotational mechanism (GO:0046933);	K02137|5.8e-124|cmos:111452782|K02137 F-type H+-transporting ATPase subunit O | (RefSeq) ATP synthase subunit O, mitochondrial-like isoform X1	[C]	Energy production and conversion	ATP synthase delta (OSCP) subunit	ATP synthase subunit O, mitochondrial OS=Ipomoea batatas OX=4120 PE=1 SV=1	OSCP domain-containing protein OS=Cephalotus follicularis OX=3775 GN=CFOL_v3_10526 PE=3 SV=1	C	Energy production and conversion	ATP synthase subunit O, mitochondrial-like isoform X1 [Cucurbita moschata]
Cmo_Chr01	1053056	T	C	Y	11	4,7	T	18	18,0	UTR_5_PRIME	-	CmoCh01G002340	[C]	Energy production and conversion	Biological Process: ATP synthesis coupled proton transport (GO:0015986);; Molecular Function: proton-transporting ATP synthase activity, rotational mechanism (GO:0046933);	K02137|5.8e-124|cmos:111452782|K02137 F-type H+-transporting ATPase subunit O | (RefSeq) ATP synthase subunit O, mitochondrial-like isoform X1	[C]	Energy production and conversion	ATP synthase delta (OSCP) subunit	ATP synthase subunit O, mitochondrial OS=Ipomoea batatas OX=4120 PE=1 SV=1	OSCP domain-containing protein OS=Cephalotus follicularis OX=3775 GN=CFOL_v3_10526 PE=3 SV=1	C	Energy production and conversion	ATP synthase subunit O, mitochondrial-like isoform X1 [Cucurbita moschata]
Cmo_Chr01	1053115	G	A	R	8	2,6	G	12	12,0	UTR_5_PRIME	-	CmoCh01G002340	[C]	Energy production and conversion	Biological Process: ATP synthesis coupled proton transport (GO:0015986);; Molecular Function: proton-transporting ATP synthase activity, rotational mechanism (GO:0046933);	K02137|5.8e-124|cmos:111452782|K02137 F-type H+-transporting ATPase subunit O | (RefSeq) ATP synthase subunit O, mitochondrial-like isoform X1	[C]	Energy production and conversion	ATP synthase delta (OSCP) subunit	ATP synthase subunit O, mitochondrial OS=Ipomoea batatas OX=4120 PE=1 SV=1	OSCP domain-containing protein OS=Cephalotus follicularis OX=3775 GN=CFOL_v3_10526 PE=3 SV=1	C	Energy production and conversion	ATP synthase subunit O, mitochondrial-like isoform X1 [Cucurbita moschata]
Cmo_Chr01	1053233	G	A	R	8	2,6	G	20	20,0	UTR_5_PRIME	-	CmoCh01G002340	[C]	Energy production and conversion	Biological Process: ATP synthesis coupled proton transport (GO:0015986);; Molecular Function: proton-transporting ATP synthase activity, rotational mechanism (GO:0046933);	K02137|5.8e-124|cmos:111452782|K02137 F-type H+-transporting ATPase subunit O | (RefSeq) ATP synthase subunit O, mitochondrial-like isoform X1	[C]	Energy production and conversion	ATP synthase delta (OSCP) subunit	ATP synthase subunit O, mitochondrial OS=Ipomoea batatas OX=4120 PE=1 SV=1	OSCP domain-containing protein OS=Cephalotus follicularis OX=3775 GN=CFOL_v3_10526 PE=3 SV=1	C	Energy production and conversion	ATP synthase subunit O, mitochondrial-like isoform X1 [Cucurbita moschata]
Cmo_Chr01	1053323	T	A	T	4	4,0	A	22	0,22	UTR_5_PRIME	-	CmoCh01G002340	[C]	Energy production and conversion	Biological Process: ATP synthesis coupled proton transport (GO:0015986);; Molecular Function: proton-transporting ATP synthase activity, rotational mechanism (GO:0046933);	K02137|5.8e-124|cmos:111452782|K02137 F-type H+-transporting ATPase subunit O | (RefSeq) ATP synthase subunit O, mitochondrial-like isoform X1	[C]	Energy production and conversion	ATP synthase delta (OSCP) subunit	ATP synthase subunit O, mitochondrial OS=Ipomoea batatas OX=4120 PE=1 SV=1	OSCP domain-containing protein OS=Cephalotus follicularis OX=3775 GN=CFOL_v3_10526 PE=3 SV=1	C	Energy production and conversion	ATP synthase subunit O, mitochondrial-like isoform X1 [Cucurbita moschata]
Cmo_Chr01	1054541	T	G	K	15	6,9	T	11	11,0	NON_SYNONYMOUS_CODING	tTt/tGt	CmoCh01G002340	[C]	Energy production and conversion	Biological Process: ATP synthesis coupled proton transport (GO:0015986);; Molecular Function: proton-transporting ATP synthase activity, rotational mechanism (GO:0046933);	K02137|5.8e-124|cmos:111452782|K02137 F-type H+-transporting ATPase subunit O | (RefSeq) ATP synthase subunit O, mitochondrial-like isoform X1	[C]	Energy production and conversion	ATP synthase delta (OSCP) subunit	ATP synthase subunit O, mitochondrial OS=Ipomoea batatas OX=4120 PE=1 SV=1	OSCP domain-containing protein OS=Cephalotus follicularis OX=3775 GN=CFOL_v3_10526 PE=3 SV=1	C	Energy production and conversion	ATP synthase subunit O, mitochondrial-like isoform X1 [Cucurbita moschata]
Cmo_Chr01	1055101	T	C	Y	9	5,4	T	16	16,0	SYNONYMOUS_CODING	gtT/gtC	CmoCh01G002340	[C]	Energy production and conversion	Biological Process: ATP synthesis coupled proton transport (GO:0015986);; Molecular Function: proton-transporting ATP synthase activity, rotational mechanism (GO:0046933);	K02137|5.8e-124|cmos:111452782|K02137 F-type H+-transporting ATPase subunit O | (RefSeq) ATP synthase subunit O, mitochondrial-like isoform X1	[C]	Energy production and conversion	ATP synthase delta (OSCP) subunit	ATP synthase subunit O, mitochondrial OS=Ipomoea batatas OX=4120 PE=1 SV=1	OSCP domain-containing protein OS=Cephalotus follicularis OX=3775 GN=CFOL_v3_10526 PE=3 SV=1	C	Energy production and conversion	ATP synthase subunit O, mitochondrial-like isoform X1 [Cucurbita moschata]
Cmo_Chr01	1055550	A	T	W	6	1,5	A	8	8,0	NON_SYNONYMOUS_CODING	gaA/gaT	CmoCh01G002340	[C]	Energy production and conversion	Biological Process: ATP synthesis coupled proton transport (GO:0015986);; Molecular Function: proton-transporting ATP synthase activity, rotational mechanism (GO:0046933);	K02137|5.8e-124|cmos:111452782|K02137 F-type H+-transporting ATPase subunit O | (RefSeq) ATP synthase subunit O, mitochondrial-like isoform X1	[C]	Energy production and conversion	ATP synthase delta (OSCP) subunit	ATP synthase subunit O, mitochondrial OS=Ipomoea batatas OX=4120 PE=1 SV=1	OSCP domain-containing protein OS=Cephalotus follicularis OX=3775 GN=CFOL_v3_10526 PE=3 SV=1	C	Energy production and conversion	ATP synthase subunit O, mitochondrial-like isoform X1 [Cucurbita moschata]
Cmo_Chr01	1055781	C	T	Y	15	6,9	C	9	9,0	NON_SYNONYMOUS_CODING	Cgt/Tgt	CmoCh01G002340	[C]	Energy production and conversion	Biological Process: ATP synthesis coupled proton transport (GO:0015986);; Molecular Function: proton-transporting ATP synthase activity, rotational mechanism (GO:0046933);	K02137|5.8e-124|cmos:111452782|K02137 F-type H+-transporting ATPase subunit O | (RefSeq) ATP synthase subunit O, mitochondrial-like isoform X1	[C]	Energy production and conversion	ATP synthase delta (OSCP) subunit	ATP synthase subunit O, mitochondrial OS=Ipomoea batatas OX=4120 PE=1 SV=1	OSCP domain-containing protein OS=Cephalotus follicularis OX=3775 GN=CFOL_v3_10526 PE=3 SV=1	C	Energy production and conversion	ATP synthase subunit O, mitochondrial-like isoform X1 [Cucurbita moschata]
Cmo_Chr01	1056111	C	A	A	20	0,20	A	18	0,18	UTR_3_PRIME	-	CmoCh01G002340	[C]	Energy production and conversion	Biological Process: ATP synthesis coupled proton transport (GO:0015986);; Molecular Function: proton-transporting ATP synthase activity, rotational mechanism (GO:0046933);	K02137|5.8e-124|cmos:111452782|K02137 F-type H+-transporting ATPase subunit O | (RefSeq) ATP synthase subunit O, mitochondrial-like isoform X1	[C]	Energy production and conversion	ATP synthase delta (OSCP) subunit	ATP synthase subunit O, mitochondrial OS=Ipomoea batatas OX=4120 PE=1 SV=1	OSCP domain-containing protein OS=Cephalotus follicularis OX=3775 GN=CFOL_v3_10526 PE=3 SV=1	C	Energy production and conversion	ATP synthase subunit O, mitochondrial-like isoform X1 [Cucurbita moschata]
Cmo_Chr01	1056207	A	G	R	15	5,10	A	20	20,0	UTR_3_PRIME	-	CmoCh01G002340	[C]	Energy production and conversion	Biological Process: ATP synthesis coupled proton transport (GO:0015986);; Molecular Function: proton-transporting ATP synthase activity, rotational mechanism (GO:0046933);	K02137|5.8e-124|cmos:111452782|K02137 F-type H+-transporting ATPase subunit O | (RefSeq) ATP synthase subunit O, mitochondrial-like isoform X1	[C]	Energy production and conversion	ATP synthase delta (OSCP) subunit	ATP synthase subunit O, mitochondrial OS=Ipomoea batatas OX=4120 PE=1 SV=1	OSCP domain-containing protein OS=Cephalotus follicularis OX=3775 GN=CFOL_v3_10526 PE=3 SV=1	C	Energy production and conversion	ATP synthase subunit O, mitochondrial-like isoform X1 [Cucurbita moschata]
Cmo_Chr01	1059866	T	G	N	.	.	T	10	10,0	UTR_5_PRIME	-	CmoCh01G002350	--	--	Molecular Function: DNA binding (GO:0003677);; Cellular Component: nucleus (GO:0005634);	K09422|5.5e-178|cmos:111452781|K09422 transcription factor MYB, plant | (RefSeq) transcription factor MYB46-like	[K]	Transcription	Myb-like DNA-binding domain	Transcription factor MYB46 OS=Arabidopsis thaliana OX=3702 GN=MYB46 PE=2 SV=1	Transcription factor MYB46-like OS=Cucumis melo var. makuwa OX=1194695 GN=E5676_scaffold612G00120 PE=4 SV=1	--	--	transcription factor MYB46-like [Cucurbita moschata]
Cmo_Chr01	1060036	G	A	R	6	2,4	G	20	20,0	NON_SYNONYMOUS_CODING	Gat/Aat	CmoCh01G002350	--	--	Molecular Function: DNA binding (GO:0003677);; Cellular Component: nucleus (GO:0005634);	K09422|5.5e-178|cmos:111452781|K09422 transcription factor MYB, plant | (RefSeq) transcription factor MYB46-like	[K]	Transcription	Myb-like DNA-binding domain	Transcription factor MYB46 OS=Arabidopsis thaliana OX=3702 GN=MYB46 PE=2 SV=1	Transcription factor MYB46-like OS=Cucumis melo var. makuwa OX=1194695 GN=E5676_scaffold612G00120 PE=4 SV=1	--	--	transcription factor MYB46-like [Cucurbita moschata]
Cmo_Chr01	1060733	T	C	Y	16	7,9	T	7	7,0	SYNONYMOUS_CODING	aaT/aaC	CmoCh01G002350	--	--	Molecular Function: DNA binding (GO:0003677);; Cellular Component: nucleus (GO:0005634);	K09422|5.5e-178|cmos:111452781|K09422 transcription factor MYB, plant | (RefSeq) transcription factor MYB46-like	[K]	Transcription	Myb-like DNA-binding domain	Transcription factor MYB46 OS=Arabidopsis thaliana OX=3702 GN=MYB46 PE=2 SV=1	Transcription factor MYB46-like OS=Cucumis melo var. makuwa OX=1194695 GN=E5676_scaffold612G00120 PE=4 SV=1	--	--	transcription factor MYB46-like [Cucurbita moschata]
Cmo_Chr01	1060874	G	C	S	14	6,8	G	11	11,0	NON_SYNONYMOUS_CODING	gaG/gaC	CmoCh01G002350	--	--	Molecular Function: DNA binding (GO:0003677);; Cellular Component: nucleus (GO:0005634);	K09422|5.5e-178|cmos:111452781|K09422 transcription factor MYB, plant | (RefSeq) transcription factor MYB46-like	[K]	Transcription	Myb-like DNA-binding domain	Transcription factor MYB46 OS=Arabidopsis thaliana OX=3702 GN=MYB46 PE=2 SV=1	Transcription factor MYB46-like OS=Cucumis melo var. makuwa OX=1194695 GN=E5676_scaffold612G00120 PE=4 SV=1	--	--	transcription factor MYB46-like [Cucurbita moschata]
Cmo_Chr01	1060961	G	C	S	15	9,6	G	12	12,0	SYNONYMOUS_CODING	tcG/tcC	CmoCh01G002350	--	--	Molecular Function: DNA binding (GO:0003677);; Cellular Component: nucleus (GO:0005634);	K09422|5.5e-178|cmos:111452781|K09422 transcription factor MYB, plant | (RefSeq) transcription factor MYB46-like	[K]	Transcription	Myb-like DNA-binding domain	Transcription factor MYB46 OS=Arabidopsis thaliana OX=3702 GN=MYB46 PE=2 SV=1	Transcription factor MYB46-like OS=Cucumis melo var. makuwa OX=1194695 GN=E5676_scaffold612G00120 PE=4 SV=1	--	--	transcription factor MYB46-like [Cucurbita moschata]
Cmo_Chr01	1061368	T	C	Y	7	2,5	T	15	15,0	UTR_3_PRIME	-	CmoCh01G002350	--	--	Molecular Function: DNA binding (GO:0003677);; Cellular Component: nucleus (GO:0005634);	K09422|5.5e-178|cmos:111452781|K09422 transcription factor MYB, plant | (RefSeq) transcription factor MYB46-like	[K]	Transcription	Myb-like DNA-binding domain	Transcription factor MYB46 OS=Arabidopsis thaliana OX=3702 GN=MYB46 PE=2 SV=1	Transcription factor MYB46-like OS=Cucumis melo var. makuwa OX=1194695 GN=E5676_scaffold612G00120 PE=4 SV=1	--	--	transcription factor MYB46-like [Cucurbita moschata]
Cmo_Chr01	1061389	T	C	Y	8	3,5	T	15	15,0	UTR_3_PRIME	-	CmoCh01G002350	--	--	Molecular Function: DNA binding (GO:0003677);; Cellular Component: nucleus (GO:0005634);	K09422|5.5e-178|cmos:111452781|K09422 transcription factor MYB, plant | (RefSeq) transcription factor MYB46-like	[K]	Transcription	Myb-like DNA-binding domain	Transcription factor MYB46 OS=Arabidopsis thaliana OX=3702 GN=MYB46 PE=2 SV=1	Transcription factor MYB46-like OS=Cucumis melo var. makuwa OX=1194695 GN=E5676_scaffold612G00120 PE=4 SV=1	--	--	transcription factor MYB46-like [Cucurbita moschata]
Cmo_Chr01	1061500	C	A	M	9	4,5	C	14	14,0	UTR_3_PRIME	-	CmoCh01G002350	--	--	Molecular Function: DNA binding (GO:0003677);; Cellular Component: nucleus (GO:0005634);	K09422|5.5e-178|cmos:111452781|K09422 transcription factor MYB, plant | (RefSeq) transcription factor MYB46-like	[K]	Transcription	Myb-like DNA-binding domain	Transcription factor MYB46 OS=Arabidopsis thaliana OX=3702 GN=MYB46 PE=2 SV=1	Transcription factor MYB46-like OS=Cucumis melo var. makuwa OX=1194695 GN=E5676_scaffold612G00120 PE=4 SV=1	--	--	transcription factor MYB46-like [Cucurbita moschata]
Cmo_Chr01	1061537	C	T	Y	10	5,5	C	13	13,0	UTR_3_PRIME	-	CmoCh01G002350	--	--	Molecular Function: DNA binding (GO:0003677);; Cellular Component: nucleus (GO:0005634);	K09422|5.5e-178|cmos:111452781|K09422 transcription factor MYB, plant | (RefSeq) transcription factor MYB46-like	[K]	Transcription	Myb-like DNA-binding domain	Transcription factor MYB46 OS=Arabidopsis thaliana OX=3702 GN=MYB46 PE=2 SV=1	Transcription factor MYB46-like OS=Cucumis melo var. makuwa OX=1194695 GN=E5676_scaffold612G00120 PE=4 SV=1	--	--	transcription factor MYB46-like [Cucurbita moschata]
Cmo_Chr01	1061565	A	G	R	8	4,4	A	12	12,0	UTR_3_PRIME	-	CmoCh01G002350	--	--	Molecular Function: DNA binding (GO:0003677);; Cellular Component: nucleus (GO:0005634);	K09422|5.5e-178|cmos:111452781|K09422 transcription factor MYB, plant | (RefSeq) transcription factor MYB46-like	[K]	Transcription	Myb-like DNA-binding domain	Transcription factor MYB46 OS=Arabidopsis thaliana OX=3702 GN=MYB46 PE=2 SV=1	Transcription factor MYB46-like OS=Cucumis melo var. makuwa OX=1194695 GN=E5676_scaffold612G00120 PE=4 SV=1	--	--	transcription factor MYB46-like [Cucurbita moschata]
Cmo_Chr01	1071401	G	A	R	18	7,11	G	8	8,0	NON_SYNONYMOUS_CODING	gGt/gAt	CmoCh01G002360	[V]	Defense mechanisms	Molecular Function: antiporter activity (GO:0015297);; Cellular Component: integral component of membrane (GO:0016021);; Molecular Function: xenobiotic transmembrane transporter activity (GO:0042910);	K20456|7.0e-86|smo:SELMODRAFT_417928|K20456 oxysterol-binding protein 1 | (RefSeq) hypothetical protein	[R]	General function prediction only	MatE	Protein DETOXIFICATION 43 OS=Arabidopsis thaliana OX=3702 GN=DTX43 PE=1 SV=1	Protein DETOXIFICATION OS=Cucumis melo OX=3656 GN=LOC103500313 PE=3 SV=1	V	Defense mechanisms	protein DETOXIFICATION 43-like [Cucurbita moschata]
Cmo_Chr01	1071453	A	G	R	16	11,5	G	16	0,16	SYNONYMOUS_CODING	ttA/ttG	CmoCh01G002360	[V]	Defense mechanisms	Molecular Function: antiporter activity (GO:0015297);; Cellular Component: integral component of membrane (GO:0016021);; Molecular Function: xenobiotic transmembrane transporter activity (GO:0042910);	K20456|7.0e-86|smo:SELMODRAFT_417928|K20456 oxysterol-binding protein 1 | (RefSeq) hypothetical protein	[R]	General function prediction only	MatE	Protein DETOXIFICATION 43 OS=Arabidopsis thaliana OX=3702 GN=DTX43 PE=1 SV=1	Protein DETOXIFICATION OS=Cucumis melo OX=3656 GN=LOC103500313 PE=3 SV=1	V	Defense mechanisms	protein DETOXIFICATION 43-like [Cucurbita moschata]
Cmo_Chr01	1071536	C	T	Y	13	8,5	T	17	0,17	NON_SYNONYMOUS_CODING	cCc/cTc	CmoCh01G002360	[V]	Defense mechanisms	Molecular Function: antiporter activity (GO:0015297);; Cellular Component: integral component of membrane (GO:0016021);; Molecular Function: xenobiotic transmembrane transporter activity (GO:0042910);	K20456|7.0e-86|smo:SELMODRAFT_417928|K20456 oxysterol-binding protein 1 | (RefSeq) hypothetical protein	[R]	General function prediction only	MatE	Protein DETOXIFICATION 43 OS=Arabidopsis thaliana OX=3702 GN=DTX43 PE=1 SV=1	Protein DETOXIFICATION OS=Cucumis melo OX=3656 GN=LOC103500313 PE=3 SV=1	V	Defense mechanisms	protein DETOXIFICATION 43-like [Cucurbita moschata]
Cmo_Chr01	1071552	T	C	Y	10	4,6	T	16	16,0	SYNONYMOUS_CODING	atT/atC	CmoCh01G002360	[V]	Defense mechanisms	Molecular Function: antiporter activity (GO:0015297);; Cellular Component: integral component of membrane (GO:0016021);; Molecular Function: xenobiotic transmembrane transporter activity (GO:0042910);	K20456|7.0e-86|smo:SELMODRAFT_417928|K20456 oxysterol-binding protein 1 | (RefSeq) hypothetical protein	[R]	General function prediction only	MatE	Protein DETOXIFICATION 43 OS=Arabidopsis thaliana OX=3702 GN=DTX43 PE=1 SV=1	Protein DETOXIFICATION OS=Cucumis melo OX=3656 GN=LOC103500313 PE=3 SV=1	V	Defense mechanisms	protein DETOXIFICATION 43-like [Cucurbita moschata]
Cmo_Chr01	1071860	G	A	A	7	0,7	A	18	0,18	NON_SYNONYMOUS_CODING	aGa/aAa	CmoCh01G002360	[V]	Defense mechanisms	Molecular Function: antiporter activity (GO:0015297);; Cellular Component: integral component of membrane (GO:0016021);; Molecular Function: xenobiotic transmembrane transporter activity (GO:0042910);	K20456|7.0e-86|smo:SELMODRAFT_417928|K20456 oxysterol-binding protein 1 | (RefSeq) hypothetical protein	[R]	General function prediction only	MatE	Protein DETOXIFICATION 43 OS=Arabidopsis thaliana OX=3702 GN=DTX43 PE=1 SV=1	Protein DETOXIFICATION OS=Cucumis melo OX=3656 GN=LOC103500313 PE=3 SV=1	V	Defense mechanisms	protein DETOXIFICATION 43-like [Cucurbita moschata]
Cmo_Chr01	1071948	G	A	A	8	0,8	A	13	0,13	SYNONYMOUS_CODING	ggG/ggA	CmoCh01G002360	[V]	Defense mechanisms	Molecular Function: antiporter activity (GO:0015297);; Cellular Component: integral component of membrane (GO:0016021);; Molecular Function: xenobiotic transmembrane transporter activity (GO:0042910);	K20456|7.0e-86|smo:SELMODRAFT_417928|K20456 oxysterol-binding protein 1 | (RefSeq) hypothetical protein	[R]	General function prediction only	MatE	Protein DETOXIFICATION 43 OS=Arabidopsis thaliana OX=3702 GN=DTX43 PE=1 SV=1	Protein DETOXIFICATION OS=Cucumis melo OX=3656 GN=LOC103500313 PE=3 SV=1	V	Defense mechanisms	protein DETOXIFICATION 43-like [Cucurbita moschata]
Cmo_Chr01	1073369	C	T	Y	14	7,7	C	9	9,0	NON_SYNONYMOUS_CODING	Gat/Aat	CmoCh01G002370	--	--	--	--	--	--	--	--	Uncharacterized protein OS=Oryza brachyantha OX=4533 PE=4 SV=1	--	--	--
Cmo_Chr01	1073427	G	C	S	12	5,7	G	18	18,0	NON_SYNONYMOUS_CODING	Gtc/Ctc	CmoCh01G002360	[V]	Defense mechanisms	Molecular Function: antiporter activity (GO:0015297);; Cellular Component: integral component of membrane (GO:0016021);; Molecular Function: xenobiotic transmembrane transporter activity (GO:0042910);	K20456|7.0e-86|smo:SELMODRAFT_417928|K20456 oxysterol-binding protein 1 | (RefSeq) hypothetical protein	[R]	General function prediction only	MatE	Protein DETOXIFICATION 43 OS=Arabidopsis thaliana OX=3702 GN=DTX43 PE=1 SV=1	Protein DETOXIFICATION OS=Cucumis melo OX=3656 GN=LOC103500313 PE=3 SV=1	V	Defense mechanisms	protein DETOXIFICATION 43-like [Cucurbita moschata]
Cmo_Chr01	1073442	A	T	T	11	0,11	T	18	0,18	STOP_GAINED	taT/taA	CmoCh01G002370	--	--	--	--	--	--	--	--	Uncharacterized protein OS=Oryza brachyantha OX=4533 PE=4 SV=1	--	--	--
Cmo_Chr01	1073457	C	T	T	10	0,10	T	19	0,19	START_LOST	atG/atA	CmoCh01G002370	--	--	--	--	--	--	--	--	Uncharacterized protein OS=Oryza brachyantha OX=4533 PE=4 SV=1	--	--	--
Cmo_Chr01	1073635	T	C	Y	13	8,5	T	12	12,0	SYNONYMOUS_CODING	tcT/tcC	CmoCh01G002360	[V]	Defense mechanisms	Molecular Function: antiporter activity (GO:0015297);; Cellular Component: integral component of membrane (GO:0016021);; Molecular Function: xenobiotic transmembrane transporter activity (GO:0042910);	K20456|7.0e-86|smo:SELMODRAFT_417928|K20456 oxysterol-binding protein 1 | (RefSeq) hypothetical protein	[R]	General function prediction only	MatE	Protein DETOXIFICATION 43 OS=Arabidopsis thaliana OX=3702 GN=DTX43 PE=1 SV=1	Protein DETOXIFICATION OS=Cucumis melo OX=3656 GN=LOC103500313 PE=3 SV=1	V	Defense mechanisms	protein DETOXIFICATION 43-like [Cucurbita moschata]
Cmo_Chr01	1073662	T	C	Y	13	8,5	T	14	14,0	SYNONYMOUS_CODING	aaT/aaC	CmoCh01G002360	[V]	Defense mechanisms	Molecular Function: antiporter activity (GO:0015297);; Cellular Component: integral component of membrane (GO:0016021);; Molecular Function: xenobiotic transmembrane transporter activity (GO:0042910);	K20456|7.0e-86|smo:SELMODRAFT_417928|K20456 oxysterol-binding protein 1 | (RefSeq) hypothetical protein	[R]	General function prediction only	MatE	Protein DETOXIFICATION 43 OS=Arabidopsis thaliana OX=3702 GN=DTX43 PE=1 SV=1	Protein DETOXIFICATION OS=Cucumis melo OX=3656 GN=LOC103500313 PE=3 SV=1	V	Defense mechanisms	protein DETOXIFICATION 43-like [Cucurbita moschata]
Cmo_Chr01	1073922	G	C	S	9	5,4	C	14	0,14	NON_SYNONYMOUS_CODING	aGc/aCc	CmoCh01G002360	[V]	Defense mechanisms	Molecular Function: antiporter activity (GO:0015297);; Cellular Component: integral component of membrane (GO:0016021);; Molecular Function: xenobiotic transmembrane transporter activity (GO:0042910);	K20456|7.0e-86|smo:SELMODRAFT_417928|K20456 oxysterol-binding protein 1 | (RefSeq) hypothetical protein	[R]	General function prediction only	MatE	Protein DETOXIFICATION 43 OS=Arabidopsis thaliana OX=3702 GN=DTX43 PE=1 SV=1	Protein DETOXIFICATION OS=Cucumis melo OX=3656 GN=LOC103500313 PE=3 SV=1	V	Defense mechanisms	protein DETOXIFICATION 43-like [Cucurbita moschata]
Cmo_Chr01	1073929	T	C	Y	9	5,4	C	13	0,13	SYNONYMOUS_CODING	ggT/ggC	CmoCh01G002360	[V]	Defense mechanisms	Molecular Function: antiporter activity (GO:0015297);; Cellular Component: integral component of membrane (GO:0016021);; Molecular Function: xenobiotic transmembrane transporter activity (GO:0042910);	K20456|7.0e-86|smo:SELMODRAFT_417928|K20456 oxysterol-binding protein 1 | (RefSeq) hypothetical protein	[R]	General function prediction only	MatE	Protein DETOXIFICATION 43 OS=Arabidopsis thaliana OX=3702 GN=DTX43 PE=1 SV=1	Protein DETOXIFICATION OS=Cucumis melo OX=3656 GN=LOC103500313 PE=3 SV=1	V	Defense mechanisms	protein DETOXIFICATION 43-like [Cucurbita moschata]
Cmo_Chr01	1073980	T	C	Y	11	5,6	T	21	21,0	SYNONYMOUS_CODING	ctT/ctC	CmoCh01G002360	[V]	Defense mechanisms	Molecular Function: antiporter activity (GO:0015297);; Cellular Component: integral component of membrane (GO:0016021);; Molecular Function: xenobiotic transmembrane transporter activity (GO:0042910);	K20456|7.0e-86|smo:SELMODRAFT_417928|K20456 oxysterol-binding protein 1 | (RefSeq) hypothetical protein	[R]	General function prediction only	MatE	Protein DETOXIFICATION 43 OS=Arabidopsis thaliana OX=3702 GN=DTX43 PE=1 SV=1	Protein DETOXIFICATION OS=Cucumis melo OX=3656 GN=LOC103500313 PE=3 SV=1	V	Defense mechanisms	protein DETOXIFICATION 43-like [Cucurbita moschata]
Cmo_Chr01	1074255	G	C	S	2	1,1	G	18	18,0	SYNONYMOUS_CODING	ccG/ccC	CmoCh01G002360	[V]	Defense mechanisms	Molecular Function: antiporter activity (GO:0015297);; Cellular Component: integral component of membrane (GO:0016021);; Molecular Function: xenobiotic transmembrane transporter activity (GO:0042910);	K20456|7.0e-86|smo:SELMODRAFT_417928|K20456 oxysterol-binding protein 1 | (RefSeq) hypothetical protein	[R]	General function prediction only	MatE	Protein DETOXIFICATION 43 OS=Arabidopsis thaliana OX=3702 GN=DTX43 PE=1 SV=1	Protein DETOXIFICATION OS=Cucumis melo OX=3656 GN=LOC103500313 PE=3 SV=1	V	Defense mechanisms	protein DETOXIFICATION 43-like [Cucurbita moschata]
Cmo_Chr01	1074273	C	G	S	3	2,1	C	17	17,0	SYNONYMOUS_CODING	ggC/ggG	CmoCh01G002360	[V]	Defense mechanisms	Molecular Function: antiporter activity (GO:0015297);; Cellular Component: integral component of membrane (GO:0016021);; Molecular Function: xenobiotic transmembrane transporter activity (GO:0042910);	K20456|7.0e-86|smo:SELMODRAFT_417928|K20456 oxysterol-binding protein 1 | (RefSeq) hypothetical protein	[R]	General function prediction only	MatE	Protein DETOXIFICATION 43 OS=Arabidopsis thaliana OX=3702 GN=DTX43 PE=1 SV=1	Protein DETOXIFICATION OS=Cucumis melo OX=3656 GN=LOC103500313 PE=3 SV=1	V	Defense mechanisms	protein DETOXIFICATION 43-like [Cucurbita moschata]
Cmo_Chr01	1074303	C	T	Y	7	3,4	T	17	0,17	UTR_3_PRIME	-	CmoCh01G002360	[V]	Defense mechanisms	Molecular Function: antiporter activity (GO:0015297);; Cellular Component: integral component of membrane (GO:0016021);; Molecular Function: xenobiotic transmembrane transporter activity (GO:0042910);	K20456|7.0e-86|smo:SELMODRAFT_417928|K20456 oxysterol-binding protein 1 | (RefSeq) hypothetical protein	[R]	General function prediction only	MatE	Protein DETOXIFICATION 43 OS=Arabidopsis thaliana OX=3702 GN=DTX43 PE=1 SV=1	Protein DETOXIFICATION OS=Cucumis melo OX=3656 GN=LOC103500313 PE=3 SV=1	V	Defense mechanisms	protein DETOXIFICATION 43-like [Cucurbita moschata]
Cmo_Chr01	1074324	T	C	Y	9	4,5	T	15	15,0	UTR_3_PRIME	-	CmoCh01G002360	[V]	Defense mechanisms	Molecular Function: antiporter activity (GO:0015297);; Cellular Component: integral component of membrane (GO:0016021);; Molecular Function: xenobiotic transmembrane transporter activity (GO:0042910);	K20456|7.0e-86|smo:SELMODRAFT_417928|K20456 oxysterol-binding protein 1 | (RefSeq) hypothetical protein	[R]	General function prediction only	MatE	Protein DETOXIFICATION 43 OS=Arabidopsis thaliana OX=3702 GN=DTX43 PE=1 SV=1	Protein DETOXIFICATION OS=Cucumis melo OX=3656 GN=LOC103500313 PE=3 SV=1	V	Defense mechanisms	protein DETOXIFICATION 43-like [Cucurbita moschata]
Cmo_Chr01	1074339	G	A	R	10	5,5	G	15	15,0	UTR_3_PRIME	-	CmoCh01G002360	[V]	Defense mechanisms	Molecular Function: antiporter activity (GO:0015297);; Cellular Component: integral component of membrane (GO:0016021);; Molecular Function: xenobiotic transmembrane transporter activity (GO:0042910);	K20456|7.0e-86|smo:SELMODRAFT_417928|K20456 oxysterol-binding protein 1 | (RefSeq) hypothetical protein	[R]	General function prediction only	MatE	Protein DETOXIFICATION 43 OS=Arabidopsis thaliana OX=3702 GN=DTX43 PE=1 SV=1	Protein DETOXIFICATION OS=Cucumis melo OX=3656 GN=LOC103500313 PE=3 SV=1	V	Defense mechanisms	protein DETOXIFICATION 43-like [Cucurbita moschata]
Cmo_Chr01	1074366	T	A	W	11	5,6	T	10	10,0	UTR_3_PRIME	-	CmoCh01G002360	[V]	Defense mechanisms	Molecular Function: antiporter activity (GO:0015297);; Cellular Component: integral component of membrane (GO:0016021);; Molecular Function: xenobiotic transmembrane transporter activity (GO:0042910);	K20456|7.0e-86|smo:SELMODRAFT_417928|K20456 oxysterol-binding protein 1 | (RefSeq) hypothetical protein	[R]	General function prediction only	MatE	Protein DETOXIFICATION 43 OS=Arabidopsis thaliana OX=3702 GN=DTX43 PE=1 SV=1	Protein DETOXIFICATION OS=Cucumis melo OX=3656 GN=LOC103500313 PE=3 SV=1	V	Defense mechanisms	protein DETOXIFICATION 43-like [Cucurbita moschata]
Cmo_Chr01	1074406	C	A	M	10	4,6	C	9	9,0	UTR_3_PRIME	-	CmoCh01G002360	[V]	Defense mechanisms	Molecular Function: antiporter activity (GO:0015297);; Cellular Component: integral component of membrane (GO:0016021);; Molecular Function: xenobiotic transmembrane transporter activity (GO:0042910);	K20456|7.0e-86|smo:SELMODRAFT_417928|K20456 oxysterol-binding protein 1 | (RefSeq) hypothetical protein	[R]	General function prediction only	MatE	Protein DETOXIFICATION 43 OS=Arabidopsis thaliana OX=3702 GN=DTX43 PE=1 SV=1	Protein DETOXIFICATION OS=Cucumis melo OX=3656 GN=LOC103500313 PE=3 SV=1	V	Defense mechanisms	protein DETOXIFICATION 43-like [Cucurbita moschata]
Cmo_Chr01	1074417	A	G	R	11	5,6	A	9	9,0	UTR_3_PRIME	-	CmoCh01G002360	[V]	Defense mechanisms	Molecular Function: antiporter activity (GO:0015297);; Cellular Component: integral component of membrane (GO:0016021);; Molecular Function: xenobiotic transmembrane transporter activity (GO:0042910);	K20456|7.0e-86|smo:SELMODRAFT_417928|K20456 oxysterol-binding protein 1 | (RefSeq) hypothetical protein	[R]	General function prediction only	MatE	Protein DETOXIFICATION 43 OS=Arabidopsis thaliana OX=3702 GN=DTX43 PE=1 SV=1	Protein DETOXIFICATION OS=Cucumis melo OX=3656 GN=LOC103500313 PE=3 SV=1	V	Defense mechanisms	protein DETOXIFICATION 43-like [Cucurbita moschata]
Cmo_Chr01	1074497	C	T	Y	9	4,5	C	10	10,0	UTR_3_PRIME	-	CmoCh01G002360	[V]	Defense mechanisms	Molecular Function: antiporter activity (GO:0015297);; Cellular Component: integral component of membrane (GO:0016021);; Molecular Function: xenobiotic transmembrane transporter activity (GO:0042910);	K20456|7.0e-86|smo:SELMODRAFT_417928|K20456 oxysterol-binding protein 1 | (RefSeq) hypothetical protein	[R]	General function prediction only	MatE	Protein DETOXIFICATION 43 OS=Arabidopsis thaliana OX=3702 GN=DTX43 PE=1 SV=1	Protein DETOXIFICATION OS=Cucumis melo OX=3656 GN=LOC103500313 PE=3 SV=1	V	Defense mechanisms	protein DETOXIFICATION 43-like [Cucurbita moschata]
Cmo_Chr01	1074511	G	A	R	8	4,4	G	8	8,0	UTR_3_PRIME	-	CmoCh01G002360	[V]	Defense mechanisms	Molecular Function: antiporter activity (GO:0015297);; Cellular Component: integral component of membrane (GO:0016021);; Molecular Function: xenobiotic transmembrane transporter activity (GO:0042910);	K20456|7.0e-86|smo:SELMODRAFT_417928|K20456 oxysterol-binding protein 1 | (RefSeq) hypothetical protein	[R]	General function prediction only	MatE	Protein DETOXIFICATION 43 OS=Arabidopsis thaliana OX=3702 GN=DTX43 PE=1 SV=1	Protein DETOXIFICATION OS=Cucumis melo OX=3656 GN=LOC103500313 PE=3 SV=1	V	Defense mechanisms	protein DETOXIFICATION 43-like [Cucurbita moschata]
Cmo_Chr01	1076634	G	T	K	19	12,7	G	11	11,0	SYNONYMOUS_CODING	gcC/gcA	CmoCh01G002380	--	--	Molecular Function: metal ion binding (GO:0046872);	K23048|2.9e-49|pvu:PHAVU_009G075500g|K23048 RING finger protein unkempt | (RefSeq) hypothetical protein	[R]	General function prediction only	Ankyrin repeats (3 copies)	Zinc finger CCCH domain-containing protein 24 OS=Oryza sativa subsp. japonica OX=39947 GN=Os03g0698800 PE=2 SV=1	zinc finger CCCH domain-containing protein 30-like OS=Cucumis melo OX=3656 GN=LOC103500314 PE=4 SV=1	S	Function unknown	zinc finger CCCH domain-containing protein 30-like [Cucurbita moschata]
Cmo_Chr01	1076913	A	G	R	8	2,6	A	10	10,0	SYNONYMOUS_CODING	tcT/tcC	CmoCh01G002380	--	--	Molecular Function: metal ion binding (GO:0046872);	K23048|2.9e-49|pvu:PHAVU_009G075500g|K23048 RING finger protein unkempt | (RefSeq) hypothetical protein	[R]	General function prediction only	Ankyrin repeats (3 copies)	Zinc finger CCCH domain-containing protein 24 OS=Oryza sativa subsp. japonica OX=39947 GN=Os03g0698800 PE=2 SV=1	zinc finger CCCH domain-containing protein 30-like OS=Cucumis melo OX=3656 GN=LOC103500314 PE=4 SV=1	S	Function unknown	zinc finger CCCH domain-containing protein 30-like [Cucurbita moschata]
Cmo_Chr01	1076970	C	A	M	14	5,9	C	13	13,0	SYNONYMOUS_CODING	ccG/ccT	CmoCh01G002380	--	--	Molecular Function: metal ion binding (GO:0046872);	K23048|2.9e-49|pvu:PHAVU_009G075500g|K23048 RING finger protein unkempt | (RefSeq) hypothetical protein	[R]	General function prediction only	Ankyrin repeats (3 copies)	Zinc finger CCCH domain-containing protein 24 OS=Oryza sativa subsp. japonica OX=39947 GN=Os03g0698800 PE=2 SV=1	zinc finger CCCH domain-containing protein 30-like OS=Cucumis melo OX=3656 GN=LOC103500314 PE=4 SV=1	S	Function unknown	zinc finger CCCH domain-containing protein 30-like [Cucurbita moschata]
Cmo_Chr01	1077013	G	A	R	10	4,6	G	16	16,0	NON_SYNONYMOUS_CODING	gCt/gTt	CmoCh01G002380	--	--	Molecular Function: metal ion binding (GO:0046872);	K23048|2.9e-49|pvu:PHAVU_009G075500g|K23048 RING finger protein unkempt | (RefSeq) hypothetical protein	[R]	General function prediction only	Ankyrin repeats (3 copies)	Zinc finger CCCH domain-containing protein 24 OS=Oryza sativa subsp. japonica OX=39947 GN=Os03g0698800 PE=2 SV=1	zinc finger CCCH domain-containing protein 30-like OS=Cucumis melo OX=3656 GN=LOC103500314 PE=4 SV=1	S	Function unknown	zinc finger CCCH domain-containing protein 30-like [Cucurbita moschata]
Cmo_Chr01	1077177	A	G	R	13	6,7	A	16	16,0	SYNONYMOUS_CODING	ctT/ctC	CmoCh01G002380	--	--	Molecular Function: metal ion binding (GO:0046872);	K23048|2.9e-49|pvu:PHAVU_009G075500g|K23048 RING finger protein unkempt | (RefSeq) hypothetical protein	[R]	General function prediction only	Ankyrin repeats (3 copies)	Zinc finger CCCH domain-containing protein 24 OS=Oryza sativa subsp. japonica OX=39947 GN=Os03g0698800 PE=2 SV=1	zinc finger CCCH domain-containing protein 30-like OS=Cucumis melo OX=3656 GN=LOC103500314 PE=4 SV=1	S	Function unknown	zinc finger CCCH domain-containing protein 30-like [Cucurbita moschata]
Cmo_Chr01	1077333	A	G	R	7	4,3	A	15	15,0	SYNONYMOUS_CODING	aaT/aaC	CmoCh01G002380	--	--	Molecular Function: metal ion binding (GO:0046872);	K23048|2.9e-49|pvu:PHAVU_009G075500g|K23048 RING finger protein unkempt | (RefSeq) hypothetical protein	[R]	General function prediction only	Ankyrin repeats (3 copies)	Zinc finger CCCH domain-containing protein 24 OS=Oryza sativa subsp. japonica OX=39947 GN=Os03g0698800 PE=2 SV=1	zinc finger CCCH domain-containing protein 30-like OS=Cucumis melo OX=3656 GN=LOC103500314 PE=4 SV=1	S	Function unknown	zinc finger CCCH domain-containing protein 30-like [Cucurbita moschata]
Cmo_Chr01	1077599	G	A	R	12	8,4	G	10	10,0	SYNONYMOUS_CODING	Cta/Tta	CmoCh01G002380	--	--	Molecular Function: metal ion binding (GO:0046872);	K23048|2.9e-49|pvu:PHAVU_009G075500g|K23048 RING finger protein unkempt | (RefSeq) hypothetical protein	[R]	General function prediction only	Ankyrin repeats (3 copies)	Zinc finger CCCH domain-containing protein 24 OS=Oryza sativa subsp. japonica OX=39947 GN=Os03g0698800 PE=2 SV=1	zinc finger CCCH domain-containing protein 30-like OS=Cucumis melo OX=3656 GN=LOC103500314 PE=4 SV=1	S	Function unknown	zinc finger CCCH domain-containing protein 30-like [Cucurbita moschata]
Cmo_Chr01	1077990	A	T	W	12	4,8	A	15	15,0	NON_SYNONYMOUS_CODING	ttT/ttA	CmoCh01G002380	--	--	Molecular Function: metal ion binding (GO:0046872);	K23048|2.9e-49|pvu:PHAVU_009G075500g|K23048 RING finger protein unkempt | (RefSeq) hypothetical protein	[R]	General function prediction only	Ankyrin repeats (3 copies)	Zinc finger CCCH domain-containing protein 24 OS=Oryza sativa subsp. japonica OX=39947 GN=Os03g0698800 PE=2 SV=1	zinc finger CCCH domain-containing protein 30-like OS=Cucumis melo OX=3656 GN=LOC103500314 PE=4 SV=1	S	Function unknown	zinc finger CCCH domain-containing protein 30-like [Cucurbita moschata]
Cmo_Chr01	1078020	T	C	Y	12	5,7	T	16	16,0	SYNONYMOUS_CODING	tcA/tcG	CmoCh01G002380	--	--	Molecular Function: metal ion binding (GO:0046872);	K23048|2.9e-49|pvu:PHAVU_009G075500g|K23048 RING finger protein unkempt | (RefSeq) hypothetical protein	[R]	General function prediction only	Ankyrin repeats (3 copies)	Zinc finger CCCH domain-containing protein 24 OS=Oryza sativa subsp. japonica OX=39947 GN=Os03g0698800 PE=2 SV=1	zinc finger CCCH domain-containing protein 30-like OS=Cucumis melo OX=3656 GN=LOC103500314 PE=4 SV=1	S	Function unknown	zinc finger CCCH domain-containing protein 30-like [Cucurbita moschata]
Cmo_Chr01	1078155	A	G	R	11	6,5	A	9	9,0	SYNONYMOUS_CODING	ctT/ctC	CmoCh01G002380	--	--	Molecular Function: metal ion binding (GO:0046872);	K23048|2.9e-49|pvu:PHAVU_009G075500g|K23048 RING finger protein unkempt | (RefSeq) hypothetical protein	[R]	General function prediction only	Ankyrin repeats (3 copies)	Zinc finger CCCH domain-containing protein 24 OS=Oryza sativa subsp. japonica OX=39947 GN=Os03g0698800 PE=2 SV=1	zinc finger CCCH domain-containing protein 30-like OS=Cucumis melo OX=3656 GN=LOC103500314 PE=4 SV=1	S	Function unknown	zinc finger CCCH domain-containing protein 30-like [Cucurbita moschata]
Cmo_Chr01	1078323	C	A	M	7	1,6	C	9	9,0	SYNONYMOUS_CODING	acG/acT	CmoCh01G002380	--	--	Molecular Function: metal ion binding (GO:0046872);	K23048|2.9e-49|pvu:PHAVU_009G075500g|K23048 RING finger protein unkempt | (RefSeq) hypothetical protein	[R]	General function prediction only	Ankyrin repeats (3 copies)	Zinc finger CCCH domain-containing protein 24 OS=Oryza sativa subsp. japonica OX=39947 GN=Os03g0698800 PE=2 SV=1	zinc finger CCCH domain-containing protein 30-like OS=Cucumis melo OX=3656 GN=LOC103500314 PE=4 SV=1	S	Function unknown	zinc finger CCCH domain-containing protein 30-like [Cucurbita moschata]
Cmo_Chr01	1078495	A	G	R	10	6,4	A	13	13,0	NON_SYNONYMOUS_CODING	cTa/cCa	CmoCh01G002380	--	--	Molecular Function: metal ion binding (GO:0046872);	K23048|2.9e-49|pvu:PHAVU_009G075500g|K23048 RING finger protein unkempt | (RefSeq) hypothetical protein	[R]	General function prediction only	Ankyrin repeats (3 copies)	Zinc finger CCCH domain-containing protein 24 OS=Oryza sativa subsp. japonica OX=39947 GN=Os03g0698800 PE=2 SV=1	zinc finger CCCH domain-containing protein 30-like OS=Cucumis melo OX=3656 GN=LOC103500314 PE=4 SV=1	S	Function unknown	zinc finger CCCH domain-containing protein 30-like [Cucurbita moschata]
Cmo_Chr01	1078513	C	T	Y	12	9,3	C	12	12,0	NON_SYNONYMOUS_CODING	gGg/gAg	CmoCh01G002380	--	--	Molecular Function: metal ion binding (GO:0046872);	K23048|2.9e-49|pvu:PHAVU_009G075500g|K23048 RING finger protein unkempt | (RefSeq) hypothetical protein	[R]	General function prediction only	Ankyrin repeats (3 copies)	Zinc finger CCCH domain-containing protein 24 OS=Oryza sativa subsp. japonica OX=39947 GN=Os03g0698800 PE=2 SV=1	zinc finger CCCH domain-containing protein 30-like OS=Cucumis melo OX=3656 GN=LOC103500314 PE=4 SV=1	S	Function unknown	zinc finger CCCH domain-containing protein 30-like [Cucurbita moschata]
Cmo_Chr01	1082928	T	C	Y	11	6,5	T	15	15,0	UTR_3_PRIME	-	CmoCh01G002390	--	--	--	--	[D]	Cell cycle control, cell division, chromosome partitioning	--	--	Uncharacterized protein OS=Cucumis sativus OX=3659 GN=Csa_3G695850 PE=4 SV=1	D	Cell cycle control, cell division, chromosome partitioning	uncharacterized protein LOC111452747 [Cucurbita moschata]
Cmo_Chr01	1082969	C	T	Y	9	6,3	C	11	11,0	UTR_3_PRIME	-	CmoCh01G002390	--	--	--	--	[D]	Cell cycle control, cell division, chromosome partitioning	--	--	Uncharacterized protein OS=Cucumis sativus OX=3659 GN=Csa_3G695850 PE=4 SV=1	D	Cell cycle control, cell division, chromosome partitioning	uncharacterized protein LOC111452747 [Cucurbita moschata]
Cmo_Chr01	1082989	A	G	R	7	4,3	A	13	13,0	UTR_3_PRIME	-	CmoCh01G002390	--	--	--	--	[D]	Cell cycle control, cell division, chromosome partitioning	--	--	Uncharacterized protein OS=Cucumis sativus OX=3659 GN=Csa_3G695850 PE=4 SV=1	D	Cell cycle control, cell division, chromosome partitioning	uncharacterized protein LOC111452747 [Cucurbita moschata]
Cmo_Chr01	1083052	A	C	M	6	4,2	A	14	14,0	UTR_3_PRIME	-	CmoCh01G002390	--	--	--	--	[D]	Cell cycle control, cell division, chromosome partitioning	--	--	Uncharacterized protein OS=Cucumis sativus OX=3659 GN=Csa_3G695850 PE=4 SV=1	D	Cell cycle control, cell division, chromosome partitioning	uncharacterized protein LOC111452747 [Cucurbita moschata]
Cmo_Chr01	1083149	A	C	M	11	8,3	A	17	17,0	SYNONYMOUS_CODING	ctT/ctG	CmoCh01G002390	--	--	--	--	[D]	Cell cycle control, cell division, chromosome partitioning	--	--	Uncharacterized protein OS=Cucumis sativus OX=3659 GN=Csa_3G695850 PE=4 SV=1	D	Cell cycle control, cell division, chromosome partitioning	uncharacterized protein LOC111452747 [Cucurbita moschata]
Cmo_Chr01	1083177	C	T	Y	12	8,4	C	17	17,0	NON_SYNONYMOUS_CODING	aGg/aAg	CmoCh01G002390	--	--	--	--	[D]	Cell cycle control, cell division, chromosome partitioning	--	--	Uncharacterized protein OS=Cucumis sativus OX=3659 GN=Csa_3G695850 PE=4 SV=1	D	Cell cycle control, cell division, chromosome partitioning	uncharacterized protein LOC111452747 [Cucurbita moschata]
Cmo_Chr01	1083329	T	C	Y	3	1,2	T	8	8,0	NON_SYNONYMOUS_CODING	Atc/Gtc	CmoCh01G002390	--	--	--	--	[D]	Cell cycle control, cell division, chromosome partitioning	--	--	Uncharacterized protein OS=Cucumis sativus OX=3659 GN=Csa_3G695850 PE=4 SV=1	D	Cell cycle control, cell division, chromosome partitioning	uncharacterized protein LOC111452747 [Cucurbita moschata]
Cmo_Chr01	1083347	C	T	Y	3	1,2	C	5	5,0	NON_SYNONYMOUS_CODING	Gtg/Atg	CmoCh01G002390	--	--	--	--	[D]	Cell cycle control, cell division, chromosome partitioning	--	--	Uncharacterized protein OS=Cucumis sativus OX=3659 GN=Csa_3G695850 PE=4 SV=1	D	Cell cycle control, cell division, chromosome partitioning	uncharacterized protein LOC111452747 [Cucurbita moschata]
Cmo_Chr01	1086785	G	A	R	10	6,4	G	14	14,0	SYNONYMOUS_CODING	acC/acT	CmoCh01G002410	[J]	Translation, ribosomal structure and biogenesis	Molecular Function: tRNA dihydrouridine synthase activity (GO:0017150);; Molecular Function: flavin adenine dinucleotide binding (GO:0050660);	K05539|1.0e-251|cmos:111452746|K05539 tRNA-dihydrouridine synthase A [EC:1.-.-.-] | (RefSeq) uncharacterized protein LOC111452746 isoform X1	[J]	Translation, ribosomal structure and biogenesis	Dihydrouridine synthase (Dus)	--	tRNA-dihydrouridine(20/20a) synthase-like isoform X1 OS=Cucumis melo OX=3656 GN=LOC103500317 PE=4 SV=1	J	Translation, ribosomal structure and biogenesis	uncharacterized protein LOC111452746 isoform X1 [Cucurbita moschata]
Cmo_Chr01	1086830	G	A	R	13	7,6	G	12	12,0	SYNONYMOUS_CODING	cgC/cgT	CmoCh01G002410	[J]	Translation, ribosomal structure and biogenesis	Molecular Function: tRNA dihydrouridine synthase activity (GO:0017150);; Molecular Function: flavin adenine dinucleotide binding (GO:0050660);	K05539|1.0e-251|cmos:111452746|K05539 tRNA-dihydrouridine synthase A [EC:1.-.-.-] | (RefSeq) uncharacterized protein LOC111452746 isoform X1	[J]	Translation, ribosomal structure and biogenesis	Dihydrouridine synthase (Dus)	--	tRNA-dihydrouridine(20/20a) synthase-like isoform X1 OS=Cucumis melo OX=3656 GN=LOC103500317 PE=4 SV=1	J	Translation, ribosomal structure and biogenesis	uncharacterized protein LOC111452746 isoform X1 [Cucurbita moschata]
Cmo_Chr01	1086836	T	C	Y	12	7,5	T	12	12,0	SYNONYMOUS_CODING	ctA/ctG	CmoCh01G002410	[J]	Translation, ribosomal structure and biogenesis	Molecular Function: tRNA dihydrouridine synthase activity (GO:0017150);; Molecular Function: flavin adenine dinucleotide binding (GO:0050660);	K05539|1.0e-251|cmos:111452746|K05539 tRNA-dihydrouridine synthase A [EC:1.-.-.-] | (RefSeq) uncharacterized protein LOC111452746 isoform X1	[J]	Translation, ribosomal structure and biogenesis	Dihydrouridine synthase (Dus)	--	tRNA-dihydrouridine(20/20a) synthase-like isoform X1 OS=Cucumis melo OX=3656 GN=LOC103500317 PE=4 SV=1	J	Translation, ribosomal structure and biogenesis	uncharacterized protein LOC111452746 isoform X1 [Cucurbita moschata]
Cmo_Chr01	1086978	A	G	R	12	8,4	A	15	15,0	SYNONYMOUS_CODING	atT/atC	CmoCh01G002410	[J]	Translation, ribosomal structure and biogenesis	Molecular Function: tRNA dihydrouridine synthase activity (GO:0017150);; Molecular Function: flavin adenine dinucleotide binding (GO:0050660);	K05539|1.0e-251|cmos:111452746|K05539 tRNA-dihydrouridine synthase A [EC:1.-.-.-] | (RefSeq) uncharacterized protein LOC111452746 isoform X1	[J]	Translation, ribosomal structure and biogenesis	Dihydrouridine synthase (Dus)	--	tRNA-dihydrouridine(20/20a) synthase-like isoform X1 OS=Cucumis melo OX=3656 GN=LOC103500317 PE=4 SV=1	J	Translation, ribosomal structure and biogenesis	uncharacterized protein LOC111452746 isoform X1 [Cucurbita moschata]
Cmo_Chr01	1087017	C	T	Y	14	9,5	C	20	20,0	SYNONYMOUS_CODING	gcG/gcA	CmoCh01G002410	[J]	Translation, ribosomal structure and biogenesis	Molecular Function: tRNA dihydrouridine synthase activity (GO:0017150);; Molecular Function: flavin adenine dinucleotide binding (GO:0050660);	K05539|1.0e-251|cmos:111452746|K05539 tRNA-dihydrouridine synthase A [EC:1.-.-.-] | (RefSeq) uncharacterized protein LOC111452746 isoform X1	[J]	Translation, ribosomal structure and biogenesis	Dihydrouridine synthase (Dus)	--	tRNA-dihydrouridine(20/20a) synthase-like isoform X1 OS=Cucumis melo OX=3656 GN=LOC103500317 PE=4 SV=1	J	Translation, ribosomal structure and biogenesis	uncharacterized protein LOC111452746 isoform X1 [Cucurbita moschata]
Cmo_Chr01	1087872	A	G	R	14	5,9	A	20	20,0	SYNONYMOUS_CODING	caT/caC	CmoCh01G002410	[J]	Translation, ribosomal structure and biogenesis	Molecular Function: tRNA dihydrouridine synthase activity (GO:0017150);; Molecular Function: flavin adenine dinucleotide binding (GO:0050660);	K05539|1.0e-251|cmos:111452746|K05539 tRNA-dihydrouridine synthase A [EC:1.-.-.-] | (RefSeq) uncharacterized protein LOC111452746 isoform X1	[J]	Translation, ribosomal structure and biogenesis	Dihydrouridine synthase (Dus)	--	tRNA-dihydrouridine(20/20a) synthase-like isoform X1 OS=Cucumis melo OX=3656 GN=LOC103500317 PE=4 SV=1	J	Translation, ribosomal structure and biogenesis	uncharacterized protein LOC111452746 isoform X1 [Cucurbita moschata]
Cmo_Chr01	1089924	A	G	R	4	1,3	A	7	7,0	UTR_5_PRIME	-	CmoCh01G002410	[J]	Translation, ribosomal structure and biogenesis	Molecular Function: tRNA dihydrouridine synthase activity (GO:0017150);; Molecular Function: flavin adenine dinucleotide binding (GO:0050660);	K05539|1.0e-251|cmos:111452746|K05539 tRNA-dihydrouridine synthase A [EC:1.-.-.-] | (RefSeq) uncharacterized protein LOC111452746 isoform X1	[J]	Translation, ribosomal structure and biogenesis	Dihydrouridine synthase (Dus)	--	tRNA-dihydrouridine(20/20a) synthase-like isoform X1 OS=Cucumis melo OX=3656 GN=LOC103500317 PE=4 SV=1	J	Translation, ribosomal structure and biogenesis	uncharacterized protein LOC111452746 isoform X1 [Cucurbita moschata]
Cmo_Chr01	1090085	G	A	A	5	0,5	G	7	7,0	UTR_5_PRIME	-	CmoCh01G002410	[J]	Translation, ribosomal structure and biogenesis	Molecular Function: tRNA dihydrouridine synthase activity (GO:0017150);; Molecular Function: flavin adenine dinucleotide binding (GO:0050660);	K05539|1.0e-251|cmos:111452746|K05539 tRNA-dihydrouridine synthase A [EC:1.-.-.-] | (RefSeq) uncharacterized protein LOC111452746 isoform X1	[J]	Translation, ribosomal structure and biogenesis	Dihydrouridine synthase (Dus)	--	tRNA-dihydrouridine(20/20a) synthase-like isoform X1 OS=Cucumis melo OX=3656 GN=LOC103500317 PE=4 SV=1	J	Translation, ribosomal structure and biogenesis	uncharacterized protein LOC111452746 isoform X1 [Cucurbita moschata]
Cmo_Chr01	1090589	A	C	M	15	6,9	C	11	0,11	NON_SYNONYMOUS_CODING	gaA/gaC	CmoCh01G002420	[O]	Posttranslational modification, protein turnover, chaperones	Molecular Function: peptidyl-prolyl cis-trans isomerase activity (GO:0003755);; Cellular Component: integral component of membrane (GO:0016021);	K03008|4.4e-55|cmos:111452748|K03008 DNA-directed RNA polymerase II subunit RPB11 | (RefSeq) DNA-directed RNA polymerases II, IV and V subunit 11	[O]	Posttranslational modification, protein turnover, chaperones	RNA polymerase Rpb3/Rpb11 dimerisation domain	Peptidyl-prolyl cis-trans isomerase FKBP42 OS=Arabidopsis thaliana OX=3702 GN=FKBP42 PE=1 SV=1	Peptidylprolyl isomerase OS=Cucumis sativus OX=3659 GN=Csa_3G690310 PE=4 SV=1	O	Posttranslational modification, protein turnover, chaperones	peptidyl-prolyl cis-trans isomerase FKBP42 [Cucurbita moschata]
Cmo_Chr01	1092822	A	G	R	12	7,5	G	14	0,14	NON_SYNONYMOUS_CODING	Aac/Gac	CmoCh01G002420	[O]	Posttranslational modification, protein turnover, chaperones	Molecular Function: peptidyl-prolyl cis-trans isomerase activity (GO:0003755);; Cellular Component: integral component of membrane (GO:0016021);	K03008|4.4e-55|cmos:111452748|K03008 DNA-directed RNA polymerase II subunit RPB11 | (RefSeq) DNA-directed RNA polymerases II, IV and V subunit 11	[O]	Posttranslational modification, protein turnover, chaperones	RNA polymerase Rpb3/Rpb11 dimerisation domain	Peptidyl-prolyl cis-trans isomerase FKBP42 OS=Arabidopsis thaliana OX=3702 GN=FKBP42 PE=1 SV=1	Peptidylprolyl isomerase OS=Cucumis sativus OX=3659 GN=Csa_3G690310 PE=4 SV=1	O	Posttranslational modification, protein turnover, chaperones	peptidyl-prolyl cis-trans isomerase FKBP42 [Cucurbita moschata]
[truncated: 98,883 more rows]
