# Supplementary material for: Identification of Powdery Mildew Resistance-Related Genes in Butternut Squash (Cucurbita moschata)
Source: Int J Mol Sci. 2024 Oct 10;25(20):10896. doi: 10.3390/ijms252010896 (PMC11507584; doi:10.3390/ijms252010896)
Supplement: Supplementary file 1 [file ijms-25-10896-s001.zip › Table S2 The InDels among reference genome Cucurbita moschata var. Rifu, and genotype YD26 and SF02.xlsx]

## Sheet: Sheet1
Table S2 The inDels among reference genome Cucurbita moschata var. Rifu, and genotype YD26 and SF02
#Chr	Pos	Ref	Alt	SF02	Depth	AlleDp	YD26	Depth	AlleDp	Effect	Codon_change	Gene_id	COG_class	COG_class_annotation	GO_annotation	KEGG_annotation	KOG_class	KOG_class_annotation	Pfam_annotation	Swissprot_annotation	TrEMBL_annotation	eggNOG_class	eggNOG_class_annotation	nr_annotation
Cmo_Chr01	19933	GT	G	GT,GT	3	3,0	GT,G	9	7,2	INTRON	-	CmoCh01G000050	--	--	Cellular Component: integral component of membrane (GO:0016021);	--	--	--	--	Uncharacterized membrane protein At1g16860 OS=Arabidopsis thaliana OX=3702 GN=At1g16860 PE=1 SV=1	Uncharacterized protein OS=Malus domestica OX=3750 GN=DVH24_027620 PE=4 SV=1	S	Function unknown	hypothetical protein DVH24_027620 [Malus domestica]
Cmo_Chr01	42900	GA	G	GA,G	10	8,2	GA,GA	24	24,0	INTRON	-	CmoCh01G000130	--	--	Cellular Component: integral component of membrane (GO:0016021);	--	--	--	Tetratricopeptide repeat	Protein FLUORESCENT IN BLUE LIGHT, chloroplastic OS=Arabidopsis thaliana OX=3702 GN=FLU PE=1 SV=1	TPR_REGION domain-containing protein OS=Cucumis sativus OX=3659 GN=Csa_3G645960 PE=4 SV=1	S	Function unknown	protein FLUORESCENT IN BLUE LIGHT, chloroplastic-like isoform X2 [Cucurbita moschata]
Cmo_Chr01	51706	TGTATGCTCCAATA	T	TGTATGCTCCAATA,T	18	11,7	T,T	17	0,17	INTRON	-	CmoCh01G000150	--	--	--	--	--	--	Dormancy/auxin associated protein	Dormancy-associated protein homolog 4 OS=Arabidopsis thaliana OX=3702 GN=At1g54070 PE=3 SV=1	Uncharacterized protein OS=Cucumis sativus OX=3659 GN=Csa_3G646010 PE=3 SV=1	S	Function unknown	dormancy-associated protein homolog 4-like [Cucurbita moschata]
Cmo_Chr01	53249	TTA	T	TTA,T	6	3,3	T,T	19	0,19	UPSTREAM	-	CmoCh01G000160	[J]	Translation, ribosomal structure and biogenesis	Biological Process: ribosomal small subunit assembly (GO:0000028);; Molecular Function: structural constituent of ribosome (GO:0003735);; Biological Process: translation (GO:0006412);; Cellular Component: cytosolic small ribosomal subunit (GO:0022627);	K02998|3.7e-171|cmos:111452769|K02998 small subunit ribosomal protein SAe | (RefSeq) 40S ribosomal protein SA-like	[J]	Translation, ribosomal structure and biogenesis	Ribosomal protein S2	40S ribosomal protein SA OS=Vitis vinifera OX=29760 GN=GSVIVT00034021001 PE=3 SV=1	40S ribosomal protein SA OS=Cucumis melo OX=3656 GN=LOC103499190 PE=3 SV=1	J	Translation, ribosomal structure and biogenesis	40S ribosomal protein SA-like [Cucurbita moschata]
Cmo_Chr01	58854	G	GC	G,GC	18	15,3	G,G	16	16,0	FRAME_SHIFT	gct/gGct	CmoCh01G000170	[IR]	--	Molecular Function: hydrolase activity, acting on ester bonds (GO:0016788);	K00679|4.2e-39|cic:CICLE_v10027727mg|K00679 phospholipid:diacylglycerol acyltransferase [EC:2.3.1.158] | (RefSeq) hypothetical protein	--	--	GDSL-like Lipase/Acylhydrolase	GDSL esterase/lipase 5 OS=Arabidopsis thaliana OX=3702 GN=GLIP5 PE=2 SV=2	Remorin family protein OS=Cucumis melo var. makuwa OX=1194695 GN=E5676_scaffold522G00820 PE=3 SV=1	S	Function unknown	uncharacterized protein LOC111452768 isoform X2 [Cucurbita moschata]
Cmo_Chr01	73971	AC	A	N	.	.	AC,AC	3	3,0	INTRON	-	CmoCh01G000210	--	--	Cellular Component: integral component of membrane (GO:0016021);	K04554|1.1e-133|cmos:111452684|K04554 ubiquitin-conjugating enzyme E2 J2 [EC:2.3.2.23] | (RefSeq) ubiquitin-conjugating enzyme E2 34-like	[O]	Posttranslational modification, protein turnover, chaperones	Ubiquitin-conjugating enzyme	Ubiquitin-conjugating enzyme E2 34 OS=Arabidopsis thaliana OX=3702 GN=UBC34 PE=2 SV=1	Ubiquitin-conjugating enzyme E2 34-like OS=Cucumis melo var. makuwa OX=1194695 GN=E5676_scaffold522G001210 PE=4 SV=1	O	Posttranslational modification, protein turnover, chaperones	ubiquitin-conjugating enzyme E2 34-like [Cucurbita moschata]
Cmo_Chr01	94008	GTA	G	GTA,G	4	1,3	GTA,GTA	9	9,0	INTRON	-	CmoCh01G000250	[P]	Inorganic ion transport and metabolism	Cellular Component: vacuolar membrane (GO:0005774);; Molecular Function: calcium:proton antiporter activity (GO:0015369);; Cellular Component: integral component of membrane (GO:0016021);	K07300|3.3e-238|cmos:111452880|K07300 Ca2+:H+ antiporter | (RefSeq) vacuolar cation/proton exchanger 3-like	[P]	Inorganic ion transport and metabolism	Sodium/calcium exchanger protein	Vacuolar cation/proton exchanger 2 OS=Oryza sativa subsp. japonica OX=39947 GN=CAX2 PE=2 SV=2	Vacuolar cation/proton exchanger OS=Cucumis melo OX=3656 GN=LOC103501973 PE=3 SV=1	P	Inorganic ion transport and metabolism	vacuolar cation/proton exchanger 3-like [Cucurbita moschata]
Cmo_Chr01	98931	GGA	G	GGA,GGA	5	5,0	GGA,G	13	10,3	UPSTREAM	-	CmoCh01G000260	[T]	Signal transduction mechanisms	Molecular Function: protein serine/threonine kinase activity (GO:0004674);; Molecular Function: ATP binding (GO:0005524);; Cellular Component: cytoplasm (GO:0005737);; Biological Process: regulation of mitotic cell cycle (GO:0007346);; Biological Process: signal transduction by protein phosphorylation (GO:0023014);; Biological Process: stress-activated protein kinase signaling cascade (GO:0031098…	K13413|5.4e-201|cmos:111452881|K13413 mitogen-activated protein kinase kinase 4/5 [EC:2.7.12.2] | (RefSeq) mitogen-activated protein kinase kinase 5-like	[T]	Signal transduction mechanisms	Protein kinase domain	Mitogen-activated protein kinase kinase 4 OS=Arabidopsis thaliana OX=3702 GN=MKK4 PE=1 SV=1	Protein kinase domain-containing protein OS=Cucumis sativus OX=3659 GN=Csa_3G651720 PE=3 SV=1	T	Signal transduction mechanisms	mitogen-activated protein kinase kinase 5-like [Cucurbita moschata]
Cmo_Chr01	126246	TTTTTA	T	TTTTTA,T	15	13,2	TTTTTA,TTTTTA	21	21,0	INTRON	-	CmoCh01G000380	--	--	Molecular Function: ATP binding (GO:0005524);; Cellular Component: nucleus (GO:0005634);; Biological Process: transcription, DNA-templated (GO:0006351);; Biological Process: regulation of transcription, DNA-templated (GO:0006355);; Biological Process: developmental process (GO:0032502);	K22382|1.1e-11|oeu:111408549|K22382 WD repeat-containing protein 26 | (RefSeq) WD repeat-containing protein 26 homolog	--	--	WRC	Growth-regulating factor 5 OS=Arabidopsis thaliana OX=3702 GN=GRF5 PE=1 SV=1	Uncharacterized protein OS=Cucumis sativus OX=3659 GN=Csa_3G651860 PE=3 SV=1	K	Transcription	growth-regulating factor 5-like isoform X2 [Cucurbita moschata]
Cmo_Chr01	131773	GTC	G	GTC,G	8	4,4	G,G	11	0,11	INTRON	-	CmoCh01G000420
Cmo_Chr01	132629	G	GGAAAGTAAAAGAAAGAA	G,GGAAAGTAAAAGAAAGAA	4	2,2	G,G	11	11,0	INTRON	-	CmoCh01G000420
Cmo_Chr01	133663	G	GA	G,G	1	1,0	GA,GA	2	0,2	DOWNSTREAM	-	CmoCh01G000430	--	--	Molecular Function: DNA binding (GO:0003677);; Molecular Function: DNA-binding transcription factor activity (GO:0003700);; Cellular Component: nucleus (GO:0005634);	K09285|1.7e-276|cmos:111452138|K09285 AP2-like factor, ANT lineage | (RefSeq) AP2-like ethylene-responsive transcription factor AIL1	--	--	AP2 domain	AP2-like ethylene-responsive transcription factor AIL1 OS=Arabidopsis thaliana OX=3702 GN=AIL1 PE=2 SV=1	AP2-like ethylene-responsive transcription factor AIL1 OS=Cucumis melo OX=3656 GN=LOC103501989 PE=4 SV=1	K	Transcription	AP2-like ethylene-responsive transcription factor AIL1 [Cucurbita moschata]
Cmo_Chr01	134977	T	TCA	T,T	8	8,0	TCA,TCA	17	0,17	FRAME_SHIFT	gtg/gtgTG	CmoCh01G000430	--	--	Molecular Function: DNA binding (GO:0003677);; Molecular Function: DNA-binding transcription factor activity (GO:0003700);; Cellular Component: nucleus (GO:0005634);	K09285|1.7e-276|cmos:111452138|K09285 AP2-like factor, ANT lineage | (RefSeq) AP2-like ethylene-responsive transcription factor AIL1	--	--	AP2 domain	AP2-like ethylene-responsive transcription factor AIL1 OS=Arabidopsis thaliana OX=3702 GN=AIL1 PE=2 SV=1	AP2-like ethylene-responsive transcription factor AIL1 OS=Cucumis melo OX=3656 GN=LOC103501989 PE=4 SV=1	K	Transcription	AP2-like ethylene-responsive transcription factor AIL1 [Cucurbita moschata]
Cmo_Chr01	136895	T	TCTCTGTTC	T,T	15	15,0	TCTCTGTTC,TCTCTGTTC	16	0,16	UPSTREAM	-	CmoCh01G000430	--	--	Molecular Function: DNA binding (GO:0003677);; Molecular Function: DNA-binding transcription factor activity (GO:0003700);; Cellular Component: nucleus (GO:0005634);	K09285|1.7e-276|cmos:111452138|K09285 AP2-like factor, ANT lineage | (RefSeq) AP2-like ethylene-responsive transcription factor AIL1	--	--	AP2 domain	AP2-like ethylene-responsive transcription factor AIL1 OS=Arabidopsis thaliana OX=3702 GN=AIL1 PE=2 SV=1	AP2-like ethylene-responsive transcription factor AIL1 OS=Cucumis melo OX=3656 GN=LOC103501989 PE=4 SV=1	K	Transcription	AP2-like ethylene-responsive transcription factor AIL1 [Cucurbita moschata]
Cmo_Chr01	137745	A	ACAAC	A,A	7	7,0	ACAAC,ACAAC	13	0,13	INTRON	-	CmoCh01G000440
Cmo_Chr01	139169	TTAAAAATAAA	T	TTAAAAATAAA,TTAAAAATAAA	13	13,0	T,T	7	0,7	INTRON	-	CmoCh01G000440
Cmo_Chr01	139921	TA	T	TA,T	3	1,2	TA,TA	7	7,0	INTRON	-	CmoCh01G000440
Cmo_Chr01	153806	A	AATCACCCAATAATAT	A,A	12	12,0	AATCACCCAATAATAT,AATCACCCAATAATAT	18	0,18	INTRON	-	CmoCh01G000470	[J]	Translation, ribosomal structure and biogenesis	Molecular Function: GTP binding (GO:0005525);	K06944|1.8e-229|cmos:111452629|K06944 uncharacterized protein | (RefSeq) developmentally-regulated G-protein 2-like	[T]	Signal transduction mechanisms	C-terminal region of MMR_HSR1 domain	Developmentally-regulated G-protein 2 OS=Arabidopsis thaliana OX=3702 GN=DRG2 PE=2 SV=1	developmentally-regulated G-protein 2 OS=Cucumis melo OX=3656 GN=LOC103501993 PE=4 SV=1	S	Function unknown	developmentally-regulated G-protein 2-like [Cucurbita moschata]
Cmo_Chr01	158805	T	TTCGAGCCTTCACA	T,T	6	6,0	TTCGAGCCTTCACA,TTCGAGCCTTCACA	11	0,11	DOWNSTREAM	-	CmoCh01G000490	--	--	Biological Process: auxin-activated signaling pathway (GO:0009734);	K09285|5.5e-20|obr:102701992|K09285 AP2-like factor, ANT lineage | (RefSeq) AP2-like ethylene-responsive transcription factor ANT	--	--	--	Protein BIG GRAIN 1-like A OS=Arabidopsis thaliana OX=3702 GN=At3g13980 PE=3 SV=1	protein BIG GRAIN 1-like B OS=Cucumis melo OX=3656 GN=LOC103501995 PE=3 SV=1	S	Function unknown	protein BIG GRAIN 1-like B [Cucurbita moschata]
Cmo_Chr01	159545	G	GGCTTCCAATTAAGTAAC	G,G	11	11,0	GGCTTCCAATTAAGTAAC,GGCTTCCAATTAAGTAAC	15	0,15	DOWNSTREAM	-	CmoCh01G000490	--	--	Biological Process: auxin-activated signaling pathway (GO:0009734);	K09285|5.5e-20|obr:102701992|K09285 AP2-like factor, ANT lineage | (RefSeq) AP2-like ethylene-responsive transcription factor ANT	--	--	--	Protein BIG GRAIN 1-like A OS=Arabidopsis thaliana OX=3702 GN=At3g13980 PE=3 SV=1	protein BIG GRAIN 1-like B OS=Cucumis melo OX=3656 GN=LOC103501995 PE=3 SV=1	S	Function unknown	protein BIG GRAIN 1-like B [Cucurbita moschata]
Cmo_Chr01	178972	CT	C	CT,CT	11	11,0	C,C	11	0,11	INTRON	-	CmoCh01G000510	--	--	Molecular Function: molecular_function (GO:0003674);; Molecular Function: nucleic acid binding (GO:0003676);; Molecular Function: RNA binding (GO:0003723);; Molecular Function: mRNA binding (GO:0003729);; Molecular Function: binding (GO:0005488);; Cellular Component: cellular_component (GO:0005575);; Cellular Component: intracellular (GO:0005622);; Cellular Component: obsolete cell (GO:0005623);;…	K14488|4.7e-17|adu:110273994|K14488 SAUR family protein | (RefSeq) uncharacterized protein LOC110273994	[A]	RNA processing and modification	Ataxin 2 SM domain	Polyadenylate-binding protein-interacting protein 3 OS=Arabidopsis thaliana OX=3702 GN=CID3 PE=2 SV=1	Polyadenylate-binding protein-interacting protein 3 isoform X1 OS=Cucumis melo var. makuwa OX=1194695 GN=E5676_scaffold606G001520 PE=4 SV=1	A	RNA processing and modification	polyadenylate-binding protein-interacting protein 3-like isoform X1 [Cucurbita moschata]
Cmo_Chr01	180655	A	AT	A,A	6	6,0	N	.	.	INTRON	-	CmoCh01G000510	--	--	Molecular Function: molecular_function (GO:0003674);; Molecular Function: nucleic acid binding (GO:0003676);; Molecular Function: RNA binding (GO:0003723);; Molecular Function: mRNA binding (GO:0003729);; Molecular Function: binding (GO:0005488);; Cellular Component: cellular_component (GO:0005575);; Cellular Component: intracellular (GO:0005622);; Cellular Component: obsolete cell (GO:0005623);;…	K14488|4.7e-17|adu:110273994|K14488 SAUR family protein | (RefSeq) uncharacterized protein LOC110273994	[A]	RNA processing and modification	Ataxin 2 SM domain	Polyadenylate-binding protein-interacting protein 3 OS=Arabidopsis thaliana OX=3702 GN=CID3 PE=2 SV=1	Polyadenylate-binding protein-interacting protein 3 isoform X1 OS=Cucumis melo var. makuwa OX=1194695 GN=E5676_scaffold606G001520 PE=4 SV=1	A	RNA processing and modification	polyadenylate-binding protein-interacting protein 3-like isoform X1 [Cucurbita moschata]
Cmo_Chr01	194136	C	CT	C,C	4	4,0	C,CT	7	6,1	INTRON	-	CmoCh01G000560	[T]	Signal transduction mechanisms	Molecular Function: protein serine/threonine kinase activity (GO:0004674);; Molecular Function: ATP binding (GO:0005524);	K02218|4.8e-273|cmos:111452437|K02218 casein kinase 1 [EC:2.7.11.1] | (RefSeq) casein kinase 1-like protein 2	[T]	Signal transduction mechanisms	Protein kinase domain	Casein kinase 1-like protein 2 OS=Arabidopsis thaliana OX=3702 GN=CKL2 PE=1 SV=1	Casein kinase I OS=Cucumis melo var. makuwa OX=1194695 GN=E5676_scaffold863G00490 PE=3 SV=1	T	Signal transduction mechanisms	casein kinase 1-like protein 2 [Cucurbita moschata]
Cmo_Chr01	209797	A	AT	A,A	9	9,0	AT,AT	14	0,14	UPSTREAM	-	CmoCh01G000580	--	--	Cellular Component: nucleosome (GO:0000786);; Molecular Function: DNA binding (GO:0003677);; Biological Process: nucleosome assembly (GO:0006334);; Cellular Component: host cell nucleus (GO:0042025);	K09422|8.7e-151|cmos:111452883|K09422 transcription factor MYB, plant | (RefSeq) telomere repeat-binding factor 4-like	--	--	linker histone H1 and H5 family	Telomere repeat-binding factor 4 OS=Arabidopsis thaliana OX=3702 GN=At1g17520 PE=2 SV=2	MYB transcription factor OS=Cucumis sativus OX=3659 GN=Csa_3G848130 PE=4 SV=1	B	Chromatin structure and dynamics	telomere repeat-binding factor 4-like [Cucurbita moschata]
Cmo_Chr01	215728	TA	T	TA,TA	6	6,0	T,T	14	0,14	INTRON	-	CmoCh01G000590	[C]	Energy production and conversion	Molecular Function: dihydrolipoyllysine-residue acetyltransferase activity (GO:0004742);; Cellular Component: cytoplasm (GO:0005737);; Cellular Component: mitochondrion (GO:0005739);; Cellular Component: mitochondrial matrix (GO:0005759);; Biological Process: pyruvate metabolic process (GO:0006090);; Molecular Function: acetyltransferase activity (GO:0016407);; Molecular Function: lipoic acid bin…	K00627|8.0e-302|cmos:111452654|K00627 pyruvate dehydrogenase E2 component (dihydrolipoamide acetyltransferase) [EC:2.3.1.12] | (RefSeq) dihydrolipoyllysine-residue acetyltransferase component 2 of pyruvate dehydrogenase complex, mitochondrial-like isoform X1	[C]	Energy production and conversion	2-oxoacid dehydrogenases acyltransferase (catalytic domain)	Dihydrolipoyllysine-residue acetyltransferase component 2 of pyruvate dehydrogenase complex, mitochondrial OS=Arabidopsis thaliana OX=3702 GN=At3g13930 PE=1 SV=2	Acetyltransferase component of pyruvate dehydrogenase complex OS=Cucumis sativus OX=3659 GN=Csa_3G848140 PE=3 SV=1	C	Energy production and conversion	dihydrolipoyllysine-residue acetyltransferase component 2 of pyruvate dehydrogenase complex, mitochondrial-like isoform X1 [Cucurbita moschata]
Cmo_Chr01	222296	GA	G	GA,G	3	1,2	GA,GA	7	7,0	UTR_3_PRIME	-	CmoCh01G000610	[L]	Replication, recombination and repair	Molecular Function: nucleotidase activity (GO:0008252);	K03787|8.8e-214|cmos:111452316|K03787 5'-nucleotidase [EC:3.1.3.5] | (RefSeq) uncharacterized protein LOC111452316	--	--	Survival protein SurE	--	5'-nucleotidase OS=Cucumis sativus OX=3659 GN=Csa_3G848180 PE=3 SV=1	S	Function unknown	uncharacterized protein LOC111452316 [Cucurbita moschata]
Cmo_Chr01	225967	A	AAGGAATCAGGAATC	A,A	8	8,0	AAGGAATCAGGAATC,AAGGAATCAGGAATC	12	0,12	FRAME_SHIFT	ttc/tGATTCCTGATTCCTtc	CmoCh01G000610	[L]	Replication, recombination and repair	Molecular Function: nucleotidase activity (GO:0008252);	K03787|8.8e-214|cmos:111452316|K03787 5'-nucleotidase [EC:3.1.3.5] | (RefSeq) uncharacterized protein LOC111452316	--	--	Survival protein SurE	--	5'-nucleotidase OS=Cucumis sativus OX=3659 GN=Csa_3G848180 PE=3 SV=1	S	Function unknown	uncharacterized protein LOC111452316 [Cucurbita moschata]
Cmo_Chr01	230444	ACTCTAGTTAACATCAAATCCAGTTTCTC	A	ACTCTAGTTAACATCAAATCCAGTTTCTC,ACTCTAGTTAACATCAAATCCAGTTTCTC	10	10,0	A,A	5	0,5	INTRON	-	CmoCh01G000620	[I]	Lipid transport and metabolism	Cellular Component: chloroplast (GO:0009507);; Molecular Function: oxidoreductase activity, acting on the CH-OH group of donors, NAD or NADP as acceptor (GO:0016616);; Molecular Function: glyoxylate reductase (NADP) activity (GO:0030267);; Molecular Function: NADP binding (GO:0050661);; Molecular Function: NAD binding (GO:0051287);	K18121|3.4e-196|cmos:111452302|K18121 glyoxylate/succinic semialdehyde reductase [EC:1.1.1.79 1.1.1.-] | (RefSeq) glyoxylate/succinic semialdehyde reductase 2, chloroplastic-like	[R]	General function prediction only	NAD binding domain of 6-phosphogluconate dehydrogenase	Glyoxylate/succinic semialdehyde reductase 2, chloroplastic OS=Arabidopsis thaliana OX=3702 GN=GLYR2 PE=1 SV=1	Uncharacterized protein OS=Cucumis sativus OX=3659 GN=Csa_3G848200 PE=4 SV=1	I	Lipid transport and metabolism	hypothetical protein G4B88_019879 [Cannabis sativa]
Cmo_Chr01	234490	T	TA	T,T	7	7,0	TA,TA	13	0,13	INTRON	-	CmoCh01G000620	[I]	Lipid transport and metabolism	Cellular Component: chloroplast (GO:0009507);; Molecular Function: oxidoreductase activity, acting on the CH-OH group of donors, NAD or NADP as acceptor (GO:0016616);; Molecular Function: glyoxylate reductase (NADP) activity (GO:0030267);; Molecular Function: NADP binding (GO:0050661);; Molecular Function: NAD binding (GO:0051287);	K18121|3.4e-196|cmos:111452302|K18121 glyoxylate/succinic semialdehyde reductase [EC:1.1.1.79 1.1.1.-] | (RefSeq) glyoxylate/succinic semialdehyde reductase 2, chloroplastic-like	[R]	General function prediction only	NAD binding domain of 6-phosphogluconate dehydrogenase	Glyoxylate/succinic semialdehyde reductase 2, chloroplastic OS=Arabidopsis thaliana OX=3702 GN=GLYR2 PE=1 SV=1	Uncharacterized protein OS=Cucumis sativus OX=3659 GN=Csa_3G848200 PE=4 SV=1	I	Lipid transport and metabolism	hypothetical protein G4B88_019879 [Cannabis sativa]
Cmo_Chr01	234762	A	ACCCAACACCATTGATGCAAACGAAATCCG	A,A	9	9,0	ACCCAACACCATTGATGCAAACGAAATCCG,ACCCAACACCATTGATGCAAACGAAATCCG	5	0,5	INTRON	-	CmoCh01G000620	[I]	Lipid transport and metabolism	Cellular Component: chloroplast (GO:0009507);; Molecular Function: oxidoreductase activity, acting on the CH-OH group of donors, NAD or NADP as acceptor (GO:0016616);; Molecular Function: glyoxylate reductase (NADP) activity (GO:0030267);; Molecular Function: NADP binding (GO:0050661);; Molecular Function: NAD binding (GO:0051287);	K18121|3.4e-196|cmos:111452302|K18121 glyoxylate/succinic semialdehyde reductase [EC:1.1.1.79 1.1.1.-] | (RefSeq) glyoxylate/succinic semialdehyde reductase 2, chloroplastic-like	[R]	General function prediction only	NAD binding domain of 6-phosphogluconate dehydrogenase	Glyoxylate/succinic semialdehyde reductase 2, chloroplastic OS=Arabidopsis thaliana OX=3702 GN=GLYR2 PE=1 SV=1	Uncharacterized protein OS=Cucumis sativus OX=3659 GN=Csa_3G848200 PE=4 SV=1	I	Lipid transport and metabolism	hypothetical protein G4B88_019879 [Cannabis sativa]
Cmo_Chr01	238353	A	AT	A,A	9	9,0	AT,AT	11	0,11	DOWNSTREAM	-	CmoCh01G000620	[I]	Lipid transport and metabolism	Cellular Component: chloroplast (GO:0009507);; Molecular Function: oxidoreductase activity, acting on the CH-OH group of donors, NAD or NADP as acceptor (GO:0016616);; Molecular Function: glyoxylate reductase (NADP) activity (GO:0030267);; Molecular Function: NADP binding (GO:0050661);; Molecular Function: NAD binding (GO:0051287);	K18121|3.4e-196|cmos:111452302|K18121 glyoxylate/succinic semialdehyde reductase [EC:1.1.1.79 1.1.1.-] | (RefSeq) glyoxylate/succinic semialdehyde reductase 2, chloroplastic-like	[R]	General function prediction only	NAD binding domain of 6-phosphogluconate dehydrogenase	Glyoxylate/succinic semialdehyde reductase 2, chloroplastic OS=Arabidopsis thaliana OX=3702 GN=GLYR2 PE=1 SV=1	Uncharacterized protein OS=Cucumis sativus OX=3659 GN=Csa_3G848200 PE=4 SV=1	I	Lipid transport and metabolism	hypothetical protein G4B88_019879 [Cannabis sativa]
Cmo_Chr01	239842	CT	C	CT,CT	10	10,0	C,C	15	0,15	INTRON	-	CmoCh01G000630	--	--	Biological Process: transcription by RNA polymerase III (GO:0006383);	K15201|0.0e+00|cmos:111452301|K15201 general transcription factor 3C polypeptide 3 (transcription factor C subunit 4) | (RefSeq) general transcription factor 3C polypeptide 3	[K]	Transcription	Tetratricopeptide repeat	--	general transcription factor 3C polypeptide 3 isoform X1 OS=Cucumis melo OX=3656 GN=LOC103490044 PE=4 SV=1	K	Transcription	general transcription factor 3C polypeptide 3 [Cucurbita moschata]
Cmo_Chr01	243110	CT	C	CT,CT	8	8,0	C,C	13	0,13	INTRON	-	CmoCh01G000630	--	--	Biological Process: transcription by RNA polymerase III (GO:0006383);	K15201|0.0e+00|cmos:111452301|K15201 general transcription factor 3C polypeptide 3 (transcription factor C subunit 4) | (RefSeq) general transcription factor 3C polypeptide 3	[K]	Transcription	Tetratricopeptide repeat	--	general transcription factor 3C polypeptide 3 isoform X1 OS=Cucumis melo OX=3656 GN=LOC103490044 PE=4 SV=1	K	Transcription	general transcription factor 3C polypeptide 3 [Cucurbita moschata]
Cmo_Chr01	244303	C	CA	C,C	11	11,0	CA,CA	15	0,15	INTRON	-	CmoCh01G000630	--	--	Biological Process: transcription by RNA polymerase III (GO:0006383);	K15201|0.0e+00|cmos:111452301|K15201 general transcription factor 3C polypeptide 3 (transcription factor C subunit 4) | (RefSeq) general transcription factor 3C polypeptide 3	[K]	Transcription	Tetratricopeptide repeat	--	general transcription factor 3C polypeptide 3 isoform X1 OS=Cucumis melo OX=3656 GN=LOC103490044 PE=4 SV=1	K	Transcription	general transcription factor 3C polypeptide 3 [Cucurbita moschata]
Cmo_Chr01	244855	G	GA	G,G	11	11,0	GA,GA	8	0,8	INTRON	-	CmoCh01G000630	--	--	Biological Process: transcription by RNA polymerase III (GO:0006383);	K15201|0.0e+00|cmos:111452301|K15201 general transcription factor 3C polypeptide 3 (transcription factor C subunit 4) | (RefSeq) general transcription factor 3C polypeptide 3	[K]	Transcription	Tetratricopeptide repeat	--	general transcription factor 3C polypeptide 3 isoform X1 OS=Cucumis melo OX=3656 GN=LOC103490044 PE=4 SV=1	K	Transcription	general transcription factor 3C polypeptide 3 [Cucurbita moschata]
Cmo_Chr01	245157	C	CA	C,CA	11	7,4	C,C	16	16,0	INTRON	-	CmoCh01G000630	--	--	Biological Process: transcription by RNA polymerase III (GO:0006383);	K15201|0.0e+00|cmos:111452301|K15201 general transcription factor 3C polypeptide 3 (transcription factor C subunit 4) | (RefSeq) general transcription factor 3C polypeptide 3	[K]	Transcription	Tetratricopeptide repeat	--	general transcription factor 3C polypeptide 3 isoform X1 OS=Cucumis melo OX=3656 GN=LOC103490044 PE=4 SV=1	K	Transcription	general transcription factor 3C polypeptide 3 [Cucurbita moschata]
Cmo_Chr01	248917	GA	G	GA,GA	14	14,0	G,G	11	0,11	INTRON	-	CmoCh01G000630	--	--	Biological Process: transcription by RNA polymerase III (GO:0006383);	K15201|0.0e+00|cmos:111452301|K15201 general transcription factor 3C polypeptide 3 (transcription factor C subunit 4) | (RefSeq) general transcription factor 3C polypeptide 3	[K]	Transcription	Tetratricopeptide repeat	--	general transcription factor 3C polypeptide 3 isoform X1 OS=Cucumis melo OX=3656 GN=LOC103490044 PE=4 SV=1	K	Transcription	general transcription factor 3C polypeptide 3 [Cucurbita moschata]
Cmo_Chr01	249291	GAA	G	GAA,GAA	10	8,0	G,G	11	0,10	INTRON	-	CmoCh01G000630	--	--	Biological Process: transcription by RNA polymerase III (GO:0006383);	K15201|0.0e+00|cmos:111452301|K15201 general transcription factor 3C polypeptide 3 (transcription factor C subunit 4) | (RefSeq) general transcription factor 3C polypeptide 3	[K]	Transcription	Tetratricopeptide repeat	--	general transcription factor 3C polypeptide 3 isoform X1 OS=Cucumis melo OX=3656 GN=LOC103490044 PE=4 SV=1	K	Transcription	general transcription factor 3C polypeptide 3 [Cucurbita moschata]
Cmo_Chr01	250455	T	TTCC	T,T	12	12,0	TTCC,TTCC	10	0,10	CODON_CHANGE_PLUS_CODON_INSERTION	gaa/gaGGAa	CmoCh01G000630	--	--	Biological Process: transcription by RNA polymerase III (GO:0006383);	K15201|0.0e+00|cmos:111452301|K15201 general transcription factor 3C polypeptide 3 (transcription factor C subunit 4) | (RefSeq) general transcription factor 3C polypeptide 3	[K]	Transcription	Tetratricopeptide repeat	--	general transcription factor 3C polypeptide 3 isoform X1 OS=Cucumis melo OX=3656 GN=LOC103490044 PE=4 SV=1	K	Transcription	general transcription factor 3C polypeptide 3 [Cucurbita moschata]
Cmo_Chr01	250878	C	CAT	C,C	7	7,0	CAT,CAT	15	0,15	INTRON	-	CmoCh01G000630	--	--	Biological Process: transcription by RNA polymerase III (GO:0006383);	K15201|0.0e+00|cmos:111452301|K15201 general transcription factor 3C polypeptide 3 (transcription factor C subunit 4) | (RefSeq) general transcription factor 3C polypeptide 3	[K]	Transcription	Tetratricopeptide repeat	--	general transcription factor 3C polypeptide 3 isoform X1 OS=Cucumis melo OX=3656 GN=LOC103490044 PE=4 SV=1	K	Transcription	general transcription factor 3C polypeptide 3 [Cucurbita moschata]
Cmo_Chr01	252194	A	AT	A,A	11	11,0	AT,AT	15	0,15	UPSTREAM	-	CmoCh01G000630	--	--	Biological Process: transcription by RNA polymerase III (GO:0006383);	K15201|0.0e+00|cmos:111452301|K15201 general transcription factor 3C polypeptide 3 (transcription factor C subunit 4) | (RefSeq) general transcription factor 3C polypeptide 3	[K]	Transcription	Tetratricopeptide repeat	--	general transcription factor 3C polypeptide 3 isoform X1 OS=Cucumis melo OX=3656 GN=LOC103490044 PE=4 SV=1	K	Transcription	general transcription factor 3C polypeptide 3 [Cucurbita moschata]
Cmo_Chr01	252415	AG	A	AG,AG	12	12,0	A,A	8	0,8	UPSTREAM	-	CmoCh01G000630	--	--	Biological Process: transcription by RNA polymerase III (GO:0006383);	K15201|0.0e+00|cmos:111452301|K15201 general transcription factor 3C polypeptide 3 (transcription factor C subunit 4) | (RefSeq) general transcription factor 3C polypeptide 3	[K]	Transcription	Tetratricopeptide repeat	--	general transcription factor 3C polypeptide 3 isoform X1 OS=Cucumis melo OX=3656 GN=LOC103490044 PE=4 SV=1	K	Transcription	general transcription factor 3C polypeptide 3 [Cucurbita moschata]
Cmo_Chr01	253333	CT	C	CT,CT	10	10,0	CT,C	10	7,3	UPSTREAM	-	CmoCh01G000630	--	--	Biological Process: transcription by RNA polymerase III (GO:0006383);	K15201|0.0e+00|cmos:111452301|K15201 general transcription factor 3C polypeptide 3 (transcription factor C subunit 4) | (RefSeq) general transcription factor 3C polypeptide 3	[K]	Transcription	Tetratricopeptide repeat	--	general transcription factor 3C polypeptide 3 isoform X1 OS=Cucumis melo OX=3656 GN=LOC103490044 PE=4 SV=1	K	Transcription	general transcription factor 3C polypeptide 3 [Cucurbita moschata]
Cmo_Chr01	253818	T	TTAACCATAGAGTTTTTA	T,T	9	9,0	TTAACCATAGAGTTTTTA,TTAACCATAGAGTTTTTA	12	0,12	UPSTREAM	-	CmoCh01G000630	--	--	Biological Process: transcription by RNA polymerase III (GO:0006383);	K15201|0.0e+00|cmos:111452301|K15201 general transcription factor 3C polypeptide 3 (transcription factor C subunit 4) | (RefSeq) general transcription factor 3C polypeptide 3	[K]	Transcription	Tetratricopeptide repeat	--	general transcription factor 3C polypeptide 3 isoform X1 OS=Cucumis melo OX=3656 GN=LOC103490044 PE=4 SV=1	K	Transcription	general transcription factor 3C polypeptide 3 [Cucurbita moschata]
Cmo_Chr01	254608	TA	T	TA,TA	9	9,0	TA,T	12	9,3	UPSTREAM	-	CmoCh01G000640	--	--	Molecular Function: DNA-binding transcription factor activity (GO:0003700);; Cellular Component: nucleus (GO:0005634);	K12309|5.9e-113|lja:Lj3g3v0323160.1|K12309 beta-galactosidase [EC:3.2.1.23] | (RefSeq) Lj3g3v0323160.1; -	[R]	General function prediction only	Zinc finger, C2H2 type	Protein indeterminate-domain 7 OS=Arabidopsis thaliana OX=3702 GN=IDD7 PE=2 SV=1	C2H2-type domain-containing protein OS=Cucumis sativus OX=3659 GN=Csa_3G848250 PE=4 SV=1	S	Function unknown	protein indeterminate-domain 7-like [Cucurbita moschata]
Cmo_Chr01	256989	G	GCAATAA	G,G	12	12,0	GCAATAA,GCAATAA	13	0,13	UPSTREAM	-	CmoCh01G000640	--	--	Molecular Function: DNA-binding transcription factor activity (GO:0003700);; Cellular Component: nucleus (GO:0005634);	K12309|5.9e-113|lja:Lj3g3v0323160.1|K12309 beta-galactosidase [EC:3.2.1.23] | (RefSeq) Lj3g3v0323160.1; -	[R]	General function prediction only	Zinc finger, C2H2 type	Protein indeterminate-domain 7 OS=Arabidopsis thaliana OX=3702 GN=IDD7 PE=2 SV=1	C2H2-type domain-containing protein OS=Cucumis sativus OX=3659 GN=Csa_3G848250 PE=4 SV=1	S	Function unknown	protein indeterminate-domain 7-like [Cucurbita moschata]
Cmo_Chr01	260054	C	CA	C,CA	6	3,3	C,C	4	4,0	UTR_3_PRIME	-	CmoCh01G000640	--	--	Molecular Function: DNA-binding transcription factor activity (GO:0003700);; Cellular Component: nucleus (GO:0005634);	K12309|5.9e-113|lja:Lj3g3v0323160.1|K12309 beta-galactosidase [EC:3.2.1.23] | (RefSeq) Lj3g3v0323160.1; -	[R]	General function prediction only	Zinc finger, C2H2 type	Protein indeterminate-domain 7 OS=Arabidopsis thaliana OX=3702 GN=IDD7 PE=2 SV=1	C2H2-type domain-containing protein OS=Cucumis sativus OX=3659 GN=Csa_3G848250 PE=4 SV=1	S	Function unknown	protein indeterminate-domain 7-like [Cucurbita moschata]
Cmo_Chr01	261725	GGA	G	GGA,GGA	9	9,0	G,G	15	0,15	DOWNSTREAM	-	CmoCh01G000640	--	--	Molecular Function: DNA-binding transcription factor activity (GO:0003700);; Cellular Component: nucleus (GO:0005634);	K12309|5.9e-113|lja:Lj3g3v0323160.1|K12309 beta-galactosidase [EC:3.2.1.23] | (RefSeq) Lj3g3v0323160.1; -	[R]	General function prediction only	Zinc finger, C2H2 type	Protein indeterminate-domain 7 OS=Arabidopsis thaliana OX=3702 GN=IDD7 PE=2 SV=1	C2H2-type domain-containing protein OS=Cucumis sativus OX=3659 GN=Csa_3G848250 PE=4 SV=1	S	Function unknown	protein indeterminate-domain 7-like [Cucurbita moschata]
Cmo_Chr01	263648	ATG	A	ATG,ATG	5	5,0	A,A	6	0,6	UPSTREAM	-	CmoCh01G000650	--	--	Molecular Function: transcription coregulator activity (GO:0003712);; Biological Process: regulation of transcription by RNA polymerase II (GO:0006357);; Cellular Component: mediator complex (GO:0016592);	--	--	--	--	Mediator of RNA polymerase II transcription subunit 9 OS=Arabidopsis thaliana OX=3702 GN=MED9 PE=1 SV=1	Mediator of RNA polymerase II transcription subunit 9 OS=Cucumis melo OX=3656 GN=LOC103490024 PE=3 SV=1	S	Function unknown	mediator of RNA polymerase II transcription subunit 9-like [Cucurbita moschata]
Cmo_Chr01	264321	TGCGA	T	TGCGA,T	14	12,2	TGCGA,TGCGA	16	16,0	UPSTREAM	-	CmoCh01G000650	--	--	Molecular Function: transcription coregulator activity (GO:0003712);; Biological Process: regulation of transcription by RNA polymerase II (GO:0006357);; Cellular Component: mediator complex (GO:0016592);	--	--	--	--	Mediator of RNA polymerase II transcription subunit 9 OS=Arabidopsis thaliana OX=3702 GN=MED9 PE=1 SV=1	Mediator of RNA polymerase II transcription subunit 9 OS=Cucumis melo OX=3656 GN=LOC103490024 PE=3 SV=1	S	Function unknown	mediator of RNA polymerase II transcription subunit 9-like [Cucurbita moschata]
Cmo_Chr01	270646	CA	C	CA,CA	7	7,0	C,C	6	0,4	UPSTREAM	-	CmoCh01G000660	--	--	Molecular Function: molecular_function (GO:0003674);; Molecular Function: nucleic acid binding (GO:0003676);; Molecular Function: RNA binding (GO:0003723);; Molecular Function: catalytic activity (GO:0003824);; Molecular Function: nuclease activity (GO:0004518);; Molecular Function: endonuclease activity (GO:0004519);; Molecular Function: binding (GO:0005488);; Cellular Component: cellular_compon…	K22262|1.2e-85|qsu:112034235|K22262 WD repeat and FYVE domain-containing protein 3 | (RefSeq) protein SPIRRIG	[R]	General function prediction only	PPR repeat	Putative pentatricopeptide repeat-containing protein At1g17630 OS=Arabidopsis thaliana OX=3702 GN=PCMP-E72 PE=3 SV=1	Putative pentatricopeptide repeat-containing protein OS=Cucumis melo var. makuwa OX=1194695 GN=E6C27_scaffold511G001350 PE=4 SV=1	S	Function unknown	putative pentatricopeptide repeat-containing protein At1g17630 [Cucurbita moschata]
Cmo_Chr01	276570	GT	G	GT,GT	15	15,0	G,G	10	0,10	INTRON	-	CmoCh01G000680	[G]	Carbohydrate transport and metabolism	Molecular Function: beta-galactosidase activity (GO:0004565);; Biological Process: carbohydrate metabolic process (GO:0005975);; Molecular Function: carbohydrate binding (GO:0030246);	K12309|0.0e+00|brp:103872148|K12309 beta-galactosidase [EC:3.2.1.23] | (RefSeq) beta-galactosidase 2	[G]	Carbohydrate transport and metabolism	Glycosyl hydrolases family 35	Beta-galactosidase 1 OS=Arabidopsis thaliana OX=3702 GN=BGAL1 PE=2 SV=1	Beta-galactosidase OS=Cucumis melo var. makuwa OX=1194695 GN=E5676_scaffold863G001260 PE=3 SV=1	G	Carbohydrate transport and metabolism	beta-galactosidase 1-like [Cucurbita moschata]
Cmo_Chr01	276912	A	AG	A,A	12	12,0	AG,AG	13	0,13	INTRON	-	CmoCh01G000680	[G]	Carbohydrate transport and metabolism	Molecular Function: beta-galactosidase activity (GO:0004565);; Biological Process: carbohydrate metabolic process (GO:0005975);; Molecular Function: carbohydrate binding (GO:0030246);	K12309|0.0e+00|brp:103872148|K12309 beta-galactosidase [EC:3.2.1.23] | (RefSeq) beta-galactosidase 2	[G]	Carbohydrate transport and metabolism	Glycosyl hydrolases family 35	Beta-galactosidase 1 OS=Arabidopsis thaliana OX=3702 GN=BGAL1 PE=2 SV=1	Beta-galactosidase OS=Cucumis melo var. makuwa OX=1194695 GN=E5676_scaffold863G001260 PE=3 SV=1	G	Carbohydrate transport and metabolism	beta-galactosidase 1-like [Cucurbita moschata]
Cmo_Chr01	277172	GC	G	GC,GC	6	6,0	G,G	15	0,15	INTRON	-	CmoCh01G000680	[G]	Carbohydrate transport and metabolism	Molecular Function: beta-galactosidase activity (GO:0004565);; Biological Process: carbohydrate metabolic process (GO:0005975);; Molecular Function: carbohydrate binding (GO:0030246);	K12309|0.0e+00|brp:103872148|K12309 beta-galactosidase [EC:3.2.1.23] | (RefSeq) beta-galactosidase 2	[G]	Carbohydrate transport and metabolism	Glycosyl hydrolases family 35	Beta-galactosidase 1 OS=Arabidopsis thaliana OX=3702 GN=BGAL1 PE=2 SV=1	Beta-galactosidase OS=Cucumis melo var. makuwa OX=1194695 GN=E5676_scaffold863G001260 PE=3 SV=1	G	Carbohydrate transport and metabolism	beta-galactosidase 1-like [Cucurbita moschata]
Cmo_Chr01	278163	A	AGATTG	A,A	12	12,0	AGATTG,AGATTG	11	0,11	SPLICE_SITE_REGION	-	CmoCh01G000680	[G]	Carbohydrate transport and metabolism	Molecular Function: beta-galactosidase activity (GO:0004565);; Biological Process: carbohydrate metabolic process (GO:0005975);; Molecular Function: carbohydrate binding (GO:0030246);	K12309|0.0e+00|brp:103872148|K12309 beta-galactosidase [EC:3.2.1.23] | (RefSeq) beta-galactosidase 2	[G]	Carbohydrate transport and metabolism	Glycosyl hydrolases family 35	Beta-galactosidase 1 OS=Arabidopsis thaliana OX=3702 GN=BGAL1 PE=2 SV=1	Beta-galactosidase OS=Cucumis melo var. makuwa OX=1194695 GN=E5676_scaffold863G001260 PE=3 SV=1	G	Carbohydrate transport and metabolism	beta-galactosidase 1-like [Cucurbita moschata]
Cmo_Chr01	278192	AT	A	AT,AT	12	12,0	A,A	9	0,9	INTRON	-	CmoCh01G000680	[G]	Carbohydrate transport and metabolism	Molecular Function: beta-galactosidase activity (GO:0004565);; Biological Process: carbohydrate metabolic process (GO:0005975);; Molecular Function: carbohydrate binding (GO:0030246);	K12309|0.0e+00|brp:103872148|K12309 beta-galactosidase [EC:3.2.1.23] | (RefSeq) beta-galactosidase 2	[G]	Carbohydrate transport and metabolism	Glycosyl hydrolases family 35	Beta-galactosidase 1 OS=Arabidopsis thaliana OX=3702 GN=BGAL1 PE=2 SV=1	Beta-galactosidase OS=Cucumis melo var. makuwa OX=1194695 GN=E5676_scaffold863G001260 PE=3 SV=1	G	Carbohydrate transport and metabolism	beta-galactosidase 1-like [Cucurbita moschata]
Cmo_Chr01	278846	GA	G	GA,GA	10	10,0	G,G	20	0,20	INTRON	-	CmoCh01G000680	[G]	Carbohydrate transport and metabolism	Molecular Function: beta-galactosidase activity (GO:0004565);; Biological Process: carbohydrate metabolic process (GO:0005975);; Molecular Function: carbohydrate binding (GO:0030246);	K12309|0.0e+00|brp:103872148|K12309 beta-galactosidase [EC:3.2.1.23] | (RefSeq) beta-galactosidase 2	[G]	Carbohydrate transport and metabolism	Glycosyl hydrolases family 35	Beta-galactosidase 1 OS=Arabidopsis thaliana OX=3702 GN=BGAL1 PE=2 SV=1	Beta-galactosidase OS=Cucumis melo var. makuwa OX=1194695 GN=E5676_scaffold863G001260 PE=3 SV=1	G	Carbohydrate transport and metabolism	beta-galactosidase 1-like [Cucurbita moschata]
Cmo_Chr01	279223	C	CT	C,C	13	13,0	CT,CT	15	0,13	UTR_5_PRIME	-	CmoCh01G000680	[G]	Carbohydrate transport and metabolism	Molecular Function: beta-galactosidase activity (GO:0004565);; Biological Process: carbohydrate metabolic process (GO:0005975);; Molecular Function: carbohydrate binding (GO:0030246);	K12309|0.0e+00|brp:103872148|K12309 beta-galactosidase [EC:3.2.1.23] | (RefSeq) beta-galactosidase 2	[G]	Carbohydrate transport and metabolism	Glycosyl hydrolases family 35	Beta-galactosidase 1 OS=Arabidopsis thaliana OX=3702 GN=BGAL1 PE=2 SV=1	Beta-galactosidase OS=Cucumis melo var. makuwa OX=1194695 GN=E5676_scaffold863G001260 PE=3 SV=1	G	Carbohydrate transport and metabolism	beta-galactosidase 1-like [Cucurbita moschata]
Cmo_Chr01	279379	CT	C	CT,CT	9	9,0	C,C	10	0,10	UTR_5_PRIME	-	CmoCh01G000680	[G]	Carbohydrate transport and metabolism	Molecular Function: beta-galactosidase activity (GO:0004565);; Biological Process: carbohydrate metabolic process (GO:0005975);; Molecular Function: carbohydrate binding (GO:0030246);	K12309|0.0e+00|brp:103872148|K12309 beta-galactosidase [EC:3.2.1.23] | (RefSeq) beta-galactosidase 2	[G]	Carbohydrate transport and metabolism	Glycosyl hydrolases family 35	Beta-galactosidase 1 OS=Arabidopsis thaliana OX=3702 GN=BGAL1 PE=2 SV=1	Beta-galactosidase OS=Cucumis melo var. makuwa OX=1194695 GN=E5676_scaffold863G001260 PE=3 SV=1	G	Carbohydrate transport and metabolism	beta-galactosidase 1-like [Cucurbita moschata]
Cmo_Chr01	279495	TA	T	TA,TA	10	10,0	T,T	7	0,7	UPSTREAM	-	CmoCh01G000680	[G]	Carbohydrate transport and metabolism	Molecular Function: beta-galactosidase activity (GO:0004565);; Biological Process: carbohydrate metabolic process (GO:0005975);; Molecular Function: carbohydrate binding (GO:0030246);	K12309|0.0e+00|brp:103872148|K12309 beta-galactosidase [EC:3.2.1.23] | (RefSeq) beta-galactosidase 2	[G]	Carbohydrate transport and metabolism	Glycosyl hydrolases family 35	Beta-galactosidase 1 OS=Arabidopsis thaliana OX=3702 GN=BGAL1 PE=2 SV=1	Beta-galactosidase OS=Cucumis melo var. makuwa OX=1194695 GN=E5676_scaffold863G001260 PE=3 SV=1	G	Carbohydrate transport and metabolism	beta-galactosidase 1-like [Cucurbita moschata]
Cmo_Chr01	279519	AT	A	AT,AT	8	8,0	A,A	7	0,7	UPSTREAM	-	CmoCh01G000680	[G]	Carbohydrate transport and metabolism	Molecular Function: beta-galactosidase activity (GO:0004565);; Biological Process: carbohydrate metabolic process (GO:0005975);; Molecular Function: carbohydrate binding (GO:0030246);	K12309|0.0e+00|brp:103872148|K12309 beta-galactosidase [EC:3.2.1.23] | (RefSeq) beta-galactosidase 2	[G]	Carbohydrate transport and metabolism	Glycosyl hydrolases family 35	Beta-galactosidase 1 OS=Arabidopsis thaliana OX=3702 GN=BGAL1 PE=2 SV=1	Beta-galactosidase OS=Cucumis melo var. makuwa OX=1194695 GN=E5676_scaffold863G001260 PE=3 SV=1	G	Carbohydrate transport and metabolism	beta-galactosidase 1-like [Cucurbita moschata]
Cmo_Chr01	279722	T	TA	T,T	13	13,0	TA,TA	13	0,13	UPSTREAM	-	CmoCh01G000680	[G]	Carbohydrate transport and metabolism	Molecular Function: beta-galactosidase activity (GO:0004565);; Biological Process: carbohydrate metabolic process (GO:0005975);; Molecular Function: carbohydrate binding (GO:0030246);	K12309|0.0e+00|brp:103872148|K12309 beta-galactosidase [EC:3.2.1.23] | (RefSeq) beta-galactosidase 2	[G]	Carbohydrate transport and metabolism	Glycosyl hydrolases family 35	Beta-galactosidase 1 OS=Arabidopsis thaliana OX=3702 GN=BGAL1 PE=2 SV=1	Beta-galactosidase OS=Cucumis melo var. makuwa OX=1194695 GN=E5676_scaffold863G001260 PE=3 SV=1	G	Carbohydrate transport and metabolism	beta-galactosidase 1-like [Cucurbita moschata]
Cmo_Chr01	279896	T	TAATA	T,T	8	8,0	TAATA,TAATA	18	0,18	UPSTREAM	-	CmoCh01G000680	[G]	Carbohydrate transport and metabolism	Molecular Function: beta-galactosidase activity (GO:0004565);; Biological Process: carbohydrate metabolic process (GO:0005975);; Molecular Function: carbohydrate binding (GO:0030246);	K12309|0.0e+00|brp:103872148|K12309 beta-galactosidase [EC:3.2.1.23] | (RefSeq) beta-galactosidase 2	[G]	Carbohydrate transport and metabolism	Glycosyl hydrolases family 35	Beta-galactosidase 1 OS=Arabidopsis thaliana OX=3702 GN=BGAL1 PE=2 SV=1	Beta-galactosidase OS=Cucumis melo var. makuwa OX=1194695 GN=E5676_scaffold863G001260 PE=3 SV=1	G	Carbohydrate transport and metabolism	beta-galactosidase 1-like [Cucurbita moschata]
Cmo_Chr01	279988	TA	T	TA,TA	7	7,0	T,T	28	0,28	UPSTREAM	-	CmoCh01G000680	[G]	Carbohydrate transport and metabolism	Molecular Function: beta-galactosidase activity (GO:0004565);; Biological Process: carbohydrate metabolic process (GO:0005975);; Molecular Function: carbohydrate binding (GO:0030246);	K12309|0.0e+00|brp:103872148|K12309 beta-galactosidase [EC:3.2.1.23] | (RefSeq) beta-galactosidase 2	[G]	Carbohydrate transport and metabolism	Glycosyl hydrolases family 35	Beta-galactosidase 1 OS=Arabidopsis thaliana OX=3702 GN=BGAL1 PE=2 SV=1	Beta-galactosidase OS=Cucumis melo var. makuwa OX=1194695 GN=E5676_scaffold863G001260 PE=3 SV=1	G	Carbohydrate transport and metabolism	beta-galactosidase 1-like [Cucurbita moschata]
Cmo_Chr01	280116	C	CT	C,C	6	6,0	CT,CT	14	0,14	UPSTREAM	-	CmoCh01G000680	[G]	Carbohydrate transport and metabolism	Molecular Function: beta-galactosidase activity (GO:0004565);; Biological Process: carbohydrate metabolic process (GO:0005975);; Molecular Function: carbohydrate binding (GO:0030246);	K12309|0.0e+00|brp:103872148|K12309 beta-galactosidase [EC:3.2.1.23] | (RefSeq) beta-galactosidase 2	[G]	Carbohydrate transport and metabolism	Glycosyl hydrolases family 35	Beta-galactosidase 1 OS=Arabidopsis thaliana OX=3702 GN=BGAL1 PE=2 SV=1	Beta-galactosidase OS=Cucumis melo var. makuwa OX=1194695 GN=E5676_scaffold863G001260 PE=3 SV=1	G	Carbohydrate transport and metabolism	beta-galactosidase 1-like [Cucurbita moschata]
Cmo_Chr01	280291	AATTT	A	AATTT,AATTT	11	11,0	A,A	13	0,13	UPSTREAM	-	CmoCh01G000680	[G]	Carbohydrate transport and metabolism	Molecular Function: beta-galactosidase activity (GO:0004565);; Biological Process: carbohydrate metabolic process (GO:0005975);; Molecular Function: carbohydrate binding (GO:0030246);	K12309|0.0e+00|brp:103872148|K12309 beta-galactosidase [EC:3.2.1.23] | (RefSeq) beta-galactosidase 2	[G]	Carbohydrate transport and metabolism	Glycosyl hydrolases family 35	Beta-galactosidase 1 OS=Arabidopsis thaliana OX=3702 GN=BGAL1 PE=2 SV=1	Beta-galactosidase OS=Cucumis melo var. makuwa OX=1194695 GN=E5676_scaffold863G001260 PE=3 SV=1	G	Carbohydrate transport and metabolism	beta-galactosidase 1-like [Cucurbita moschata]
Cmo_Chr01	280308	AATTT	A	AATTT,AATTT	10	10,0	A,A	13	0,13	UPSTREAM	-	CmoCh01G000680	[G]	Carbohydrate transport and metabolism	Molecular Function: beta-galactosidase activity (GO:0004565);; Biological Process: carbohydrate metabolic process (GO:0005975);; Molecular Function: carbohydrate binding (GO:0030246);	K12309|0.0e+00|brp:103872148|K12309 beta-galactosidase [EC:3.2.1.23] | (RefSeq) beta-galactosidase 2	[G]	Carbohydrate transport and metabolism	Glycosyl hydrolases family 35	Beta-galactosidase 1 OS=Arabidopsis thaliana OX=3702 GN=BGAL1 PE=2 SV=1	Beta-galactosidase OS=Cucumis melo var. makuwa OX=1194695 GN=E5676_scaffold863G001260 PE=3 SV=1	G	Carbohydrate transport and metabolism	beta-galactosidase 1-like [Cucurbita moschata]
Cmo_Chr01	280457	CG	C	CG,CG	16	16,0	C,C	9	0,9	UPSTREAM	-	CmoCh01G000680	[G]	Carbohydrate transport and metabolism	Molecular Function: beta-galactosidase activity (GO:0004565);; Biological Process: carbohydrate metabolic process (GO:0005975);; Molecular Function: carbohydrate binding (GO:0030246);	K12309|0.0e+00|brp:103872148|K12309 beta-galactosidase [EC:3.2.1.23] | (RefSeq) beta-galactosidase 2	[G]	Carbohydrate transport and metabolism	Glycosyl hydrolases family 35	Beta-galactosidase 1 OS=Arabidopsis thaliana OX=3702 GN=BGAL1 PE=2 SV=1	Beta-galactosidase OS=Cucumis melo var. makuwa OX=1194695 GN=E5676_scaffold863G001260 PE=3 SV=1	G	Carbohydrate transport and metabolism	beta-galactosidase 1-like [Cucurbita moschata]
Cmo_Chr01	280552	C	CATAAAATTAAATAGGTAAA	C,C	9	9,0	CATAAAATTAAATAGGTAAA,CATAAAATTAAATAGGTAAA	9	0,9	UPSTREAM	-	CmoCh01G000680	[G]	Carbohydrate transport and metabolism	Molecular Function: beta-galactosidase activity (GO:0004565);; Biological Process: carbohydrate metabolic process (GO:0005975);; Molecular Function: carbohydrate binding (GO:0030246);	K12309|0.0e+00|brp:103872148|K12309 beta-galactosidase [EC:3.2.1.23] | (RefSeq) beta-galactosidase 2	[G]	Carbohydrate transport and metabolism	Glycosyl hydrolases family 35	Beta-galactosidase 1 OS=Arabidopsis thaliana OX=3702 GN=BGAL1 PE=2 SV=1	Beta-galactosidase OS=Cucumis melo var. makuwa OX=1194695 GN=E5676_scaffold863G001260 PE=3 SV=1	G	Carbohydrate transport and metabolism	beta-galactosidase 1-like [Cucurbita moschata]
Cmo_Chr01	280616	T	TATCTATCC	T,T	11	11,0	TATCTATCC,TATCTATCC	8	0,8	UPSTREAM	-	CmoCh01G000680	[G]	Carbohydrate transport and metabolism	Molecular Function: beta-galactosidase activity (GO:0004565);; Biological Process: carbohydrate metabolic process (GO:0005975);; Molecular Function: carbohydrate binding (GO:0030246);	K12309|0.0e+00|brp:103872148|K12309 beta-galactosidase [EC:3.2.1.23] | (RefSeq) beta-galactosidase 2	[G]	Carbohydrate transport and metabolism	Glycosyl hydrolases family 35	Beta-galactosidase 1 OS=Arabidopsis thaliana OX=3702 GN=BGAL1 PE=2 SV=1	Beta-galactosidase OS=Cucumis melo var. makuwa OX=1194695 GN=E5676_scaffold863G001260 PE=3 SV=1	G	Carbohydrate transport and metabolism	beta-galactosidase 1-like [Cucurbita moschata]
Cmo_Chr01	280735	A	ATACATATATTGCCTG	A,A	11	11,0	ATACATATATTGCCTG,ATACATATATTGCCTG	9	0,9	UPSTREAM	-	CmoCh01G000680	[G]	Carbohydrate transport and metabolism	Molecular Function: beta-galactosidase activity (GO:0004565);; Biological Process: carbohydrate metabolic process (GO:0005975);; Molecular Function: carbohydrate binding (GO:0030246);	K12309|0.0e+00|brp:103872148|K12309 beta-galactosidase [EC:3.2.1.23] | (RefSeq) beta-galactosidase 2	[G]	Carbohydrate transport and metabolism	Glycosyl hydrolases family 35	Beta-galactosidase 1 OS=Arabidopsis thaliana OX=3702 GN=BGAL1 PE=2 SV=1	Beta-galactosidase OS=Cucumis melo var. makuwa OX=1194695 GN=E5676_scaffold863G001260 PE=3 SV=1	G	Carbohydrate transport and metabolism	beta-galactosidase 1-like [Cucurbita moschata]
Cmo_Chr01	280767	AAAAACGAAAATTTT	A	AAAAACGAAAATTTT,AAAAACGAAAATTTT	9	9,0	A,A	12	0,12	UPSTREAM	-	CmoCh01G000680	[G]	Carbohydrate transport and metabolism	Molecular Function: beta-galactosidase activity (GO:0004565);; Biological Process: carbohydrate metabolic process (GO:0005975);; Molecular Function: carbohydrate binding (GO:0030246);	K12309|0.0e+00|brp:103872148|K12309 beta-galactosidase [EC:3.2.1.23] | (RefSeq) beta-galactosidase 2	[G]	Carbohydrate transport and metabolism	Glycosyl hydrolases family 35	Beta-galactosidase 1 OS=Arabidopsis thaliana OX=3702 GN=BGAL1 PE=2 SV=1	Beta-galactosidase OS=Cucumis melo var. makuwa OX=1194695 GN=E5676_scaffold863G001260 PE=3 SV=1	G	Carbohydrate transport and metabolism	beta-galactosidase 1-like [Cucurbita moschata]
Cmo_Chr01	280883	ACGTCCTTTCCCACG	A	ACGTCCTTTCCCACG,ACGTCCTTTCCCACG	5	5,0	A,A	8	0,8	UPSTREAM	-	CmoCh01G000680	[G]	Carbohydrate transport and metabolism	Molecular Function: beta-galactosidase activity (GO:0004565);; Biological Process: carbohydrate metabolic process (GO:0005975);; Molecular Function: carbohydrate binding (GO:0030246);	K12309|0.0e+00|brp:103872148|K12309 beta-galactosidase [EC:3.2.1.23] | (RefSeq) beta-galactosidase 2	[G]	Carbohydrate transport and metabolism	Glycosyl hydrolases family 35	Beta-galactosidase 1 OS=Arabidopsis thaliana OX=3702 GN=BGAL1 PE=2 SV=1	Beta-galactosidase OS=Cucumis melo var. makuwa OX=1194695 GN=E5676_scaffold863G001260 PE=3 SV=1	G	Carbohydrate transport and metabolism	beta-galactosidase 1-like [Cucurbita moschata]
Cmo_Chr01	280919	C	CA	C,C	6	6,0	CA,CA	8	0,8	UPSTREAM	-	CmoCh01G000680	[G]	Carbohydrate transport and metabolism	Molecular Function: beta-galactosidase activity (GO:0004565);; Biological Process: carbohydrate metabolic process (GO:0005975);; Molecular Function: carbohydrate binding (GO:0030246);	K12309|0.0e+00|brp:103872148|K12309 beta-galactosidase [EC:3.2.1.23] | (RefSeq) beta-galactosidase 2	[G]	Carbohydrate transport and metabolism	Glycosyl hydrolases family 35	Beta-galactosidase 1 OS=Arabidopsis thaliana OX=3702 GN=BGAL1 PE=2 SV=1	Beta-galactosidase OS=Cucumis melo var. makuwa OX=1194695 GN=E5676_scaffold863G001260 PE=3 SV=1	G	Carbohydrate transport and metabolism	beta-galactosidase 1-like [Cucurbita moschata]
Cmo_Chr01	280935	AAAT	A	AAAT,AAAT	7	7,0	A,A	6	0,6	UPSTREAM	-	CmoCh01G000680	[G]	Carbohydrate transport and metabolism	Molecular Function: beta-galactosidase activity (GO:0004565);; Biological Process: carbohydrate metabolic process (GO:0005975);; Molecular Function: carbohydrate binding (GO:0030246);	K12309|0.0e+00|brp:103872148|K12309 beta-galactosidase [EC:3.2.1.23] | (RefSeq) beta-galactosidase 2	[G]	Carbohydrate transport and metabolism	Glycosyl hydrolases family 35	Beta-galactosidase 1 OS=Arabidopsis thaliana OX=3702 GN=BGAL1 PE=2 SV=1	Beta-galactosidase OS=Cucumis melo var. makuwa OX=1194695 GN=E5676_scaffold863G001260 PE=3 SV=1	G	Carbohydrate transport and metabolism	beta-galactosidase 1-like [Cucurbita moschata]
Cmo_Chr01	280999	GT	G	GT,GT	6	6,0	G,G	9	0,9	UPSTREAM	-	CmoCh01G000680	[G]	Carbohydrate transport and metabolism	Molecular Function: beta-galactosidase activity (GO:0004565);; Biological Process: carbohydrate metabolic process (GO:0005975);; Molecular Function: carbohydrate binding (GO:0030246);	K12309|0.0e+00|brp:103872148|K12309 beta-galactosidase [EC:3.2.1.23] | (RefSeq) beta-galactosidase 2	[G]	Carbohydrate transport and metabolism	Glycosyl hydrolases family 35	Beta-galactosidase 1 OS=Arabidopsis thaliana OX=3702 GN=BGAL1 PE=2 SV=1	Beta-galactosidase OS=Cucumis melo var. makuwa OX=1194695 GN=E5676_scaffold863G001260 PE=3 SV=1	G	Carbohydrate transport and metabolism	beta-galactosidase 1-like [Cucurbita moschata]
Cmo_Chr01	281032	ATATTAT	A	ATATTAT,ATATTAT	6	6,0	A,A	9	0,9	UPSTREAM	-	CmoCh01G000680	[G]	Carbohydrate transport and metabolism	Molecular Function: beta-galactosidase activity (GO:0004565);; Biological Process: carbohydrate metabolic process (GO:0005975);; Molecular Function: carbohydrate binding (GO:0030246);	K12309|0.0e+00|brp:103872148|K12309 beta-galactosidase [EC:3.2.1.23] | (RefSeq) beta-galactosidase 2	[G]	Carbohydrate transport and metabolism	Glycosyl hydrolases family 35	Beta-galactosidase 1 OS=Arabidopsis thaliana OX=3702 GN=BGAL1 PE=2 SV=1	Beta-galactosidase OS=Cucumis melo var. makuwa OX=1194695 GN=E5676_scaffold863G001260 PE=3 SV=1	G	Carbohydrate transport and metabolism	beta-galactosidase 1-like [Cucurbita moschata]
Cmo_Chr01	281106	A	ATACAAACTACAGTTCATTTAGCATT	A,A	8	8,0	ATACAAACTACAGTTCATTTAGCATT,ATACAAACTACAGTTCATTTAGCATT	7	0,7	UPSTREAM	-	CmoCh01G000680	[G]	Carbohydrate transport and metabolism	Molecular Function: beta-galactosidase activity (GO:0004565);; Biological Process: carbohydrate metabolic process (GO:0005975);; Molecular Function: carbohydrate binding (GO:0030246);	K12309|0.0e+00|brp:103872148|K12309 beta-galactosidase [EC:3.2.1.23] | (RefSeq) beta-galactosidase 2	[G]	Carbohydrate transport and metabolism	Glycosyl hydrolases family 35	Beta-galactosidase 1 OS=Arabidopsis thaliana OX=3702 GN=BGAL1 PE=2 SV=1	Beta-galactosidase OS=Cucumis melo var. makuwa OX=1194695 GN=E5676_scaffold863G001260 PE=3 SV=1	G	Carbohydrate transport and metabolism	beta-galactosidase 1-like [Cucurbita moschata]
Cmo_Chr01	281119	G	GGTGGATGAC	G,G	6	6,0	GGTGGATGAC,GGTGGATGAC	4	0,4	UPSTREAM	-	CmoCh01G000680	[G]	Carbohydrate transport and metabolism	Molecular Function: beta-galactosidase activity (GO:0004565);; Biological Process: carbohydrate metabolic process (GO:0005975);; Molecular Function: carbohydrate binding (GO:0030246);	K12309|0.0e+00|brp:103872148|K12309 beta-galactosidase [EC:3.2.1.23] | (RefSeq) beta-galactosidase 2	[G]	Carbohydrate transport and metabolism	Glycosyl hydrolases family 35	Beta-galactosidase 1 OS=Arabidopsis thaliana OX=3702 GN=BGAL1 PE=2 SV=1	Beta-galactosidase OS=Cucumis melo var. makuwa OX=1194695 GN=E5676_scaffold863G001260 PE=3 SV=1	G	Carbohydrate transport and metabolism	beta-galactosidase 1-like [Cucurbita moschata]
Cmo_Chr01	281150	G	GTT	G,G	7	7,0	GTT,GTT	3	0,3	UPSTREAM	-	CmoCh01G000680	[G]	Carbohydrate transport and metabolism	Molecular Function: beta-galactosidase activity (GO:0004565);; Biological Process: carbohydrate metabolic process (GO:0005975);; Molecular Function: carbohydrate binding (GO:0030246);	K12309|0.0e+00|brp:103872148|K12309 beta-galactosidase [EC:3.2.1.23] | (RefSeq) beta-galactosidase 2	[G]	Carbohydrate transport and metabolism	Glycosyl hydrolases family 35	Beta-galactosidase 1 OS=Arabidopsis thaliana OX=3702 GN=BGAL1 PE=2 SV=1	Beta-galactosidase OS=Cucumis melo var. makuwa OX=1194695 GN=E5676_scaffold863G001260 PE=3 SV=1	G	Carbohydrate transport and metabolism	beta-galactosidase 1-like [Cucurbita moschata]
Cmo_Chr01	281190	TAGCGAGAACATTGGACTCTAAAGAGAGTGACATGAAGGATGTTAGGCCTAAACGATGAATTATGAGATCTCACCTCAATGGAAGAAAATAAC	T	TAGCGAGAACATTGGACTCTAAAGAGAGTGACATGAAGGATGTTAGGCCTAAACGATGAATTATGAGATCTCACCTCAATGGAAGAAAATAAC,TAGCGAGAACATTGGACTCTAAAGAGAGTGACATGAAGGATGTTAGGCCTAAACGATGAATTATGAGATCTCACCTCAATGGAAGAAAATAAC	10	10,0	T,T	2	0,2	UPSTREAM	-	CmoCh01G000680	[G]	Carbohydrate transport and metabolism	Molecular Function: beta-galactosidase activity (GO:0004565);; Biological Process: carbohydrate metabolic process (GO:0005975);; Molecular Function: carbohydrate binding (GO:0030246);	K12309|0.0e+00|brp:103872148|K12309 beta-galactosidase [EC:3.2.1.23] | (RefSeq) beta-galactosidase 2	[G]	Carbohydrate transport and metabolism	Glycosyl hydrolases family 35	Beta-galactosidase 1 OS=Arabidopsis thaliana OX=3702 GN=BGAL1 PE=2 SV=1	Beta-galactosidase OS=Cucumis melo var. makuwa OX=1194695 GN=E5676_scaffold863G001260 PE=3 SV=1	G	Carbohydrate transport and metabolism	beta-galactosidase 1-like [Cucurbita moschata]
Cmo_Chr01	281304	A	AT	A,A	9	9,0	AT,AT	4	0,4	UPSTREAM	-	CmoCh01G000680	[G]	Carbohydrate transport and metabolism	Molecular Function: beta-galactosidase activity (GO:0004565);; Biological Process: carbohydrate metabolic process (GO:0005975);; Molecular Function: carbohydrate binding (GO:0030246);	K12309|0.0e+00|brp:103872148|K12309 beta-galactosidase [EC:3.2.1.23] | (RefSeq) beta-galactosidase 2	[G]	Carbohydrate transport and metabolism	Glycosyl hydrolases family 35	Beta-galactosidase 1 OS=Arabidopsis thaliana OX=3702 GN=BGAL1 PE=2 SV=1	Beta-galactosidase OS=Cucumis melo var. makuwa OX=1194695 GN=E5676_scaffold863G001260 PE=3 SV=1	G	Carbohydrate transport and metabolism	beta-galactosidase 1-like [Cucurbita moschata]
Cmo_Chr01	281324	A	AGTT	A,A	7	7,0	AGTT,AGTT	5	0,5	UPSTREAM	-	CmoCh01G000680	[G]	Carbohydrate transport and metabolism	Molecular Function: beta-galactosidase activity (GO:0004565);; Biological Process: carbohydrate metabolic process (GO:0005975);; Molecular Function: carbohydrate binding (GO:0030246);	K12309|0.0e+00|brp:103872148|K12309 beta-galactosidase [EC:3.2.1.23] | (RefSeq) beta-galactosidase 2	[G]	Carbohydrate transport and metabolism	Glycosyl hydrolases family 35	Beta-galactosidase 1 OS=Arabidopsis thaliana OX=3702 GN=BGAL1 PE=2 SV=1	Beta-galactosidase OS=Cucumis melo var. makuwa OX=1194695 GN=E5676_scaffold863G001260 PE=3 SV=1	G	Carbohydrate transport and metabolism	beta-galactosidase 1-like [Cucurbita moschata]
Cmo_Chr01	281351	TCAAAATTCATTCAA	T	TCAAAATTCATTCAA,TCAAAATTCATTCAA	7	7,0	T,T	6	0,6	UPSTREAM	-	CmoCh01G000680	[G]	Carbohydrate transport and metabolism	Molecular Function: beta-galactosidase activity (GO:0004565);; Biological Process: carbohydrate metabolic process (GO:0005975);; Molecular Function: carbohydrate binding (GO:0030246);	K12309|0.0e+00|brp:103872148|K12309 beta-galactosidase [EC:3.2.1.23] | (RefSeq) beta-galactosidase 2	[G]	Carbohydrate transport and metabolism	Glycosyl hydrolases family 35	Beta-galactosidase 1 OS=Arabidopsis thaliana OX=3702 GN=BGAL1 PE=2 SV=1	Beta-galactosidase OS=Cucumis melo var. makuwa OX=1194695 GN=E5676_scaffold863G001260 PE=3 SV=1	G	Carbohydrate transport and metabolism	beta-galactosidase 1-like [Cucurbita moschata]
Cmo_Chr01	281418	AGTTGATGAGAAT	A	AGTTGATGAGAAT,AGTTGATGAGAAT	8	8,0	A,A	15	0,15	UPSTREAM	-	CmoCh01G000680	[G]	Carbohydrate transport and metabolism	Molecular Function: beta-galactosidase activity (GO:0004565);; Biological Process: carbohydrate metabolic process (GO:0005975);; Molecular Function: carbohydrate binding (GO:0030246);	K12309|0.0e+00|brp:103872148|K12309 beta-galactosidase [EC:3.2.1.23] | (RefSeq) beta-galactosidase 2	[G]	Carbohydrate transport and metabolism	Glycosyl hydrolases family 35	Beta-galactosidase 1 OS=Arabidopsis thaliana OX=3702 GN=BGAL1 PE=2 SV=1	Beta-galactosidase OS=Cucumis melo var. makuwa OX=1194695 GN=E5676_scaffold863G001260 PE=3 SV=1	G	Carbohydrate transport and metabolism	beta-galactosidase 1-like [Cucurbita moschata]
Cmo_Chr01	281476	TA	T	TA,TA	8	8,0	T,T	11	0,11	UPSTREAM	-	CmoCh01G000690	[L]	Replication, recombination and repair	Molecular Function: RNA binding (GO:0003723);; Molecular Function: RNA helicase activity (GO:0003724);; Molecular Function: ATP binding (GO:0005524);; Cellular Component: nucleus (GO:0005634);; Cellular Component: cytoplasm (GO:0005737);; Cellular Component: ribonucleoprotein complex (GO:1990904);	K12823|2.6e-286|cmos:111452894|K12823 ATP-dependent RNA helicase DDX5/DBP2 [EC:3.6.4.13] | (RefSeq) DEAD-box ATP-dependent RNA helicase 20-like isoform X1	[A]	RNA processing and modification	DEAD/DEAH box helicase	DEAD-box ATP-dependent RNA helicase 20 OS=Arabidopsis thaliana OX=3702 GN=RH20 PE=2 SV=1	Uncharacterized protein OS=Cucumis sativus OX=3659 GN=Csa_3G848820 PE=3 SV=1	A	RNA processing and modification	DEAD-box ATP-dependent RNA helicase 20-like isoform X1 [Cucurbita moschata]
Cmo_Chr01	281585	TA	T	TA,TA	9	9,0	T,T	8	0,8	UPSTREAM	-	CmoCh01G000690	[L]	Replication, recombination and repair	Molecular Function: RNA binding (GO:0003723);; Molecular Function: RNA helicase activity (GO:0003724);; Molecular Function: ATP binding (GO:0005524);; Cellular Component: nucleus (GO:0005634);; Cellular Component: cytoplasm (GO:0005737);; Cellular Component: ribonucleoprotein complex (GO:1990904);	K12823|2.6e-286|cmos:111452894|K12823 ATP-dependent RNA helicase DDX5/DBP2 [EC:3.6.4.13] | (RefSeq) DEAD-box ATP-dependent RNA helicase 20-like isoform X1	[A]	RNA processing and modification	DEAD/DEAH box helicase	DEAD-box ATP-dependent RNA helicase 20 OS=Arabidopsis thaliana OX=3702 GN=RH20 PE=2 SV=1	Uncharacterized protein OS=Cucumis sativus OX=3659 GN=Csa_3G848820 PE=3 SV=1	A	RNA processing and modification	DEAD-box ATP-dependent RNA helicase 20-like isoform X1 [Cucurbita moschata]
Cmo_Chr01	281604	T	TTTG	T,T	10	10,0	TTTG,TTTG	9	0,9	UPSTREAM	-	CmoCh01G000690	[L]	Replication, recombination and repair	Molecular Function: RNA binding (GO:0003723);; Molecular Function: RNA helicase activity (GO:0003724);; Molecular Function: ATP binding (GO:0005524);; Cellular Component: nucleus (GO:0005634);; Cellular Component: cytoplasm (GO:0005737);; Cellular Component: ribonucleoprotein complex (GO:1990904);	K12823|2.6e-286|cmos:111452894|K12823 ATP-dependent RNA helicase DDX5/DBP2 [EC:3.6.4.13] | (RefSeq) DEAD-box ATP-dependent RNA helicase 20-like isoform X1	[A]	RNA processing and modification	DEAD/DEAH box helicase	DEAD-box ATP-dependent RNA helicase 20 OS=Arabidopsis thaliana OX=3702 GN=RH20 PE=2 SV=1	Uncharacterized protein OS=Cucumis sativus OX=3659 GN=Csa_3G848820 PE=3 SV=1	A	RNA processing and modification	DEAD-box ATP-dependent RNA helicase 20-like isoform X1 [Cucurbita moschata]
Cmo_Chr01	281718	ATAGTTT	A	ATAGTTT,ATAGTTT	14	14,0	A,A	13	0,13	UPSTREAM	-	CmoCh01G000690	[L]	Replication, recombination and repair	Molecular Function: RNA binding (GO:0003723);; Molecular Function: RNA helicase activity (GO:0003724);; Molecular Function: ATP binding (GO:0005524);; Cellular Component: nucleus (GO:0005634);; Cellular Component: cytoplasm (GO:0005737);; Cellular Component: ribonucleoprotein complex (GO:1990904);	K12823|2.6e-286|cmos:111452894|K12823 ATP-dependent RNA helicase DDX5/DBP2 [EC:3.6.4.13] | (RefSeq) DEAD-box ATP-dependent RNA helicase 20-like isoform X1	[A]	RNA processing and modification	DEAD/DEAH box helicase	DEAD-box ATP-dependent RNA helicase 20 OS=Arabidopsis thaliana OX=3702 GN=RH20 PE=2 SV=1	Uncharacterized protein OS=Cucumis sativus OX=3659 GN=Csa_3G848820 PE=3 SV=1	A	RNA processing and modification	DEAD-box ATP-dependent RNA helicase 20-like isoform X1 [Cucurbita moschata]
Cmo_Chr01	281833	GA	G	GA,GA	6	6,0	G,G	2	0,2	UPSTREAM	-	CmoCh01G000690	[L]	Replication, recombination and repair	Molecular Function: RNA binding (GO:0003723);; Molecular Function: RNA helicase activity (GO:0003724);; Molecular Function: ATP binding (GO:0005524);; Cellular Component: nucleus (GO:0005634);; Cellular Component: cytoplasm (GO:0005737);; Cellular Component: ribonucleoprotein complex (GO:1990904);	K12823|2.6e-286|cmos:111452894|K12823 ATP-dependent RNA helicase DDX5/DBP2 [EC:3.6.4.13] | (RefSeq) DEAD-box ATP-dependent RNA helicase 20-like isoform X1	[A]	RNA processing and modification	DEAD/DEAH box helicase	DEAD-box ATP-dependent RNA helicase 20 OS=Arabidopsis thaliana OX=3702 GN=RH20 PE=2 SV=1	Uncharacterized protein OS=Cucumis sativus OX=3659 GN=Csa_3G848820 PE=3 SV=1	A	RNA processing and modification	DEAD-box ATP-dependent RNA helicase 20-like isoform X1 [Cucurbita moschata]
Cmo_Chr01	282928	T	TC	T,T	7	7,0	TC,TC	8	0,8	UPSTREAM	-	CmoCh01G000690	[L]	Replication, recombination and repair	Molecular Function: RNA binding (GO:0003723);; Molecular Function: RNA helicase activity (GO:0003724);; Molecular Function: ATP binding (GO:0005524);; Cellular Component: nucleus (GO:0005634);; Cellular Component: cytoplasm (GO:0005737);; Cellular Component: ribonucleoprotein complex (GO:1990904);	K12823|2.6e-286|cmos:111452894|K12823 ATP-dependent RNA helicase DDX5/DBP2 [EC:3.6.4.13] | (RefSeq) DEAD-box ATP-dependent RNA helicase 20-like isoform X1	[A]	RNA processing and modification	DEAD/DEAH box helicase	DEAD-box ATP-dependent RNA helicase 20 OS=Arabidopsis thaliana OX=3702 GN=RH20 PE=2 SV=1	Uncharacterized protein OS=Cucumis sativus OX=3659 GN=Csa_3G848820 PE=3 SV=1	A	RNA processing and modification	DEAD-box ATP-dependent RNA helicase 20-like isoform X1 [Cucurbita moschata]
Cmo_Chr01	282949	TTTTTC	T	TTTTTC,TTTTTC	7	7,0	T,T	10	0,10	UPSTREAM	-	CmoCh01G000690	[L]	Replication, recombination and repair	Molecular Function: RNA binding (GO:0003723);; Molecular Function: RNA helicase activity (GO:0003724);; Molecular Function: ATP binding (GO:0005524);; Cellular Component: nucleus (GO:0005634);; Cellular Component: cytoplasm (GO:0005737);; Cellular Component: ribonucleoprotein complex (GO:1990904);	K12823|2.6e-286|cmos:111452894|K12823 ATP-dependent RNA helicase DDX5/DBP2 [EC:3.6.4.13] | (RefSeq) DEAD-box ATP-dependent RNA helicase 20-like isoform X1	[A]	RNA processing and modification	DEAD/DEAH box helicase	DEAD-box ATP-dependent RNA helicase 20 OS=Arabidopsis thaliana OX=3702 GN=RH20 PE=2 SV=1	Uncharacterized protein OS=Cucumis sativus OX=3659 GN=Csa_3G848820 PE=3 SV=1	A	RNA processing and modification	DEAD-box ATP-dependent RNA helicase 20-like isoform X1 [Cucurbita moschata]
Cmo_Chr01	283103	A	ACC	A,A	13	13,0	ACC,ACC	16	0,16	UPSTREAM	-	CmoCh01G000690	[L]	Replication, recombination and repair	Molecular Function: RNA binding (GO:0003723);; Molecular Function: RNA helicase activity (GO:0003724);; Molecular Function: ATP binding (GO:0005524);; Cellular Component: nucleus (GO:0005634);; Cellular Component: cytoplasm (GO:0005737);; Cellular Component: ribonucleoprotein complex (GO:1990904);	K12823|2.6e-286|cmos:111452894|K12823 ATP-dependent RNA helicase DDX5/DBP2 [EC:3.6.4.13] | (RefSeq) DEAD-box ATP-dependent RNA helicase 20-like isoform X1	[A]	RNA processing and modification	DEAD/DEAH box helicase	DEAD-box ATP-dependent RNA helicase 20 OS=Arabidopsis thaliana OX=3702 GN=RH20 PE=2 SV=1	Uncharacterized protein OS=Cucumis sativus OX=3659 GN=Csa_3G848820 PE=3 SV=1	A	RNA processing and modification	DEAD-box ATP-dependent RNA helicase 20-like isoform X1 [Cucurbita moschata]
Cmo_Chr01	283590	GAAGACACGGCAGAA	G	GAAGACACGGCAGAA,GAAGACACGGCAGAA	6	6,0	G,G	23	0,23	UTR_5_PRIME	-	CmoCh01G000690	[L]	Replication, recombination and repair	Molecular Function: RNA binding (GO:0003723);; Molecular Function: RNA helicase activity (GO:0003724);; Molecular Function: ATP binding (GO:0005524);; Cellular Component: nucleus (GO:0005634);; Cellular Component: cytoplasm (GO:0005737);; Cellular Component: ribonucleoprotein complex (GO:1990904);	K12823|2.6e-286|cmos:111452894|K12823 ATP-dependent RNA helicase DDX5/DBP2 [EC:3.6.4.13] | (RefSeq) DEAD-box ATP-dependent RNA helicase 20-like isoform X1	[A]	RNA processing and modification	DEAD/DEAH box helicase	DEAD-box ATP-dependent RNA helicase 20 OS=Arabidopsis thaliana OX=3702 GN=RH20 PE=2 SV=1	Uncharacterized protein OS=Cucumis sativus OX=3659 GN=Csa_3G848820 PE=3 SV=1	A	RNA processing and modification	DEAD-box ATP-dependent RNA helicase 20-like isoform X1 [Cucurbita moschata]
Cmo_Chr01	283862	T	TTGTTTTGGTTTCTGTG	T,T	11	11,0	TTGTTTTGGTTTCTGTG,TTGTTTTGGTTTCTGTG	23	0,23	INTRON	-	CmoCh01G000690	[L]	Replication, recombination and repair	Molecular Function: RNA binding (GO:0003723);; Molecular Function: RNA helicase activity (GO:0003724);; Molecular Function: ATP binding (GO:0005524);; Cellular Component: nucleus (GO:0005634);; Cellular Component: cytoplasm (GO:0005737);; Cellular Component: ribonucleoprotein complex (GO:1990904);	K12823|2.6e-286|cmos:111452894|K12823 ATP-dependent RNA helicase DDX5/DBP2 [EC:3.6.4.13] | (RefSeq) DEAD-box ATP-dependent RNA helicase 20-like isoform X1	[A]	RNA processing and modification	DEAD/DEAH box helicase	DEAD-box ATP-dependent RNA helicase 20 OS=Arabidopsis thaliana OX=3702 GN=RH20 PE=2 SV=1	Uncharacterized protein OS=Cucumis sativus OX=3659 GN=Csa_3G848820 PE=3 SV=1	A	RNA processing and modification	DEAD-box ATP-dependent RNA helicase 20-like isoform X1 [Cucurbita moschata]
Cmo_Chr01	284501	AT	A	AT,AT	12	12,0	A,A	6	0,6	INTRON	-	CmoCh01G000690	[L]	Replication, recombination and repair	Molecular Function: RNA binding (GO:0003723);; Molecular Function: RNA helicase activity (GO:0003724);; Molecular Function: ATP binding (GO:0005524);; Cellular Component: nucleus (GO:0005634);; Cellular Component: cytoplasm (GO:0005737);; Cellular Component: ribonucleoprotein complex (GO:1990904);	K12823|2.6e-286|cmos:111452894|K12823 ATP-dependent RNA helicase DDX5/DBP2 [EC:3.6.4.13] | (RefSeq) DEAD-box ATP-dependent RNA helicase 20-like isoform X1	[A]	RNA processing and modification	DEAD/DEAH box helicase	DEAD-box ATP-dependent RNA helicase 20 OS=Arabidopsis thaliana OX=3702 GN=RH20 PE=2 SV=1	Uncharacterized protein OS=Cucumis sativus OX=3659 GN=Csa_3G848820 PE=3 SV=1	A	RNA processing and modification	DEAD-box ATP-dependent RNA helicase 20-like isoform X1 [Cucurbita moschata]
Cmo_Chr01	285277	AGT	A	AGT,AGT	10	10,0	A,A	18	0,18	INTRON	-	CmoCh01G000690	[L]	Replication, recombination and repair	Molecular Function: RNA binding (GO:0003723);; Molecular Function: RNA helicase activity (GO:0003724);; Molecular Function: ATP binding (GO:0005524);; Cellular Component: nucleus (GO:0005634);; Cellular Component: cytoplasm (GO:0005737);; Cellular Component: ribonucleoprotein complex (GO:1990904);	K12823|2.6e-286|cmos:111452894|K12823 ATP-dependent RNA helicase DDX5/DBP2 [EC:3.6.4.13] | (RefSeq) DEAD-box ATP-dependent RNA helicase 20-like isoform X1	[A]	RNA processing and modification	DEAD/DEAH box helicase	DEAD-box ATP-dependent RNA helicase 20 OS=Arabidopsis thaliana OX=3702 GN=RH20 PE=2 SV=1	Uncharacterized protein OS=Cucumis sativus OX=3659 GN=Csa_3G848820 PE=3 SV=1	A	RNA processing and modification	DEAD-box ATP-dependent RNA helicase 20-like isoform X1 [Cucurbita moschata]
Cmo_Chr01	286202	ATG	A	ATG,ATG	14	14,0	A,A	5	0,5	INTRON	-	CmoCh01G000690	[L]	Replication, recombination and repair	Molecular Function: RNA binding (GO:0003723);; Molecular Function: RNA helicase activity (GO:0003724);; Molecular Function: ATP binding (GO:0005524);; Cellular Component: nucleus (GO:0005634);; Cellular Component: cytoplasm (GO:0005737);; Cellular Component: ribonucleoprotein complex (GO:1990904);	K12823|2.6e-286|cmos:111452894|K12823 ATP-dependent RNA helicase DDX5/DBP2 [EC:3.6.4.13] | (RefSeq) DEAD-box ATP-dependent RNA helicase 20-like isoform X1	[A]	RNA processing and modification	DEAD/DEAH box helicase	DEAD-box ATP-dependent RNA helicase 20 OS=Arabidopsis thaliana OX=3702 GN=RH20 PE=2 SV=1	Uncharacterized protein OS=Cucumis sativus OX=3659 GN=Csa_3G848820 PE=3 SV=1	A	RNA processing and modification	DEAD-box ATP-dependent RNA helicase 20-like isoform X1 [Cucurbita moschata]
Cmo_Chr01	286424	CT	C	CT,CT	11	11,0	C,C	10	0,10	INTRON	-	CmoCh01G000690	[L]	Replication, recombination and repair	Molecular Function: RNA binding (GO:0003723);; Molecular Function: RNA helicase activity (GO:0003724);; Molecular Function: ATP binding (GO:0005524);; Cellular Component: nucleus (GO:0005634);; Cellular Component: cytoplasm (GO:0005737);; Cellular Component: ribonucleoprotein complex (GO:1990904);	K12823|2.6e-286|cmos:111452894|K12823 ATP-dependent RNA helicase DDX5/DBP2 [EC:3.6.4.13] | (RefSeq) DEAD-box ATP-dependent RNA helicase 20-like isoform X1	[A]	RNA processing and modification	DEAD/DEAH box helicase	DEAD-box ATP-dependent RNA helicase 20 OS=Arabidopsis thaliana OX=3702 GN=RH20 PE=2 SV=1	Uncharacterized protein OS=Cucumis sativus OX=3659 GN=Csa_3G848820 PE=3 SV=1	A	RNA processing and modification	DEAD-box ATP-dependent RNA helicase 20-like isoform X1 [Cucurbita moschata]
Cmo_Chr01	286469	TTGCAA	T	TTGCAA,TTGCAA	8	8,0	T,T	10	0,10	INTRON	-	CmoCh01G000690	[L]	Replication, recombination and repair	Molecular Function: RNA binding (GO:0003723);; Molecular Function: RNA helicase activity (GO:0003724);; Molecular Function: ATP binding (GO:0005524);; Cellular Component: nucleus (GO:0005634);; Cellular Component: cytoplasm (GO:0005737);; Cellular Component: ribonucleoprotein complex (GO:1990904);	K12823|2.6e-286|cmos:111452894|K12823 ATP-dependent RNA helicase DDX5/DBP2 [EC:3.6.4.13] | (RefSeq) DEAD-box ATP-dependent RNA helicase 20-like isoform X1	[A]	RNA processing and modification	DEAD/DEAH box helicase	DEAD-box ATP-dependent RNA helicase 20 OS=Arabidopsis thaliana OX=3702 GN=RH20 PE=2 SV=1	Uncharacterized protein OS=Cucumis sativus OX=3659 GN=Csa_3G848820 PE=3 SV=1	A	RNA processing and modification	DEAD-box ATP-dependent RNA helicase 20-like isoform X1 [Cucurbita moschata]
Cmo_Chr01	286543	TC	T	TC,TC	6	6,0	T,T	9	0,9	INTRON	-	CmoCh01G000690	[L]	Replication, recombination and repair	Molecular Function: RNA binding (GO:0003723);; Molecular Function: RNA helicase activity (GO:0003724);; Molecular Function: ATP binding (GO:0005524);; Cellular Component: nucleus (GO:0005634);; Cellular Component: cytoplasm (GO:0005737);; Cellular Component: ribonucleoprotein complex (GO:1990904);	K12823|2.6e-286|cmos:111452894|K12823 ATP-dependent RNA helicase DDX5/DBP2 [EC:3.6.4.13] | (RefSeq) DEAD-box ATP-dependent RNA helicase 20-like isoform X1	[A]	RNA processing and modification	DEAD/DEAH box helicase	DEAD-box ATP-dependent RNA helicase 20 OS=Arabidopsis thaliana OX=3702 GN=RH20 PE=2 SV=1	Uncharacterized protein OS=Cucumis sativus OX=3659 GN=Csa_3G848820 PE=3 SV=1	A	RNA processing and modification	DEAD-box ATP-dependent RNA helicase 20-like isoform X1 [Cucurbita moschata]
Cmo_Chr01	286559	GT	G	GT,GT	5	5,0	G,G	8	0,8	INTRON	-	CmoCh01G000690	[L]	Replication, recombination and repair	Molecular Function: RNA binding (GO:0003723);; Molecular Function: RNA helicase activity (GO:0003724);; Molecular Function: ATP binding (GO:0005524);; Cellular Component: nucleus (GO:0005634);; Cellular Component: cytoplasm (GO:0005737);; Cellular Component: ribonucleoprotein complex (GO:1990904);	K12823|2.6e-286|cmos:111452894|K12823 ATP-dependent RNA helicase DDX5/DBP2 [EC:3.6.4.13] | (RefSeq) DEAD-box ATP-dependent RNA helicase 20-like isoform X1	[A]	RNA processing and modification	DEAD/DEAH box helicase	DEAD-box ATP-dependent RNA helicase 20 OS=Arabidopsis thaliana OX=3702 GN=RH20 PE=2 SV=1	Uncharacterized protein OS=Cucumis sativus OX=3659 GN=Csa_3G848820 PE=3 SV=1	A	RNA processing and modification	DEAD-box ATP-dependent RNA helicase 20-like isoform X1 [Cucurbita moschata]
Cmo_Chr01	286915	AT	A	AT,AT	9	9,0	A,A	12	0,12	INTRON	-	CmoCh01G000690	[L]	Replication, recombination and repair	Molecular Function: RNA binding (GO:0003723);; Molecular Function: RNA helicase activity (GO:0003724);; Molecular Function: ATP binding (GO:0005524);; Cellular Component: nucleus (GO:0005634);; Cellular Component: cytoplasm (GO:0005737);; Cellular Component: ribonucleoprotein complex (GO:1990904);	K12823|2.6e-286|cmos:111452894|K12823 ATP-dependent RNA helicase DDX5/DBP2 [EC:3.6.4.13] | (RefSeq) DEAD-box ATP-dependent RNA helicase 20-like isoform X1	[A]	RNA processing and modification	DEAD/DEAH box helicase	DEAD-box ATP-dependent RNA helicase 20 OS=Arabidopsis thaliana OX=3702 GN=RH20 PE=2 SV=1	Uncharacterized protein OS=Cucumis sativus OX=3659 GN=Csa_3G848820 PE=3 SV=1	A	RNA processing and modification	DEAD-box ATP-dependent RNA helicase 20-like isoform X1 [Cucurbita moschata]
Cmo_Chr01	287449	TTGTATATGAAAATTTTAAGGGCGAGGGG	T	TTGTATATGAAAATTTTAAGGGCGAGGGG,TTGTATATGAAAATTTTAAGGGCGAGGGG	5	5,0	T,T	3	0,3	INTRON	-	CmoCh01G000690	[L]	Replication, recombination and repair	Molecular Function: RNA binding (GO:0003723);; Molecular Function: RNA helicase activity (GO:0003724);; Molecular Function: ATP binding (GO:0005524);; Cellular Component: nucleus (GO:0005634);; Cellular Component: cytoplasm (GO:0005737);; Cellular Component: ribonucleoprotein complex (GO:1990904);	K12823|2.6e-286|cmos:111452894|K12823 ATP-dependent RNA helicase DDX5/DBP2 [EC:3.6.4.13] | (RefSeq) DEAD-box ATP-dependent RNA helicase 20-like isoform X1	[A]	RNA processing and modification	DEAD/DEAH box helicase	DEAD-box ATP-dependent RNA helicase 20 OS=Arabidopsis thaliana OX=3702 GN=RH20 PE=2 SV=1	Uncharacterized protein OS=Cucumis sativus OX=3659 GN=Csa_3G848820 PE=3 SV=1	A	RNA processing and modification	DEAD-box ATP-dependent RNA helicase 20-like isoform X1 [Cucurbita moschata]
Cmo_Chr01	287548	GTGTGGAAA	G	GTGTGGAAA,GTGTGGAAA	10	10,0	N	.	.	INTRON	-	CmoCh01G000690	[L]	Replication, recombination and repair	Molecular Function: RNA binding (GO:0003723);; Molecular Function: RNA helicase activity (GO:0003724);; Molecular Function: ATP binding (GO:0005524);; Cellular Component: nucleus (GO:0005634);; Cellular Component: cytoplasm (GO:0005737);; Cellular Component: ribonucleoprotein complex (GO:1990904);	K12823|2.6e-286|cmos:111452894|K12823 ATP-dependent RNA helicase DDX5/DBP2 [EC:3.6.4.13] | (RefSeq) DEAD-box ATP-dependent RNA helicase 20-like isoform X1	[A]	RNA processing and modification	DEAD/DEAH box helicase	DEAD-box ATP-dependent RNA helicase 20 OS=Arabidopsis thaliana OX=3702 GN=RH20 PE=2 SV=1	Uncharacterized protein OS=Cucumis sativus OX=3659 GN=Csa_3G848820 PE=3 SV=1	A	RNA processing and modification	DEAD-box ATP-dependent RNA helicase 20-like isoform X1 [Cucurbita moschata]
Cmo_Chr01	287588	T	TATTGAAATG	T,T	11	11,0	TATTGAAATG,TATTGAAATG	5	0,5	INTRON	-	CmoCh01G000690	[L]	Replication, recombination and repair	Molecular Function: RNA binding (GO:0003723);; Molecular Function: RNA helicase activity (GO:0003724);; Molecular Function: ATP binding (GO:0005524);; Cellular Component: nucleus (GO:0005634);; Cellular Component: cytoplasm (GO:0005737);; Cellular Component: ribonucleoprotein complex (GO:1990904);	K12823|2.6e-286|cmos:111452894|K12823 ATP-dependent RNA helicase DDX5/DBP2 [EC:3.6.4.13] | (RefSeq) DEAD-box ATP-dependent RNA helicase 20-like isoform X1	[A]	RNA processing and modification	DEAD/DEAH box helicase	DEAD-box ATP-dependent RNA helicase 20 OS=Arabidopsis thaliana OX=3702 GN=RH20 PE=2 SV=1	Uncharacterized protein OS=Cucumis sativus OX=3659 GN=Csa_3G848820 PE=3 SV=1	A	RNA processing and modification	DEAD-box ATP-dependent RNA helicase 20-like isoform X1 [Cucurbita moschata]
Cmo_Chr01	288000	GT	G	GT,GT	5	5,0	G,G	10	0,10	INTRON	-	CmoCh01G000690	[L]	Replication, recombination and repair	Molecular Function: RNA binding (GO:0003723);; Molecular Function: RNA helicase activity (GO:0003724);; Molecular Function: ATP binding (GO:0005524);; Cellular Component: nucleus (GO:0005634);; Cellular Component: cytoplasm (GO:0005737);; Cellular Component: ribonucleoprotein complex (GO:1990904);	K12823|2.6e-286|cmos:111452894|K12823 ATP-dependent RNA helicase DDX5/DBP2 [EC:3.6.4.13] | (RefSeq) DEAD-box ATP-dependent RNA helicase 20-like isoform X1	[A]	RNA processing and modification	DEAD/DEAH box helicase	DEAD-box ATP-dependent RNA helicase 20 OS=Arabidopsis thaliana OX=3702 GN=RH20 PE=2 SV=1	Uncharacterized protein OS=Cucumis sativus OX=3659 GN=Csa_3G848820 PE=3 SV=1	A	RNA processing and modification	DEAD-box ATP-dependent RNA helicase 20-like isoform X1 [Cucurbita moschata]
Cmo_Chr01	288451	G	GGTGGCTAGTTTCCAATGTTCTCT	G,G	18	18,0	N	.	.	DOWNSTREAM	-	CmoCh01G000690	[L]	Replication, recombination and repair	Molecular Function: RNA binding (GO:0003723);; Molecular Function: RNA helicase activity (GO:0003724);; Molecular Function: ATP binding (GO:0005524);; Cellular Component: nucleus (GO:0005634);; Cellular Component: cytoplasm (GO:0005737);; Cellular Component: ribonucleoprotein complex (GO:1990904);	K12823|2.6e-286|cmos:111452894|K12823 ATP-dependent RNA helicase DDX5/DBP2 [EC:3.6.4.13] | (RefSeq) DEAD-box ATP-dependent RNA helicase 20-like isoform X1	[A]	RNA processing and modification	DEAD/DEAH box helicase	DEAD-box ATP-dependent RNA helicase 20 OS=Arabidopsis thaliana OX=3702 GN=RH20 PE=2 SV=1	Uncharacterized protein OS=Cucumis sativus OX=3659 GN=Csa_3G848820 PE=3 SV=1	A	RNA processing and modification	DEAD-box ATP-dependent RNA helicase 20-like isoform X1 [Cucurbita moschata]
Cmo_Chr01	288465	A	AGATAAGGAGTCCTAGAAAAAAATTGATTGAGACT	A,A	17	17,0	N	.	.	DOWNSTREAM	-	CmoCh01G000690	[L]	Replication, recombination and repair	Molecular Function: RNA binding (GO:0003723);; Molecular Function: RNA helicase activity (GO:0003724);; Molecular Function: ATP binding (GO:0005524);; Cellular Component: nucleus (GO:0005634);; Cellular Component: cytoplasm (GO:0005737);; Cellular Component: ribonucleoprotein complex (GO:1990904);	K12823|2.6e-286|cmos:111452894|K12823 ATP-dependent RNA helicase DDX5/DBP2 [EC:3.6.4.13] | (RefSeq) DEAD-box ATP-dependent RNA helicase 20-like isoform X1	[A]	RNA processing and modification	DEAD/DEAH box helicase	DEAD-box ATP-dependent RNA helicase 20 OS=Arabidopsis thaliana OX=3702 GN=RH20 PE=2 SV=1	Uncharacterized protein OS=Cucumis sativus OX=3659 GN=Csa_3G848820 PE=3 SV=1	A	RNA processing and modification	DEAD-box ATP-dependent RNA helicase 20-like isoform X1 [Cucurbita moschata]
Cmo_Chr01	288513	T	TGCATGATAGAAGCTCAAACAAATAAGAGTCTAGTCTGAATTTAGGCTC	T,T	14	14,0	TGCATGATAGAAGCTCAAACAAATAAGAGTCTAGTCTGAATTTAGGCTC,TGCATGATAGAAGCTCAAACAAATAAGAGTCTAGTCTGAATTTAGGCTC	4	0,4	DOWNSTREAM	-	CmoCh01G000690	[L]	Replication, recombination and repair	Molecular Function: RNA binding (GO:0003723);; Molecular Function: RNA helicase activity (GO:0003724);; Molecular Function: ATP binding (GO:0005524);; Cellular Component: nucleus (GO:0005634);; Cellular Component: cytoplasm (GO:0005737);; Cellular Component: ribonucleoprotein complex (GO:1990904);	K12823|2.6e-286|cmos:111452894|K12823 ATP-dependent RNA helicase DDX5/DBP2 [EC:3.6.4.13] | (RefSeq) DEAD-box ATP-dependent RNA helicase 20-like isoform X1	[A]	RNA processing and modification	DEAD/DEAH box helicase	DEAD-box ATP-dependent RNA helicase 20 OS=Arabidopsis thaliana OX=3702 GN=RH20 PE=2 SV=1	Uncharacterized protein OS=Cucumis sativus OX=3659 GN=Csa_3G848820 PE=3 SV=1	A	RNA processing and modification	DEAD-box ATP-dependent RNA helicase 20-like isoform X1 [Cucurbita moschata]
Cmo_Chr01	288549	A	ATGAATAAAAAAAAAAAAAACTT	A,A	11	11,0	ATGAATAAAAAAAAAAAAAACTT,ATGAATAAAAAAAAAAAAAACTT	10	0,10	DOWNSTREAM	-	CmoCh01G000690	[L]	Replication, recombination and repair	Molecular Function: RNA binding (GO:0003723);; Molecular Function: RNA helicase activity (GO:0003724);; Molecular Function: ATP binding (GO:0005524);; Cellular Component: nucleus (GO:0005634);; Cellular Component: cytoplasm (GO:0005737);; Cellular Component: ribonucleoprotein complex (GO:1990904);	K12823|2.6e-286|cmos:111452894|K12823 ATP-dependent RNA helicase DDX5/DBP2 [EC:3.6.4.13] | (RefSeq) DEAD-box ATP-dependent RNA helicase 20-like isoform X1	[A]	RNA processing and modification	DEAD/DEAH box helicase	DEAD-box ATP-dependent RNA helicase 20 OS=Arabidopsis thaliana OX=3702 GN=RH20 PE=2 SV=1	Uncharacterized protein OS=Cucumis sativus OX=3659 GN=Csa_3G848820 PE=3 SV=1	A	RNA processing and modification	DEAD-box ATP-dependent RNA helicase 20-like isoform X1 [Cucurbita moschata]
Cmo_Chr01	288582	C	CTTTTT	C,C	5	5,0	CTTTTT,CTTTTT	5	0,5	DOWNSTREAM	-	CmoCh01G000690	[L]	Replication, recombination and repair	Molecular Function: RNA binding (GO:0003723);; Molecular Function: RNA helicase activity (GO:0003724);; Molecular Function: ATP binding (GO:0005524);; Cellular Component: nucleus (GO:0005634);; Cellular Component: cytoplasm (GO:0005737);; Cellular Component: ribonucleoprotein complex (GO:1990904);	K12823|2.6e-286|cmos:111452894|K12823 ATP-dependent RNA helicase DDX5/DBP2 [EC:3.6.4.13] | (RefSeq) DEAD-box ATP-dependent RNA helicase 20-like isoform X1	[A]	RNA processing and modification	DEAD/DEAH box helicase	DEAD-box ATP-dependent RNA helicase 20 OS=Arabidopsis thaliana OX=3702 GN=RH20 PE=2 SV=1	Uncharacterized protein OS=Cucumis sativus OX=3659 GN=Csa_3G848820 PE=3 SV=1	A	RNA processing and modification	DEAD-box ATP-dependent RNA helicase 20-like isoform X1 [Cucurbita moschata]
Cmo_Chr01	288615	AAG	A	AAG,AAG	9	9,0	A,A	7	0,7	DOWNSTREAM	-	CmoCh01G000690	[L]	Replication, recombination and repair	Molecular Function: RNA binding (GO:0003723);; Molecular Function: RNA helicase activity (GO:0003724);; Molecular Function: ATP binding (GO:0005524);; Cellular Component: nucleus (GO:0005634);; Cellular Component: cytoplasm (GO:0005737);; Cellular Component: ribonucleoprotein complex (GO:1990904);	K12823|2.6e-286|cmos:111452894|K12823 ATP-dependent RNA helicase DDX5/DBP2 [EC:3.6.4.13] | (RefSeq) DEAD-box ATP-dependent RNA helicase 20-like isoform X1	[A]	RNA processing and modification	DEAD/DEAH box helicase	DEAD-box ATP-dependent RNA helicase 20 OS=Arabidopsis thaliana OX=3702 GN=RH20 PE=2 SV=1	Uncharacterized protein OS=Cucumis sativus OX=3659 GN=Csa_3G848820 PE=3 SV=1	A	RNA processing and modification	DEAD-box ATP-dependent RNA helicase 20-like isoform X1 [Cucurbita moschata]
Cmo_Chr01	289387	ACTT	A	ACTT,ACTT	7	7,0	A,A	7	0,7	INTRON	-	CmoCh01G000700	[I]	Lipid transport and metabolism	Molecular Function: phospholipase D activity (GO:0004630);; Molecular Function: calcium ion binding (GO:0005509);; Cellular Component: membrane (GO:0016020);; Biological Process: lipid catabolic process (GO:0016042);; Biological Process: phosphatidylcholine metabolic process (GO:0046470);; Molecular Function: N-acylphosphatidylethanolamine-specific phospholipase D activity (GO:0070290);	K01115|0.0e+00|cmos:111452112|K01115 phospholipase D1/2 [EC:3.1.4.4] | (RefSeq) phospholipase D alpha 4	[I]	Lipid transport and metabolism	Phospholipase D C terminal	Phospholipase D alpha 4 OS=Arabidopsis thaliana OX=3702 GN=PLDALPHA4 PE=2 SV=1	Phospholipase D OS=Cucumis melo var. makuwa OX=1194695 GN=E5676_scaffold863G001380 PE=3 SV=1	I	Lipid transport and metabolism	phospholipase D alpha 4 [Cucurbita moschata]
Cmo_Chr01	291588	TA	T	TA,TA	13	13,0	T,T	9	0,9	INTRON	-	CmoCh01G000700	[I]	Lipid transport and metabolism	Molecular Function: phospholipase D activity (GO:0004630);; Molecular Function: calcium ion binding (GO:0005509);; Cellular Component: membrane (GO:0016020);; Biological Process: lipid catabolic process (GO:0016042);; Biological Process: phosphatidylcholine metabolic process (GO:0046470);; Molecular Function: N-acylphosphatidylethanolamine-specific phospholipase D activity (GO:0070290);	K01115|0.0e+00|cmos:111452112|K01115 phospholipase D1/2 [EC:3.1.4.4] | (RefSeq) phospholipase D alpha 4	[I]	Lipid transport and metabolism	Phospholipase D C terminal	Phospholipase D alpha 4 OS=Arabidopsis thaliana OX=3702 GN=PLDALPHA4 PE=2 SV=1	Phospholipase D OS=Cucumis melo var. makuwa OX=1194695 GN=E5676_scaffold863G001380 PE=3 SV=1	I	Lipid transport and metabolism	phospholipase D alpha 4 [Cucurbita moschata]
Cmo_Chr01	291713	C	CT	C,C	11	11,0	CT,CT	15	0,15	UTR_5_PRIME	-	CmoCh01G000700	[I]	Lipid transport and metabolism	Molecular Function: phospholipase D activity (GO:0004630);; Molecular Function: calcium ion binding (GO:0005509);; Cellular Component: membrane (GO:0016020);; Biological Process: lipid catabolic process (GO:0016042);; Biological Process: phosphatidylcholine metabolic process (GO:0046470);; Molecular Function: N-acylphosphatidylethanolamine-specific phospholipase D activity (GO:0070290);	K01115|0.0e+00|cmos:111452112|K01115 phospholipase D1/2 [EC:3.1.4.4] | (RefSeq) phospholipase D alpha 4	[I]	Lipid transport and metabolism	Phospholipase D C terminal	Phospholipase D alpha 4 OS=Arabidopsis thaliana OX=3702 GN=PLDALPHA4 PE=2 SV=1	Phospholipase D OS=Cucumis melo var. makuwa OX=1194695 GN=E5676_scaffold863G001380 PE=3 SV=1	I	Lipid transport and metabolism	phospholipase D alpha 4 [Cucurbita moschata]
Cmo_Chr01	291809	AAGC	A	AAGC,AAGC	12	12,0	A,A	11	0,11	UPSTREAM	-	CmoCh01G000700	[I]	Lipid transport and metabolism	Molecular Function: phospholipase D activity (GO:0004630);; Molecular Function: calcium ion binding (GO:0005509);; Cellular Component: membrane (GO:0016020);; Biological Process: lipid catabolic process (GO:0016042);; Biological Process: phosphatidylcholine metabolic process (GO:0046470);; Molecular Function: N-acylphosphatidylethanolamine-specific phospholipase D activity (GO:0070290);	K01115|0.0e+00|cmos:111452112|K01115 phospholipase D1/2 [EC:3.1.4.4] | (RefSeq) phospholipase D alpha 4	[I]	Lipid transport and metabolism	Phospholipase D C terminal	Phospholipase D alpha 4 OS=Arabidopsis thaliana OX=3702 GN=PLDALPHA4 PE=2 SV=1	Phospholipase D OS=Cucumis melo var. makuwa OX=1194695 GN=E5676_scaffold863G001380 PE=3 SV=1	I	Lipid transport and metabolism	phospholipase D alpha 4 [Cucurbita moschata]
Cmo_Chr01	292003	AT	A	AT,AT	10	10,0	A,A	17	0,17	UPSTREAM	-	CmoCh01G000700	[I]	Lipid transport and metabolism	Molecular Function: phospholipase D activity (GO:0004630);; Molecular Function: calcium ion binding (GO:0005509);; Cellular Component: membrane (GO:0016020);; Biological Process: lipid catabolic process (GO:0016042);; Biological Process: phosphatidylcholine metabolic process (GO:0046470);; Molecular Function: N-acylphosphatidylethanolamine-specific phospholipase D activity (GO:0070290);	K01115|0.0e+00|cmos:111452112|K01115 phospholipase D1/2 [EC:3.1.4.4] | (RefSeq) phospholipase D alpha 4	[I]	Lipid transport and metabolism	Phospholipase D C terminal	Phospholipase D alpha 4 OS=Arabidopsis thaliana OX=3702 GN=PLDALPHA4 PE=2 SV=1	Phospholipase D OS=Cucumis melo var. makuwa OX=1194695 GN=E5676_scaffold863G001380 PE=3 SV=1	I	Lipid transport and metabolism	phospholipase D alpha 4 [Cucurbita moschata]
Cmo_Chr01	292079	C	CGACCTACTAGGAACAACAACTT	C,C	11	11,0	CGACCTACTAGGAACAACAACTT,CGACCTACTAGGAACAACAACTT	25	0,25	UPSTREAM	-	CmoCh01G000700	[I]	Lipid transport and metabolism	Molecular Function: phospholipase D activity (GO:0004630);; Molecular Function: calcium ion binding (GO:0005509);; Cellular Component: membrane (GO:0016020);; Biological Process: lipid catabolic process (GO:0016042);; Biological Process: phosphatidylcholine metabolic process (GO:0046470);; Molecular Function: N-acylphosphatidylethanolamine-specific phospholipase D activity (GO:0070290);	K01115|0.0e+00|cmos:111452112|K01115 phospholipase D1/2 [EC:3.1.4.4] | (RefSeq) phospholipase D alpha 4	[I]	Lipid transport and metabolism	Phospholipase D C terminal	Phospholipase D alpha 4 OS=Arabidopsis thaliana OX=3702 GN=PLDALPHA4 PE=2 SV=1	Phospholipase D OS=Cucumis melo var. makuwa OX=1194695 GN=E5676_scaffold863G001380 PE=3 SV=1	I	Lipid transport and metabolism	phospholipase D alpha 4 [Cucurbita moschata]
Cmo_Chr01	292270	A	ATTCATAAGACGAAGTCGTT	A,A	9	9,0	ATTCATAAGACGAAGTCGTT,ATTCATAAGACGAAGTCGTT	10	0,10	UPSTREAM	-	CmoCh01G000700	[I]	Lipid transport and metabolism	Molecular Function: phospholipase D activity (GO:0004630);; Molecular Function: calcium ion binding (GO:0005509);; Cellular Component: membrane (GO:0016020);; Biological Process: lipid catabolic process (GO:0016042);; Biological Process: phosphatidylcholine metabolic process (GO:0046470);; Molecular Function: N-acylphosphatidylethanolamine-specific phospholipase D activity (GO:0070290);	K01115|0.0e+00|cmos:111452112|K01115 phospholipase D1/2 [EC:3.1.4.4] | (RefSeq) phospholipase D alpha 4	[I]	Lipid transport and metabolism	Phospholipase D C terminal	Phospholipase D alpha 4 OS=Arabidopsis thaliana OX=3702 GN=PLDALPHA4 PE=2 SV=1	Phospholipase D OS=Cucumis melo var. makuwa OX=1194695 GN=E5676_scaffold863G001380 PE=3 SV=1	I	Lipid transport and metabolism	phospholipase D alpha 4 [Cucurbita moschata]
Cmo_Chr01	292313	T	TA	T,T	8	8,0	TA,TA	10	0,10	UPSTREAM	-	CmoCh01G000700	[I]	Lipid transport and metabolism	Molecular Function: phospholipase D activity (GO:0004630);; Molecular Function: calcium ion binding (GO:0005509);; Cellular Component: membrane (GO:0016020);; Biological Process: lipid catabolic process (GO:0016042);; Biological Process: phosphatidylcholine metabolic process (GO:0046470);; Molecular Function: N-acylphosphatidylethanolamine-specific phospholipase D activity (GO:0070290);	K01115|0.0e+00|cmos:111452112|K01115 phospholipase D1/2 [EC:3.1.4.4] | (RefSeq) phospholipase D alpha 4	[I]	Lipid transport and metabolism	Phospholipase D C terminal	Phospholipase D alpha 4 OS=Arabidopsis thaliana OX=3702 GN=PLDALPHA4 PE=2 SV=1	Phospholipase D OS=Cucumis melo var. makuwa OX=1194695 GN=E5676_scaffold863G001380 PE=3 SV=1	I	Lipid transport and metabolism	phospholipase D alpha 4 [Cucurbita moschata]
Cmo_Chr01	292355	GCCCAGC	G	GCCCAGC,GCCCAGC	6	6,0	G,G	11	0,11	UPSTREAM	-	CmoCh01G000700	[I]	Lipid transport and metabolism	Molecular Function: phospholipase D activity (GO:0004630);; Molecular Function: calcium ion binding (GO:0005509);; Cellular Component: membrane (GO:0016020);; Biological Process: lipid catabolic process (GO:0016042);; Biological Process: phosphatidylcholine metabolic process (GO:0046470);; Molecular Function: N-acylphosphatidylethanolamine-specific phospholipase D activity (GO:0070290);	K01115|0.0e+00|cmos:111452112|K01115 phospholipase D1/2 [EC:3.1.4.4] | (RefSeq) phospholipase D alpha 4	[I]	Lipid transport and metabolism	Phospholipase D C terminal	Phospholipase D alpha 4 OS=Arabidopsis thaliana OX=3702 GN=PLDALPHA4 PE=2 SV=1	Phospholipase D OS=Cucumis melo var. makuwa OX=1194695 GN=E5676_scaffold863G001380 PE=3 SV=1	I	Lipid transport and metabolism	phospholipase D alpha 4 [Cucurbita moschata]
Cmo_Chr01	292380	CCCAACT	C	CCCAACT,CCCAACT	8	8,0	C,C	10	0,10	UPSTREAM	-	CmoCh01G000700	[I]	Lipid transport and metabolism	Molecular Function: phospholipase D activity (GO:0004630);; Molecular Function: calcium ion binding (GO:0005509);; Cellular Component: membrane (GO:0016020);; Biological Process: lipid catabolic process (GO:0016042);; Biological Process: phosphatidylcholine metabolic process (GO:0046470);; Molecular Function: N-acylphosphatidylethanolamine-specific phospholipase D activity (GO:0070290);	K01115|0.0e+00|cmos:111452112|K01115 phospholipase D1/2 [EC:3.1.4.4] | (RefSeq) phospholipase D alpha 4	[I]	Lipid transport and metabolism	Phospholipase D C terminal	Phospholipase D alpha 4 OS=Arabidopsis thaliana OX=3702 GN=PLDALPHA4 PE=2 SV=1	Phospholipase D OS=Cucumis melo var. makuwa OX=1194695 GN=E5676_scaffold863G001380 PE=3 SV=1	I	Lipid transport and metabolism	phospholipase D alpha 4 [Cucurbita moschata]
Cmo_Chr01	292467	A	AAAATAAAT	A,A	12	12,0	AAAATAAAT,AAAATAAAT	8	0,8	UPSTREAM	-	CmoCh01G000700	[I]	Lipid transport and metabolism	Molecular Function: phospholipase D activity (GO:0004630);; Molecular Function: calcium ion binding (GO:0005509);; Cellular Component: membrane (GO:0016020);; Biological Process: lipid catabolic process (GO:0016042);; Biological Process: phosphatidylcholine metabolic process (GO:0046470);; Molecular Function: N-acylphosphatidylethanolamine-specific phospholipase D activity (GO:0070290);	K01115|0.0e+00|cmos:111452112|K01115 phospholipase D1/2 [EC:3.1.4.4] | (RefSeq) phospholipase D alpha 4	[I]	Lipid transport and metabolism	Phospholipase D C terminal	Phospholipase D alpha 4 OS=Arabidopsis thaliana OX=3702 GN=PLDALPHA4 PE=2 SV=1	Phospholipase D OS=Cucumis melo var. makuwa OX=1194695 GN=E5676_scaffold863G001380 PE=3 SV=1	I	Lipid transport and metabolism	phospholipase D alpha 4 [Cucurbita moschata]
Cmo_Chr01	292585	A	ATTG	A,A	7	7,0	ATTG,ATTG	10	0,10	UPSTREAM	-	CmoCh01G000700	[I]	Lipid transport and metabolism	Molecular Function: phospholipase D activity (GO:0004630);; Molecular Function: calcium ion binding (GO:0005509);; Cellular Component: membrane (GO:0016020);; Biological Process: lipid catabolic process (GO:0016042);; Biological Process: phosphatidylcholine metabolic process (GO:0046470);; Molecular Function: N-acylphosphatidylethanolamine-specific phospholipase D activity (GO:0070290);	K01115|0.0e+00|cmos:111452112|K01115 phospholipase D1/2 [EC:3.1.4.4] | (RefSeq) phospholipase D alpha 4	[I]	Lipid transport and metabolism	Phospholipase D C terminal	Phospholipase D alpha 4 OS=Arabidopsis thaliana OX=3702 GN=PLDALPHA4 PE=2 SV=1	Phospholipase D OS=Cucumis melo var. makuwa OX=1194695 GN=E5676_scaffold863G001380 PE=3 SV=1	I	Lipid transport and metabolism	phospholipase D alpha 4 [Cucurbita moschata]
Cmo_Chr01	292599	CA	C	CA,CA	8	8,0	C,C	9	0,9	UPSTREAM	-	CmoCh01G000700	[I]	Lipid transport and metabolism	Molecular Function: phospholipase D activity (GO:0004630);; Molecular Function: calcium ion binding (GO:0005509);; Cellular Component: membrane (GO:0016020);; Biological Process: lipid catabolic process (GO:0016042);; Biological Process: phosphatidylcholine metabolic process (GO:0046470);; Molecular Function: N-acylphosphatidylethanolamine-specific phospholipase D activity (GO:0070290);	K01115|0.0e+00|cmos:111452112|K01115 phospholipase D1/2 [EC:3.1.4.4] | (RefSeq) phospholipase D alpha 4	[I]	Lipid transport and metabolism	Phospholipase D C terminal	Phospholipase D alpha 4 OS=Arabidopsis thaliana OX=3702 GN=PLDALPHA4 PE=2 SV=1	Phospholipase D OS=Cucumis melo var. makuwa OX=1194695 GN=E5676_scaffold863G001380 PE=3 SV=1	I	Lipid transport and metabolism	phospholipase D alpha 4 [Cucurbita moschata]
Cmo_Chr01	292706	GA	G	GA,GA	11	11,0	G,G	9	0,9	UPSTREAM	-	CmoCh01G000700	[I]	Lipid transport and metabolism	Molecular Function: phospholipase D activity (GO:0004630);; Molecular Function: calcium ion binding (GO:0005509);; Cellular Component: membrane (GO:0016020);; Biological Process: lipid catabolic process (GO:0016042);; Biological Process: phosphatidylcholine metabolic process (GO:0046470);; Molecular Function: N-acylphosphatidylethanolamine-specific phospholipase D activity (GO:0070290);	K01115|0.0e+00|cmos:111452112|K01115 phospholipase D1/2 [EC:3.1.4.4] | (RefSeq) phospholipase D alpha 4	[I]	Lipid transport and metabolism	Phospholipase D C terminal	Phospholipase D alpha 4 OS=Arabidopsis thaliana OX=3702 GN=PLDALPHA4 PE=2 SV=1	Phospholipase D OS=Cucumis melo var. makuwa OX=1194695 GN=E5676_scaffold863G001380 PE=3 SV=1	I	Lipid transport and metabolism	phospholipase D alpha 4 [Cucurbita moschata]
Cmo_Chr01	293017	CTTTGCTGGCT	C	CTTTGCTGGCT,CTTTGCTGGCT	5	5,0	C,C	15	0,15	UPSTREAM	-	CmoCh01G000700	[I]	Lipid transport and metabolism	Molecular Function: phospholipase D activity (GO:0004630);; Molecular Function: calcium ion binding (GO:0005509);; Cellular Component: membrane (GO:0016020);; Biological Process: lipid catabolic process (GO:0016042);; Biological Process: phosphatidylcholine metabolic process (GO:0046470);; Molecular Function: N-acylphosphatidylethanolamine-specific phospholipase D activity (GO:0070290);	K01115|0.0e+00|cmos:111452112|K01115 phospholipase D1/2 [EC:3.1.4.4] | (RefSeq) phospholipase D alpha 4	[I]	Lipid transport and metabolism	Phospholipase D C terminal	Phospholipase D alpha 4 OS=Arabidopsis thaliana OX=3702 GN=PLDALPHA4 PE=2 SV=1	Phospholipase D OS=Cucumis melo var. makuwa OX=1194695 GN=E5676_scaffold863G001380 PE=3 SV=1	I	Lipid transport and metabolism	phospholipase D alpha 4 [Cucurbita moschata]
Cmo_Chr01	293299	CCTTCATAA	C	CCTTCATAA,CCTTCATAA	5	5,0	C,C	11	0,11	UPSTREAM	-	CmoCh01G000700	[I]	Lipid transport and metabolism	Molecular Function: phospholipase D activity (GO:0004630);; Molecular Function: calcium ion binding (GO:0005509);; Cellular Component: membrane (GO:0016020);; Biological Process: lipid catabolic process (GO:0016042);; Biological Process: phosphatidylcholine metabolic process (GO:0046470);; Molecular Function: N-acylphosphatidylethanolamine-specific phospholipase D activity (GO:0070290);	K01115|0.0e+00|cmos:111452112|K01115 phospholipase D1/2 [EC:3.1.4.4] | (RefSeq) phospholipase D alpha 4	[I]	Lipid transport and metabolism	Phospholipase D C terminal	Phospholipase D alpha 4 OS=Arabidopsis thaliana OX=3702 GN=PLDALPHA4 PE=2 SV=1	Phospholipase D OS=Cucumis melo var. makuwa OX=1194695 GN=E5676_scaffold863G001380 PE=3 SV=1	I	Lipid transport and metabolism	phospholipase D alpha 4 [Cucurbita moschata]
Cmo_Chr01	293379	ATAGGAATGTAATTCCTGTCCTTATATACTTTTTTTTTTATTTTCTTTCTAAAAACTTTATTCCCCT	A	ATAGGAATGTAATTCCTGTCCTTATATACTTTTTTTTTTATTTTCTTTCTAAAAACTTTATTCCCCT,ATAGGAATGTAATTCCTGTCCTTATATACTTTTTTTTTTATTTTCTTTCTAAAAACTTTATTCCCCT	7	7,0	A,A	7	0,7	UPSTREAM	-	CmoCh01G000700	[I]	Lipid transport and metabolism	Molecular Function: phospholipase D activity (GO:0004630);; Molecular Function: calcium ion binding (GO:0005509);; Cellular Component: membrane (GO:0016020);; Biological Process: lipid catabolic process (GO:0016042);; Biological Process: phosphatidylcholine metabolic process (GO:0046470);; Molecular Function: N-acylphosphatidylethanolamine-specific phospholipase D activity (GO:0070290);	K01115|0.0e+00|cmos:111452112|K01115 phospholipase D1/2 [EC:3.1.4.4] | (RefSeq) phospholipase D alpha 4	[I]	Lipid transport and metabolism	Phospholipase D C terminal	Phospholipase D alpha 4 OS=Arabidopsis thaliana OX=3702 GN=PLDALPHA4 PE=2 SV=1	Phospholipase D OS=Cucumis melo var. makuwa OX=1194695 GN=E5676_scaffold863G001380 PE=3 SV=1	I	Lipid transport and metabolism	phospholipase D alpha 4 [Cucurbita moschata]
Cmo_Chr01	293495	ACT	A	ACT,ACT	10	10,0	A,A	10	0,10	UPSTREAM	-	CmoCh01G000700	[I]	Lipid transport and metabolism	Molecular Function: phospholipase D activity (GO:0004630);; Molecular Function: calcium ion binding (GO:0005509);; Cellular Component: membrane (GO:0016020);; Biological Process: lipid catabolic process (GO:0016042);; Biological Process: phosphatidylcholine metabolic process (GO:0046470);; Molecular Function: N-acylphosphatidylethanolamine-specific phospholipase D activity (GO:0070290);	K01115|0.0e+00|cmos:111452112|K01115 phospholipase D1/2 [EC:3.1.4.4] | (RefSeq) phospholipase D alpha 4	[I]	Lipid transport and metabolism	Phospholipase D C terminal	Phospholipase D alpha 4 OS=Arabidopsis thaliana OX=3702 GN=PLDALPHA4 PE=2 SV=1	Phospholipase D OS=Cucumis melo var. makuwa OX=1194695 GN=E5676_scaffold863G001380 PE=3 SV=1	I	Lipid transport and metabolism	phospholipase D alpha 4 [Cucurbita moschata]
Cmo_Chr01	293563	TCAAAACATTGAGTGG	T	TCAAAACATTGAGTGG,TCAAAACATTGAGTGG	12	12,0	T,T	5	0,5	UPSTREAM	-	CmoCh01G000700	[I]	Lipid transport and metabolism	Molecular Function: phospholipase D activity (GO:0004630);; Molecular Function: calcium ion binding (GO:0005509);; Cellular Component: membrane (GO:0016020);; Biological Process: lipid catabolic process (GO:0016042);; Biological Process: phosphatidylcholine metabolic process (GO:0046470);; Molecular Function: N-acylphosphatidylethanolamine-specific phospholipase D activity (GO:0070290);	K01115|0.0e+00|cmos:111452112|K01115 phospholipase D1/2 [EC:3.1.4.4] | (RefSeq) phospholipase D alpha 4	[I]	Lipid transport and metabolism	Phospholipase D C terminal	Phospholipase D alpha 4 OS=Arabidopsis thaliana OX=3702 GN=PLDALPHA4 PE=2 SV=1	Phospholipase D OS=Cucumis melo var. makuwa OX=1194695 GN=E5676_scaffold863G001380 PE=3 SV=1	I	Lipid transport and metabolism	phospholipase D alpha 4 [Cucurbita moschata]
Cmo_Chr01	293727	G	GAATAAAATAA	G,G	6	6,0	GAATAAAATAA,GAATAAAATAA	5	0,5	DOWNSTREAM	-	CmoCh01G000710	[W]	Extracellular structures	Molecular Function: protein kinase activity (GO:0004672);; Molecular Function: ATP binding (GO:0005524);	K01180|1.9e-83|cmax:111487562|K01180 endo-1,3(4)-beta-glucanase [EC:3.2.1.6] | (RefSeq) uncharacterized protein LOC111487562	[T]	Signal transduction mechanisms	Protein tyrosine and serine/threonine kinase	Inactive protein kinase SELMODRAFT_444075 OS=Selaginella moellendorffii OX=88036 GN=SELMODRAFT_444075 PE=2 SV=1	inactive protein kinase SELMODRAFT_444075 OS=Cucumis melo OX=3656 GN=LOC103490012 PE=4 SV=1	T	Signal transduction mechanisms	inactive protein kinase SELMODRAFT_444075-like [Cucurbita moschata]
Cmo_Chr01	294969	CTTAT	C	CTTAT,CTTAT	12	12,0	C,C	10	0,10	DOWNSTREAM	-	CmoCh01G000710	[W]	Extracellular structures	Molecular Function: protein kinase activity (GO:0004672);; Molecular Function: ATP binding (GO:0005524);	K01180|1.9e-83|cmax:111487562|K01180 endo-1,3(4)-beta-glucanase [EC:3.2.1.6] | (RefSeq) uncharacterized protein LOC111487562	[T]	Signal transduction mechanisms	Protein tyrosine and serine/threonine kinase	Inactive protein kinase SELMODRAFT_444075 OS=Selaginella moellendorffii OX=88036 GN=SELMODRAFT_444075 PE=2 SV=1	inactive protein kinase SELMODRAFT_444075 OS=Cucumis melo OX=3656 GN=LOC103490012 PE=4 SV=1	T	Signal transduction mechanisms	inactive protein kinase SELMODRAFT_444075-like [Cucurbita moschata]
Cmo_Chr01	295199	TTAATATTAATATTAATAA	T	TTAATATTAATATTAATAA,TTAATATTAATATTAATAA	7	7,0	T,T	14	0,14	DOWNSTREAM	-	CmoCh01G000710	[W]	Extracellular structures	Molecular Function: protein kinase activity (GO:0004672);; Molecular Function: ATP binding (GO:0005524);	K01180|1.9e-83|cmax:111487562|K01180 endo-1,3(4)-beta-glucanase [EC:3.2.1.6] | (RefSeq) uncharacterized protein LOC111487562	[T]	Signal transduction mechanisms	Protein tyrosine and serine/threonine kinase	Inactive protein kinase SELMODRAFT_444075 OS=Selaginella moellendorffii OX=88036 GN=SELMODRAFT_444075 PE=2 SV=1	inactive protein kinase SELMODRAFT_444075 OS=Cucumis melo OX=3656 GN=LOC103490012 PE=4 SV=1	T	Signal transduction mechanisms	inactive protein kinase SELMODRAFT_444075-like [Cucurbita moschata]
Cmo_Chr01	295334	TTC	T	TTC,TTC	9	9,0	N	.	.	DOWNSTREAM	-	CmoCh01G000710	[W]	Extracellular structures	Molecular Function: protein kinase activity (GO:0004672);; Molecular Function: ATP binding (GO:0005524);	K01180|1.9e-83|cmax:111487562|K01180 endo-1,3(4)-beta-glucanase [EC:3.2.1.6] | (RefSeq) uncharacterized protein LOC111487562	[T]	Signal transduction mechanisms	Protein tyrosine and serine/threonine kinase	Inactive protein kinase SELMODRAFT_444075 OS=Selaginella moellendorffii OX=88036 GN=SELMODRAFT_444075 PE=2 SV=1	inactive protein kinase SELMODRAFT_444075 OS=Cucumis melo OX=3656 GN=LOC103490012 PE=4 SV=1	T	Signal transduction mechanisms	inactive protein kinase SELMODRAFT_444075-like [Cucurbita moschata]
Cmo_Chr01	295380	AC	A	AC,AC	9	9,0	A,A	19	0,19	DOWNSTREAM	-	CmoCh01G000710	[W]	Extracellular structures	Molecular Function: protein kinase activity (GO:0004672);; Molecular Function: ATP binding (GO:0005524);	K01180|1.9e-83|cmax:111487562|K01180 endo-1,3(4)-beta-glucanase [EC:3.2.1.6] | (RefSeq) uncharacterized protein LOC111487562	[T]	Signal transduction mechanisms	Protein tyrosine and serine/threonine kinase	Inactive protein kinase SELMODRAFT_444075 OS=Selaginella moellendorffii OX=88036 GN=SELMODRAFT_444075 PE=2 SV=1	inactive protein kinase SELMODRAFT_444075 OS=Cucumis melo OX=3656 GN=LOC103490012 PE=4 SV=1	T	Signal transduction mechanisms	inactive protein kinase SELMODRAFT_444075-like [Cucurbita moschata]
Cmo_Chr01	295413	T	TAAGTATTCCAAAAAAATGAGCTCAAAATTTCAGAAATTTAAACCTAAAAACTAATAATACGTACCCTTGAAAATACTTGATTGATGGCC	T,T	10	10,0	TAAGTATTCCAAAAAAATGAGCTCAAAATTTCAGAAATTTAAACCTAAAAACTAATAATACGTACCCTTGAAAATACTTGATTGATGGCC,TAAGTATTCCAAAAAAATGAGCTCAAAATTTCAGAAATTTAAACCTAAAAACTAATAATACGTACCCTTGAAAATACTTGATTGATGGCC	18	0,18	DOWNSTREAM	-	CmoCh01G000710	[W]	Extracellular structures	Molecular Function: protein kinase activity (GO:0004672);; Molecular Function: ATP binding (GO:0005524);	K01180|1.9e-83|cmax:111487562|K01180 endo-1,3(4)-beta-glucanase [EC:3.2.1.6] | (RefSeq) uncharacterized protein LOC111487562	[T]	Signal transduction mechanisms	Protein tyrosine and serine/threonine kinase	Inactive protein kinase SELMODRAFT_444075 OS=Selaginella moellendorffii OX=88036 GN=SELMODRAFT_444075 PE=2 SV=1	inactive protein kinase SELMODRAFT_444075 OS=Cucumis melo OX=3656 GN=LOC103490012 PE=4 SV=1	T	Signal transduction mechanisms	inactive protein kinase SELMODRAFT_444075-like [Cucurbita moschata]
Cmo_Chr01	295593	G	GAGGCTTA	G,G	16	16,0	GAGGCTTA,GAGGCTTA	9	0,9	DOWNSTREAM	-	CmoCh01G000710	[W]	Extracellular structures	Molecular Function: protein kinase activity (GO:0004672);; Molecular Function: ATP binding (GO:0005524);	K01180|1.9e-83|cmax:111487562|K01180 endo-1,3(4)-beta-glucanase [EC:3.2.1.6] | (RefSeq) uncharacterized protein LOC111487562	[T]	Signal transduction mechanisms	Protein tyrosine and serine/threonine kinase	Inactive protein kinase SELMODRAFT_444075 OS=Selaginella moellendorffii OX=88036 GN=SELMODRAFT_444075 PE=2 SV=1	inactive protein kinase SELMODRAFT_444075 OS=Cucumis melo OX=3656 GN=LOC103490012 PE=4 SV=1	T	Signal transduction mechanisms	inactive protein kinase SELMODRAFT_444075-like [Cucurbita moschata]
Cmo_Chr01	295630	TAA	T	TAA,TAA	17	17,0	T,T	8	0,8	UTR_3_PRIME	-	CmoCh01G000710	[W]	Extracellular structures	Molecular Function: protein kinase activity (GO:0004672);; Molecular Function: ATP binding (GO:0005524);	K01180|1.9e-83|cmax:111487562|K01180 endo-1,3(4)-beta-glucanase [EC:3.2.1.6] | (RefSeq) uncharacterized protein LOC111487562	[T]	Signal transduction mechanisms	Protein tyrosine and serine/threonine kinase	Inactive protein kinase SELMODRAFT_444075 OS=Selaginella moellendorffii OX=88036 GN=SELMODRAFT_444075 PE=2 SV=1	inactive protein kinase SELMODRAFT_444075 OS=Cucumis melo OX=3656 GN=LOC103490012 PE=4 SV=1	T	Signal transduction mechanisms	inactive protein kinase SELMODRAFT_444075-like [Cucurbita moschata]
Cmo_Chr01	295846	TGCAG	T	TGCAG,TGCAG	12	12,0	T,T	14	0,14	UTR_3_PRIME	-	CmoCh01G000710	[W]	Extracellular structures	Molecular Function: protein kinase activity (GO:0004672);; Molecular Function: ATP binding (GO:0005524);	K01180|1.9e-83|cmax:111487562|K01180 endo-1,3(4)-beta-glucanase [EC:3.2.1.6] | (RefSeq) uncharacterized protein LOC111487562	[T]	Signal transduction mechanisms	Protein tyrosine and serine/threonine kinase	Inactive protein kinase SELMODRAFT_444075 OS=Selaginella moellendorffii OX=88036 GN=SELMODRAFT_444075 PE=2 SV=1	inactive protein kinase SELMODRAFT_444075 OS=Cucumis melo OX=3656 GN=LOC103490012 PE=4 SV=1	T	Signal transduction mechanisms	inactive protein kinase SELMODRAFT_444075-like [Cucurbita moschata]
Cmo_Chr01	296024	T	TTGCTGCTGCTGC	T,T	12	12,0	TTGCTGCTGCTGC,TTGCTGCTGCTGC	17	0,17	CODON_CHANGE_PLUS_CODON_INSERTION	caa/caGCAGCAGCAGCAa	CmoCh01G000710	[W]	Extracellular structures	Molecular Function: protein kinase activity (GO:0004672);; Molecular Function: ATP binding (GO:0005524);	K01180|1.9e-83|cmax:111487562|K01180 endo-1,3(4)-beta-glucanase [EC:3.2.1.6] | (RefSeq) uncharacterized protein LOC111487562	[T]	Signal transduction mechanisms	Protein tyrosine and serine/threonine kinase	Inactive protein kinase SELMODRAFT_444075 OS=Selaginella moellendorffii OX=88036 GN=SELMODRAFT_444075 PE=2 SV=1	inactive protein kinase SELMODRAFT_444075 OS=Cucumis melo OX=3656 GN=LOC103490012 PE=4 SV=1	T	Signal transduction mechanisms	inactive protein kinase SELMODRAFT_444075-like [Cucurbita moschata]
Cmo_Chr01	296325	AAAGT	A	AAAGT,AAAGT	13	13,0	A,A	16	0,16	INTRON	-	CmoCh01G000710	[W]	Extracellular structures	Molecular Function: protein kinase activity (GO:0004672);; Molecular Function: ATP binding (GO:0005524);	K01180|1.9e-83|cmax:111487562|K01180 endo-1,3(4)-beta-glucanase [EC:3.2.1.6] | (RefSeq) uncharacterized protein LOC111487562	[T]	Signal transduction mechanisms	Protein tyrosine and serine/threonine kinase	Inactive protein kinase SELMODRAFT_444075 OS=Selaginella moellendorffii OX=88036 GN=SELMODRAFT_444075 PE=2 SV=1	inactive protein kinase SELMODRAFT_444075 OS=Cucumis melo OX=3656 GN=LOC103490012 PE=4 SV=1	T	Signal transduction mechanisms	inactive protein kinase SELMODRAFT_444075-like [Cucurbita moschata]
Cmo_Chr01	296947	GA	G	GA,GA	6	6,0	GA,G	7	1,6	INTRON	-	CmoCh01G000710	[W]	Extracellular structures	Molecular Function: protein kinase activity (GO:0004672);; Molecular Function: ATP binding (GO:0005524);	K01180|1.9e-83|cmax:111487562|K01180 endo-1,3(4)-beta-glucanase [EC:3.2.1.6] | (RefSeq) uncharacterized protein LOC111487562	[T]	Signal transduction mechanisms	Protein tyrosine and serine/threonine kinase	Inactive protein kinase SELMODRAFT_444075 OS=Selaginella moellendorffii OX=88036 GN=SELMODRAFT_444075 PE=2 SV=1	inactive protein kinase SELMODRAFT_444075 OS=Cucumis melo OX=3656 GN=LOC103490012 PE=4 SV=1	T	Signal transduction mechanisms	inactive protein kinase SELMODRAFT_444075-like [Cucurbita moschata]
Cmo_Chr01	296996	G	GA	G,G	7	7,0	GA,GA	8	0,8	INTRON	-	CmoCh01G000710	[W]	Extracellular structures	Molecular Function: protein kinase activity (GO:0004672);; Molecular Function: ATP binding (GO:0005524);	K01180|1.9e-83|cmax:111487562|K01180 endo-1,3(4)-beta-glucanase [EC:3.2.1.6] | (RefSeq) uncharacterized protein LOC111487562	[T]	Signal transduction mechanisms	Protein tyrosine and serine/threonine kinase	Inactive protein kinase SELMODRAFT_444075 OS=Selaginella moellendorffii OX=88036 GN=SELMODRAFT_444075 PE=2 SV=1	inactive protein kinase SELMODRAFT_444075 OS=Cucumis melo OX=3656 GN=LOC103490012 PE=4 SV=1	T	Signal transduction mechanisms	inactive protein kinase SELMODRAFT_444075-like [Cucurbita moschata]
Cmo_Chr01	297011	TACACCA	T	TACACCA,TACACCA	7	7,0	T,T	8	0,8	INTRON	-	CmoCh01G000710	[W]	Extracellular structures	Molecular Function: protein kinase activity (GO:0004672);; Molecular Function: ATP binding (GO:0005524);	K01180|1.9e-83|cmax:111487562|K01180 endo-1,3(4)-beta-glucanase [EC:3.2.1.6] | (RefSeq) uncharacterized protein LOC111487562	[T]	Signal transduction mechanisms	Protein tyrosine and serine/threonine kinase	Inactive protein kinase SELMODRAFT_444075 OS=Selaginella moellendorffii OX=88036 GN=SELMODRAFT_444075 PE=2 SV=1	inactive protein kinase SELMODRAFT_444075 OS=Cucumis melo OX=3656 GN=LOC103490012 PE=4 SV=1	T	Signal transduction mechanisms	inactive protein kinase SELMODRAFT_444075-like [Cucurbita moschata]
Cmo_Chr01	297149	TTTG	T	TTTG,TTTG	4	4,0	T,T	7	0,7	INTRON	-	CmoCh01G000710	[W]	Extracellular structures	Molecular Function: protein kinase activity (GO:0004672);; Molecular Function: ATP binding (GO:0005524);	K01180|1.9e-83|cmax:111487562|K01180 endo-1,3(4)-beta-glucanase [EC:3.2.1.6] | (RefSeq) uncharacterized protein LOC111487562	[T]	Signal transduction mechanisms	Protein tyrosine and serine/threonine kinase	Inactive protein kinase SELMODRAFT_444075 OS=Selaginella moellendorffii OX=88036 GN=SELMODRAFT_444075 PE=2 SV=1	inactive protein kinase SELMODRAFT_444075 OS=Cucumis melo OX=3656 GN=LOC103490012 PE=4 SV=1	T	Signal transduction mechanisms	inactive protein kinase SELMODRAFT_444075-like [Cucurbita moschata]
Cmo_Chr01	297416	TC	T	TC,TC	5	5,0	T,T	9	0,9	INTRON	-	CmoCh01G000710	[W]	Extracellular structures	Molecular Function: protein kinase activity (GO:0004672);; Molecular Function: ATP binding (GO:0005524);	K01180|1.9e-83|cmax:111487562|K01180 endo-1,3(4)-beta-glucanase [EC:3.2.1.6] | (RefSeq) uncharacterized protein LOC111487562	[T]	Signal transduction mechanisms	Protein tyrosine and serine/threonine kinase	Inactive protein kinase SELMODRAFT_444075 OS=Selaginella moellendorffii OX=88036 GN=SELMODRAFT_444075 PE=2 SV=1	inactive protein kinase SELMODRAFT_444075 OS=Cucumis melo OX=3656 GN=LOC103490012 PE=4 SV=1	T	Signal transduction mechanisms	inactive protein kinase SELMODRAFT_444075-like [Cucurbita moschata]
Cmo_Chr01	297488	AT	A	AT,AT	10	10,0	A,A	7	0,7	INTRON	-	CmoCh01G000710	[W]	Extracellular structures	Molecular Function: protein kinase activity (GO:0004672);; Molecular Function: ATP binding (GO:0005524);	K01180|1.9e-83|cmax:111487562|K01180 endo-1,3(4)-beta-glucanase [EC:3.2.1.6] | (RefSeq) uncharacterized protein LOC111487562	[T]	Signal transduction mechanisms	Protein tyrosine and serine/threonine kinase	Inactive protein kinase SELMODRAFT_444075 OS=Selaginella moellendorffii OX=88036 GN=SELMODRAFT_444075 PE=2 SV=1	inactive protein kinase SELMODRAFT_444075 OS=Cucumis melo OX=3656 GN=LOC103490012 PE=4 SV=1	T	Signal transduction mechanisms	inactive protein kinase SELMODRAFT_444075-like [Cucurbita moschata]
Cmo_Chr01	298770	A	ATG	A,A	10	10,0	ATG,ATG	10	0,10	FRAME_SHIFT	ctc/cCAtc	CmoCh01G000710	[W]	Extracellular structures	Molecular Function: protein kinase activity (GO:0004672);; Molecular Function: ATP binding (GO:0005524);	K01180|1.9e-83|cmax:111487562|K01180 endo-1,3(4)-beta-glucanase [EC:3.2.1.6] | (RefSeq) uncharacterized protein LOC111487562	[T]	Signal transduction mechanisms	Protein tyrosine and serine/threonine kinase	Inactive protein kinase SELMODRAFT_444075 OS=Selaginella moellendorffii OX=88036 GN=SELMODRAFT_444075 PE=2 SV=1	inactive protein kinase SELMODRAFT_444075 OS=Cucumis melo OX=3656 GN=LOC103490012 PE=4 SV=1	T	Signal transduction mechanisms	inactive protein kinase SELMODRAFT_444075-like [Cucurbita moschata]
Cmo_Chr01	298937	G	GA	G,G	11	11,0	GA,GA	18	0,18	INTRON	-	CmoCh01G000710	[W]	Extracellular structures	Molecular Function: protein kinase activity (GO:0004672);; Molecular Function: ATP binding (GO:0005524);	K01180|1.9e-83|cmax:111487562|K01180 endo-1,3(4)-beta-glucanase [EC:3.2.1.6] | (RefSeq) uncharacterized protein LOC111487562	[T]	Signal transduction mechanisms	Protein tyrosine and serine/threonine kinase	Inactive protein kinase SELMODRAFT_444075 OS=Selaginella moellendorffii OX=88036 GN=SELMODRAFT_444075 PE=2 SV=1	inactive protein kinase SELMODRAFT_444075 OS=Cucumis melo OX=3656 GN=LOC103490012 PE=4 SV=1	T	Signal transduction mechanisms	inactive protein kinase SELMODRAFT_444075-like [Cucurbita moschata]
Cmo_Chr01	299907	TAAAA	T	TAAAA,TAAAA	8	8,0	T,T	16	0,16	INTRON	-	CmoCh01G000710	[W]	Extracellular structures	Molecular Function: protein kinase activity (GO:0004672);; Molecular Function: ATP binding (GO:0005524);	K01180|1.9e-83|cmax:111487562|K01180 endo-1,3(4)-beta-glucanase [EC:3.2.1.6] | (RefSeq) uncharacterized protein LOC111487562	[T]	Signal transduction mechanisms	Protein tyrosine and serine/threonine kinase	Inactive protein kinase SELMODRAFT_444075 OS=Selaginella moellendorffii OX=88036 GN=SELMODRAFT_444075 PE=2 SV=1	inactive protein kinase SELMODRAFT_444075 OS=Cucumis melo OX=3656 GN=LOC103490012 PE=4 SV=1	T	Signal transduction mechanisms	inactive protein kinase SELMODRAFT_444075-like [Cucurbita moschata]
Cmo_Chr01	300043	G	GA	G,G	16	16,0	GA,GA	22	0,22	UTR_5_PRIME	-	CmoCh01G000710	[W]	Extracellular structures	Molecular Function: protein kinase activity (GO:0004672);; Molecular Function: ATP binding (GO:0005524);	K01180|1.9e-83|cmax:111487562|K01180 endo-1,3(4)-beta-glucanase [EC:3.2.1.6] | (RefSeq) uncharacterized protein LOC111487562	[T]	Signal transduction mechanisms	Protein tyrosine and serine/threonine kinase	Inactive protein kinase SELMODRAFT_444075 OS=Selaginella moellendorffii OX=88036 GN=SELMODRAFT_444075 PE=2 SV=1	inactive protein kinase SELMODRAFT_444075 OS=Cucumis melo OX=3656 GN=LOC103490012 PE=4 SV=1	T	Signal transduction mechanisms	inactive protein kinase SELMODRAFT_444075-like [Cucurbita moschata]
Cmo_Chr01	300309	GA	G	GA,GA	18	18,0	G,G	4	0,4	INTRON	-	CmoCh01G000710	[W]	Extracellular structures	Molecular Function: protein kinase activity (GO:0004672);; Molecular Function: ATP binding (GO:0005524);	K01180|1.9e-83|cmax:111487562|K01180 endo-1,3(4)-beta-glucanase [EC:3.2.1.6] | (RefSeq) uncharacterized protein LOC111487562	[T]	Signal transduction mechanisms	Protein tyrosine and serine/threonine kinase	Inactive protein kinase SELMODRAFT_444075 OS=Selaginella moellendorffii OX=88036 GN=SELMODRAFT_444075 PE=2 SV=1	inactive protein kinase SELMODRAFT_444075 OS=Cucumis melo OX=3656 GN=LOC103490012 PE=4 SV=1	T	Signal transduction mechanisms	inactive protein kinase SELMODRAFT_444075-like [Cucurbita moschata]
Cmo_Chr01	301681	TCC	T	TCC,TCC	2	2,0	T,T	6	0,6	UPSTREAM	-	CmoCh01G000710	[W]	Extracellular structures	Molecular Function: protein kinase activity (GO:0004672);; Molecular Function: ATP binding (GO:0005524);	K01180|1.9e-83|cmax:111487562|K01180 endo-1,3(4)-beta-glucanase [EC:3.2.1.6] | (RefSeq) uncharacterized protein LOC111487562	[T]	Signal transduction mechanisms	Protein tyrosine and serine/threonine kinase	Inactive protein kinase SELMODRAFT_444075 OS=Selaginella moellendorffii OX=88036 GN=SELMODRAFT_444075 PE=2 SV=1	inactive protein kinase SELMODRAFT_444075 OS=Cucumis melo OX=3656 GN=LOC103490012 PE=4 SV=1	T	Signal transduction mechanisms	inactive protein kinase SELMODRAFT_444075-like [Cucurbita moschata]
Cmo_Chr01	301710	A	ATCT	A,A	5	5,0	ATCT,ATCT	4	0,4	UPSTREAM	-	CmoCh01G000710	[W]	Extracellular structures	Molecular Function: protein kinase activity (GO:0004672);; Molecular Function: ATP binding (GO:0005524);	K01180|1.9e-83|cmax:111487562|K01180 endo-1,3(4)-beta-glucanase [EC:3.2.1.6] | (RefSeq) uncharacterized protein LOC111487562	[T]	Signal transduction mechanisms	Protein tyrosine and serine/threonine kinase	Inactive protein kinase SELMODRAFT_444075 OS=Selaginella moellendorffii OX=88036 GN=SELMODRAFT_444075 PE=2 SV=1	inactive protein kinase SELMODRAFT_444075 OS=Cucumis melo OX=3656 GN=LOC103490012 PE=4 SV=1	T	Signal transduction mechanisms	inactive protein kinase SELMODRAFT_444075-like [Cucurbita moschata]
Cmo_Chr01	301730	AGCATATAAATGGTCTCACTCTT	A	AGCATATAAATGGTCTCACTCTT,AGCATATAAATGGTCTCACTCTT	5	5,0	A,A	7	0,7	UPSTREAM	-	CmoCh01G000710	[W]	Extracellular structures	Molecular Function: protein kinase activity (GO:0004672);; Molecular Function: ATP binding (GO:0005524);	K01180|1.9e-83|cmax:111487562|K01180 endo-1,3(4)-beta-glucanase [EC:3.2.1.6] | (RefSeq) uncharacterized protein LOC111487562	[T]	Signal transduction mechanisms	Protein tyrosine and serine/threonine kinase	Inactive protein kinase SELMODRAFT_444075 OS=Selaginella moellendorffii OX=88036 GN=SELMODRAFT_444075 PE=2 SV=1	inactive protein kinase SELMODRAFT_444075 OS=Cucumis melo OX=3656 GN=LOC103490012 PE=4 SV=1	T	Signal transduction mechanisms	inactive protein kinase SELMODRAFT_444075-like [Cucurbita moschata]
Cmo_Chr01	301776	AAATTACTCTAGATTAATTAAACTTAACCGT	A	AAATTACTCTAGATTAATTAAACTTAACCGT,AAATTACTCTAGATTAATTAAACTTAACCGT	3	3,0	A,A	9	0,9	UPSTREAM	-	CmoCh01G000710	[W]	Extracellular structures	Molecular Function: protein kinase activity (GO:0004672);; Molecular Function: ATP binding (GO:0005524);	K01180|1.9e-83|cmax:111487562|K01180 endo-1,3(4)-beta-glucanase [EC:3.2.1.6] | (RefSeq) uncharacterized protein LOC111487562	[T]	Signal transduction mechanisms	Protein tyrosine and serine/threonine kinase	Inactive protein kinase SELMODRAFT_444075 OS=Selaginella moellendorffii OX=88036 GN=SELMODRAFT_444075 PE=2 SV=1	inactive protein kinase SELMODRAFT_444075 OS=Cucumis melo OX=3656 GN=LOC103490012 PE=4 SV=1	T	Signal transduction mechanisms	inactive protein kinase SELMODRAFT_444075-like [Cucurbita moschata]
Cmo_Chr01	301913	TATTTTTATTTTTTTA	T	TATTTTTATTTTTTTA,TATTTTTATTTTTTTA	3	3,0	T,T	5	0,5	UPSTREAM	-	CmoCh01G000710	[W]	Extracellular structures	Molecular Function: protein kinase activity (GO:0004672);; Molecular Function: ATP binding (GO:0005524);	K01180|1.9e-83|cmax:111487562|K01180 endo-1,3(4)-beta-glucanase [EC:3.2.1.6] | (RefSeq) uncharacterized protein LOC111487562	[T]	Signal transduction mechanisms	Protein tyrosine and serine/threonine kinase	Inactive protein kinase SELMODRAFT_444075 OS=Selaginella moellendorffii OX=88036 GN=SELMODRAFT_444075 PE=2 SV=1	inactive protein kinase SELMODRAFT_444075 OS=Cucumis melo OX=3656 GN=LOC103490012 PE=4 SV=1	T	Signal transduction mechanisms	inactive protein kinase SELMODRAFT_444075-like [Cucurbita moschata]
Cmo_Chr01	302010	T	TAC	N	.	.	TAC,TAC	5	0,5	UPSTREAM	-	CmoCh01G000710	[W]	Extracellular structures	Molecular Function: protein kinase activity (GO:0004672);; Molecular Function: ATP binding (GO:0005524);	K01180|1.9e-83|cmax:111487562|K01180 endo-1,3(4)-beta-glucanase [EC:3.2.1.6] | (RefSeq) uncharacterized protein LOC111487562	[T]	Signal transduction mechanisms	Protein tyrosine and serine/threonine kinase	Inactive protein kinase SELMODRAFT_444075 OS=Selaginella moellendorffii OX=88036 GN=SELMODRAFT_444075 PE=2 SV=1	inactive protein kinase SELMODRAFT_444075 OS=Cucumis melo OX=3656 GN=LOC103490012 PE=4 SV=1	T	Signal transduction mechanisms	inactive protein kinase SELMODRAFT_444075-like [Cucurbita moschata]
Cmo_Chr01	302034	T	TA	T,T	6	6,0	TA,TA	9	0,9	UPSTREAM	-	CmoCh01G000710	[W]	Extracellular structures	Molecular Function: protein kinase activity (GO:0004672);; Molecular Function: ATP binding (GO:0005524);	K01180|1.9e-83|cmax:111487562|K01180 endo-1,3(4)-beta-glucanase [EC:3.2.1.6] | (RefSeq) uncharacterized protein LOC111487562	[T]	Signal transduction mechanisms	Protein tyrosine and serine/threonine kinase	Inactive protein kinase SELMODRAFT_444075 OS=Selaginella moellendorffii OX=88036 GN=SELMODRAFT_444075 PE=2 SV=1	inactive protein kinase SELMODRAFT_444075 OS=Cucumis melo OX=3656 GN=LOC103490012 PE=4 SV=1	T	Signal transduction mechanisms	inactive protein kinase SELMODRAFT_444075-like [Cucurbita moschata]
Cmo_Chr01	302670	TG	T	TG,TG	13	13,0	T,T	19	0,19	UPSTREAM	-	CmoCh01G000710	[W]	Extracellular structures	Molecular Function: protein kinase activity (GO:0004672);; Molecular Function: ATP binding (GO:0005524);	K01180|1.9e-83|cmax:111487562|K01180 endo-1,3(4)-beta-glucanase [EC:3.2.1.6] | (RefSeq) uncharacterized protein LOC111487562	[T]	Signal transduction mechanisms	Protein tyrosine and serine/threonine kinase	Inactive protein kinase SELMODRAFT_444075 OS=Selaginella moellendorffii OX=88036 GN=SELMODRAFT_444075 PE=2 SV=1	inactive protein kinase SELMODRAFT_444075 OS=Cucumis melo OX=3656 GN=LOC103490012 PE=4 SV=1	T	Signal transduction mechanisms	inactive protein kinase SELMODRAFT_444075-like [Cucurbita moschata]
Cmo_Chr01	302781	A	AT	A,A	20	20,0	AT,AT	17	0,17	UPSTREAM	-	CmoCh01G000710	[W]	Extracellular structures	Molecular Function: protein kinase activity (GO:0004672);; Molecular Function: ATP binding (GO:0005524);	K01180|1.9e-83|cmax:111487562|K01180 endo-1,3(4)-beta-glucanase [EC:3.2.1.6] | (RefSeq) uncharacterized protein LOC111487562	[T]	Signal transduction mechanisms	Protein tyrosine and serine/threonine kinase	Inactive protein kinase SELMODRAFT_444075 OS=Selaginella moellendorffii OX=88036 GN=SELMODRAFT_444075 PE=2 SV=1	inactive protein kinase SELMODRAFT_444075 OS=Cucumis melo OX=3656 GN=LOC103490012 PE=4 SV=1	T	Signal transduction mechanisms	inactive protein kinase SELMODRAFT_444075-like [Cucurbita moschata]
Cmo_Chr01	302825	T	TG	T,T	15	15,0	TG,TG	16	0,16	UPSTREAM	-	CmoCh01G000710	[W]	Extracellular structures	Molecular Function: protein kinase activity (GO:0004672);; Molecular Function: ATP binding (GO:0005524);	K01180|1.9e-83|cmax:111487562|K01180 endo-1,3(4)-beta-glucanase [EC:3.2.1.6] | (RefSeq) uncharacterized protein LOC111487562	[T]	Signal transduction mechanisms	Protein tyrosine and serine/threonine kinase	Inactive protein kinase SELMODRAFT_444075 OS=Selaginella moellendorffii OX=88036 GN=SELMODRAFT_444075 PE=2 SV=1	inactive protein kinase SELMODRAFT_444075 OS=Cucumis melo OX=3656 GN=LOC103490012 PE=4 SV=1	T	Signal transduction mechanisms	inactive protein kinase SELMODRAFT_444075-like [Cucurbita moschata]
Cmo_Chr01	303064	T	TAAAAATCA	T,T	9	9,0	TAAAAATCA,TAAAAATCA	15	0,15	UPSTREAM	-	CmoCh01G000720	--	--	Cellular Component: protein phosphatase type 2A complex (GO:0000159);; Cellular Component: cytosol (GO:0005829);; Molecular Function: protein phosphatase regulator activity (GO:0019888);; Biological Process: peptidyl-serine dephosphorylation (GO:0070262);	K04354|4.0e-295|cmos:111452369|K04354 serine/threonine-protein phosphatase 2A regulatory subunit B | (RefSeq) serine/threonine protein phosphatase 2A 55 kDa regulatory subunit B beta isoform-like isoform X1	[T]	Signal transduction mechanisms	WD domain, G-beta repeat	Serine/threonine protein phosphatase 2A 55 kDa regulatory subunit B beta isoform OS=Arabidopsis thaliana OX=3702 GN=PP2AB2 PE=1 SV=1	Serine/threonine-protein phosphatase 2A 55 kDa regulatory subunit B OS=Cucumis sativus OX=3659 GN=Csa_3G849390 PE=3 SV=1	T	Signal transduction mechanisms	serine/threonine protein phosphatase 2A 55 kDa regulatory subunit B beta isoform-like isoform X1 [Cucurbita moschata]
Cmo_Chr01	303075	CA	C	CA,CA	7	7,0	C,C	13	0,13	UPSTREAM	-	CmoCh01G000720	--	--	Cellular Component: protein phosphatase type 2A complex (GO:0000159);; Cellular Component: cytosol (GO:0005829);; Molecular Function: protein phosphatase regulator activity (GO:0019888);; Biological Process: peptidyl-serine dephosphorylation (GO:0070262);	K04354|4.0e-295|cmos:111452369|K04354 serine/threonine-protein phosphatase 2A regulatory subunit B | (RefSeq) serine/threonine protein phosphatase 2A 55 kDa regulatory subunit B beta isoform-like isoform X1	[T]	Signal transduction mechanisms	WD domain, G-beta repeat	Serine/threonine protein phosphatase 2A 55 kDa regulatory subunit B beta isoform OS=Arabidopsis thaliana OX=3702 GN=PP2AB2 PE=1 SV=1	Serine/threonine-protein phosphatase 2A 55 kDa regulatory subunit B OS=Cucumis sativus OX=3659 GN=Csa_3G849390 PE=3 SV=1	T	Signal transduction mechanisms	serine/threonine protein phosphatase 2A 55 kDa regulatory subunit B beta isoform-like isoform X1 [Cucurbita moschata]
Cmo_Chr01	303099	TAAA	T	TAAA,TAAA	6	6,0	T,T	12	0,12	UPSTREAM	-	CmoCh01G000720	--	--	Cellular Component: protein phosphatase type 2A complex (GO:0000159);; Cellular Component: cytosol (GO:0005829);; Molecular Function: protein phosphatase regulator activity (GO:0019888);; Biological Process: peptidyl-serine dephosphorylation (GO:0070262);	K04354|4.0e-295|cmos:111452369|K04354 serine/threonine-protein phosphatase 2A regulatory subunit B | (RefSeq) serine/threonine protein phosphatase 2A 55 kDa regulatory subunit B beta isoform-like isoform X1	[T]	Signal transduction mechanisms	WD domain, G-beta repeat	Serine/threonine protein phosphatase 2A 55 kDa regulatory subunit B beta isoform OS=Arabidopsis thaliana OX=3702 GN=PP2AB2 PE=1 SV=1	Serine/threonine-protein phosphatase 2A 55 kDa regulatory subunit B OS=Cucumis sativus OX=3659 GN=Csa_3G849390 PE=3 SV=1	T	Signal transduction mechanisms	serine/threonine protein phosphatase 2A 55 kDa regulatory subunit B beta isoform-like isoform X1 [Cucurbita moschata]
Cmo_Chr01	303149	T	TA	T,T	9	9,0	TA,TA	16	0,16	UPSTREAM	-	CmoCh01G000720	--	--	Cellular Component: protein phosphatase type 2A complex (GO:0000159);; Cellular Component: cytosol (GO:0005829);; Molecular Function: protein phosphatase regulator activity (GO:0019888);; Biological Process: peptidyl-serine dephosphorylation (GO:0070262);	K04354|4.0e-295|cmos:111452369|K04354 serine/threonine-protein phosphatase 2A regulatory subunit B | (RefSeq) serine/threonine protein phosphatase 2A 55 kDa regulatory subunit B beta isoform-like isoform X1	[T]	Signal transduction mechanisms	WD domain, G-beta repeat	Serine/threonine protein phosphatase 2A 55 kDa regulatory subunit B beta isoform OS=Arabidopsis thaliana OX=3702 GN=PP2AB2 PE=1 SV=1	Serine/threonine-protein phosphatase 2A 55 kDa regulatory subunit B OS=Cucumis sativus OX=3659 GN=Csa_3G849390 PE=3 SV=1	T	Signal transduction mechanisms	serine/threonine protein phosphatase 2A 55 kDa regulatory subunit B beta isoform-like isoform X1 [Cucurbita moschata]
Cmo_Chr01	303386	TC	T	TC,TC	12	12,0	T,T	13	0,13	UPSTREAM	-	CmoCh01G000720	--	--	Cellular Component: protein phosphatase type 2A complex (GO:0000159);; Cellular Component: cytosol (GO:0005829);; Molecular Function: protein phosphatase regulator activity (GO:0019888);; Biological Process: peptidyl-serine dephosphorylation (GO:0070262);	K04354|4.0e-295|cmos:111452369|K04354 serine/threonine-protein phosphatase 2A regulatory subunit B | (RefSeq) serine/threonine protein phosphatase 2A 55 kDa regulatory subunit B beta isoform-like isoform X1	[T]	Signal transduction mechanisms	WD domain, G-beta repeat	Serine/threonine protein phosphatase 2A 55 kDa regulatory subunit B beta isoform OS=Arabidopsis thaliana OX=3702 GN=PP2AB2 PE=1 SV=1	Serine/threonine-protein phosphatase 2A 55 kDa regulatory subunit B OS=Cucumis sativus OX=3659 GN=Csa_3G849390 PE=3 SV=1	T	Signal transduction mechanisms	serine/threonine protein phosphatase 2A 55 kDa regulatory subunit B beta isoform-like isoform X1 [Cucurbita moschata]
Cmo_Chr01	303560	T	TAC	T,T	8	8,0	TAC,TAC	12	0,12	UPSTREAM	-	CmoCh01G000720	--	--	Cellular Component: protein phosphatase type 2A complex (GO:0000159);; Cellular Component: cytosol (GO:0005829);; Molecular Function: protein phosphatase regulator activity (GO:0019888);; Biological Process: peptidyl-serine dephosphorylation (GO:0070262);	K04354|4.0e-295|cmos:111452369|K04354 serine/threonine-protein phosphatase 2A regulatory subunit B | (RefSeq) serine/threonine protein phosphatase 2A 55 kDa regulatory subunit B beta isoform-like isoform X1	[T]	Signal transduction mechanisms	WD domain, G-beta repeat	Serine/threonine protein phosphatase 2A 55 kDa regulatory subunit B beta isoform OS=Arabidopsis thaliana OX=3702 GN=PP2AB2 PE=1 SV=1	Serine/threonine-protein phosphatase 2A 55 kDa regulatory subunit B OS=Cucumis sativus OX=3659 GN=Csa_3G849390 PE=3 SV=1	T	Signal transduction mechanisms	serine/threonine protein phosphatase 2A 55 kDa regulatory subunit B beta isoform-like isoform X1 [Cucurbita moschata]
Cmo_Chr01	303723	A	AGG	A,A	12	12,0	AGG,AGG	14	0,14	UPSTREAM	-	CmoCh01G000720	--	--	Cellular Component: protein phosphatase type 2A complex (GO:0000159);; Cellular Component: cytosol (GO:0005829);; Molecular Function: protein phosphatase regulator activity (GO:0019888);; Biological Process: peptidyl-serine dephosphorylation (GO:0070262);	K04354|4.0e-295|cmos:111452369|K04354 serine/threonine-protein phosphatase 2A regulatory subunit B | (RefSeq) serine/threonine protein phosphatase 2A 55 kDa regulatory subunit B beta isoform-like isoform X1	[T]	Signal transduction mechanisms	WD domain, G-beta repeat	Serine/threonine protein phosphatase 2A 55 kDa regulatory subunit B beta isoform OS=Arabidopsis thaliana OX=3702 GN=PP2AB2 PE=1 SV=1	Serine/threonine-protein phosphatase 2A 55 kDa regulatory subunit B OS=Cucumis sativus OX=3659 GN=Csa_3G849390 PE=3 SV=1	T	Signal transduction mechanisms	serine/threonine protein phosphatase 2A 55 kDa regulatory subunit B beta isoform-like isoform X1 [Cucurbita moschata]
Cmo_Chr01	303814	G	GAGAGATAA	G,G	6	6,0	GAGAGATAA,GAGAGATAA	14	0,14	UPSTREAM	-	CmoCh01G000720	--	--	Cellular Component: protein phosphatase type 2A complex (GO:0000159);; Cellular Component: cytosol (GO:0005829);; Molecular Function: protein phosphatase regulator activity (GO:0019888);; Biological Process: peptidyl-serine dephosphorylation (GO:0070262);	K04354|4.0e-295|cmos:111452369|K04354 serine/threonine-protein phosphatase 2A regulatory subunit B | (RefSeq) serine/threonine protein phosphatase 2A 55 kDa regulatory subunit B beta isoform-like isoform X1	[T]	Signal transduction mechanisms	WD domain, G-beta repeat	Serine/threonine protein phosphatase 2A 55 kDa regulatory subunit B beta isoform OS=Arabidopsis thaliana OX=3702 GN=PP2AB2 PE=1 SV=1	Serine/threonine-protein phosphatase 2A 55 kDa regulatory subunit B OS=Cucumis sativus OX=3659 GN=Csa_3G849390 PE=3 SV=1	T	Signal transduction mechanisms	serine/threonine protein phosphatase 2A 55 kDa regulatory subunit B beta isoform-like isoform X1 [Cucurbita moschata]
Cmo_Chr01	303979	CTACCACAATTCTATG	C	CTACCACAATTCTATG,CTACCACAATTCTATG	13	13,0	C,C	12	0,12	UPSTREAM	-	CmoCh01G000720	--	--	Cellular Component: protein phosphatase type 2A complex (GO:0000159);; Cellular Component: cytosol (GO:0005829);; Molecular Function: protein phosphatase regulator activity (GO:0019888);; Biological Process: peptidyl-serine dephosphorylation (GO:0070262);	K04354|4.0e-295|cmos:111452369|K04354 serine/threonine-protein phosphatase 2A regulatory subunit B | (RefSeq) serine/threonine protein phosphatase 2A 55 kDa regulatory subunit B beta isoform-like isoform X1	[T]	Signal transduction mechanisms	WD domain, G-beta repeat	Serine/threonine protein phosphatase 2A 55 kDa regulatory subunit B beta isoform OS=Arabidopsis thaliana OX=3702 GN=PP2AB2 PE=1 SV=1	Serine/threonine-protein phosphatase 2A 55 kDa regulatory subunit B OS=Cucumis sativus OX=3659 GN=Csa_3G849390 PE=3 SV=1	T	Signal transduction mechanisms	serine/threonine protein phosphatase 2A 55 kDa regulatory subunit B beta isoform-like isoform X1 [Cucurbita moschata]
Cmo_Chr01	304024	A	ATGCTAAT	A,A	9	9,0	ATGCTAAT,ATGCTAAT	19	0,19	UPSTREAM	-	CmoCh01G000720	--	--	Cellular Component: protein phosphatase type 2A complex (GO:0000159);; Cellular Component: cytosol (GO:0005829);; Molecular Function: protein phosphatase regulator activity (GO:0019888);; Biological Process: peptidyl-serine dephosphorylation (GO:0070262);	K04354|4.0e-295|cmos:111452369|K04354 serine/threonine-protein phosphatase 2A regulatory subunit B | (RefSeq) serine/threonine protein phosphatase 2A 55 kDa regulatory subunit B beta isoform-like isoform X1	[T]	Signal transduction mechanisms	WD domain, G-beta repeat	Serine/threonine protein phosphatase 2A 55 kDa regulatory subunit B beta isoform OS=Arabidopsis thaliana OX=3702 GN=PP2AB2 PE=1 SV=1	Serine/threonine-protein phosphatase 2A 55 kDa regulatory subunit B OS=Cucumis sativus OX=3659 GN=Csa_3G849390 PE=3 SV=1	T	Signal transduction mechanisms	serine/threonine protein phosphatase 2A 55 kDa regulatory subunit B beta isoform-like isoform X1 [Cucurbita moschata]
Cmo_Chr01	304361	T	TTA	T,T	11	11,0	TTA,TTA	20	0,20	UPSTREAM	-	CmoCh01G000720	--	--	Cellular Component: protein phosphatase type 2A complex (GO:0000159);; Cellular Component: cytosol (GO:0005829);; Molecular Function: protein phosphatase regulator activity (GO:0019888);; Biological Process: peptidyl-serine dephosphorylation (GO:0070262);	K04354|4.0e-295|cmos:111452369|K04354 serine/threonine-protein phosphatase 2A regulatory subunit B | (RefSeq) serine/threonine protein phosphatase 2A 55 kDa regulatory subunit B beta isoform-like isoform X1	[T]	Signal transduction mechanisms	WD domain, G-beta repeat	Serine/threonine protein phosphatase 2A 55 kDa regulatory subunit B beta isoform OS=Arabidopsis thaliana OX=3702 GN=PP2AB2 PE=1 SV=1	Serine/threonine-protein phosphatase 2A 55 kDa regulatory subunit B OS=Cucumis sativus OX=3659 GN=Csa_3G849390 PE=3 SV=1	T	Signal transduction mechanisms	serine/threonine protein phosphatase 2A 55 kDa regulatory subunit B beta isoform-like isoform X1 [Cucurbita moschata]
Cmo_Chr01	304491	T	TTAAAAAGCCACGGTGAAGTAAAATGATTTTATATATATATTATTTTAAATCAGCCTTTACTTGGTTC	T,T	5	5,0	TTAAAAAGCCACGGTGAAGTAAAATGATTTTATATATATATTATTTTAAATCAGCCTTTACTTGGTTC,TTAAAAAGCCACGGTGAAGTAAAATGATTTTATATATATATTATTTTAAATCAGCCTTTACTTGGTTC	10	0,10	UPSTREAM	-	CmoCh01G000720	--	--	Cellular Component: protein phosphatase type 2A complex (GO:0000159);; Cellular Component: cytosol (GO:0005829);; Molecular Function: protein phosphatase regulator activity (GO:0019888);; Biological Process: peptidyl-serine dephosphorylation (GO:0070262);	K04354|4.0e-295|cmos:111452369|K04354 serine/threonine-protein phosphatase 2A regulatory subunit B | (RefSeq) serine/threonine protein phosphatase 2A 55 kDa regulatory subunit B beta isoform-like isoform X1	[T]	Signal transduction mechanisms	WD domain, G-beta repeat	Serine/threonine protein phosphatase 2A 55 kDa regulatory subunit B beta isoform OS=Arabidopsis thaliana OX=3702 GN=PP2AB2 PE=1 SV=1	Serine/threonine-protein phosphatase 2A 55 kDa regulatory subunit B OS=Cucumis sativus OX=3659 GN=Csa_3G849390 PE=3 SV=1	T	Signal transduction mechanisms	serine/threonine protein phosphatase 2A 55 kDa regulatory subunit B beta isoform-like isoform X1 [Cucurbita moschata]
Cmo_Chr01	304529	ATT	A	ATT,ATT	5	5,0	A,A	1	0,1	UPSTREAM	-	CmoCh01G000720	--	--	Cellular Component: protein phosphatase type 2A complex (GO:0000159);; Cellular Component: cytosol (GO:0005829);; Molecular Function: protein phosphatase regulator activity (GO:0019888);; Biological Process: peptidyl-serine dephosphorylation (GO:0070262);	K04354|4.0e-295|cmos:111452369|K04354 serine/threonine-protein phosphatase 2A regulatory subunit B | (RefSeq) serine/threonine protein phosphatase 2A 55 kDa regulatory subunit B beta isoform-like isoform X1	[T]	Signal transduction mechanisms	WD domain, G-beta repeat	Serine/threonine protein phosphatase 2A 55 kDa regulatory subunit B beta isoform OS=Arabidopsis thaliana OX=3702 GN=PP2AB2 PE=1 SV=1	Serine/threonine-protein phosphatase 2A 55 kDa regulatory subunit B OS=Cucumis sativus OX=3659 GN=Csa_3G849390 PE=3 SV=1	T	Signal transduction mechanisms	serine/threonine protein phosphatase 2A 55 kDa regulatory subunit B beta isoform-like isoform X1 [Cucurbita moschata]
Cmo_Chr01	304553	T	TAAAATATGTAAA	T,T	3	3,0	TAAAATATGTAAA,TAAAATATGTAAA	6	0,6	UPSTREAM	-	CmoCh01G000720	--	--	Cellular Component: protein phosphatase type 2A complex (GO:0000159);; Cellular Component: cytosol (GO:0005829);; Molecular Function: protein phosphatase regulator activity (GO:0019888);; Biological Process: peptidyl-serine dephosphorylation (GO:0070262);	K04354|4.0e-295|cmos:111452369|K04354 serine/threonine-protein phosphatase 2A regulatory subunit B | (RefSeq) serine/threonine protein phosphatase 2A 55 kDa regulatory subunit B beta isoform-like isoform X1	[T]	Signal transduction mechanisms	WD domain, G-beta repeat	Serine/threonine protein phosphatase 2A 55 kDa regulatory subunit B beta isoform OS=Arabidopsis thaliana OX=3702 GN=PP2AB2 PE=1 SV=1	Serine/threonine-protein phosphatase 2A 55 kDa regulatory subunit B OS=Cucumis sativus OX=3659 GN=Csa_3G849390 PE=3 SV=1	T	Signal transduction mechanisms	serine/threonine protein phosphatase 2A 55 kDa regulatory subunit B beta isoform-like isoform X1 [Cucurbita moschata]
Cmo_Chr01	304665	TGCTATTTAA	T	TGCTATTTAA,TGCTATTTAA	10	10,0	T,T	11	0,11	UPSTREAM	-	CmoCh01G000720	--	--	Cellular Component: protein phosphatase type 2A complex (GO:0000159);; Cellular Component: cytosol (GO:0005829);; Molecular Function: protein phosphatase regulator activity (GO:0019888);; Biological Process: peptidyl-serine dephosphorylation (GO:0070262);	K04354|4.0e-295|cmos:111452369|K04354 serine/threonine-protein phosphatase 2A regulatory subunit B | (RefSeq) serine/threonine protein phosphatase 2A 55 kDa regulatory subunit B beta isoform-like isoform X1	[T]	Signal transduction mechanisms	WD domain, G-beta repeat	Serine/threonine protein phosphatase 2A 55 kDa regulatory subunit B beta isoform OS=Arabidopsis thaliana OX=3702 GN=PP2AB2 PE=1 SV=1	Serine/threonine-protein phosphatase 2A 55 kDa regulatory subunit B OS=Cucumis sativus OX=3659 GN=Csa_3G849390 PE=3 SV=1	T	Signal transduction mechanisms	serine/threonine protein phosphatase 2A 55 kDa regulatory subunit B beta isoform-like isoform X1 [Cucurbita moschata]
Cmo_Chr01	304790	AG	A	AG,AG	7	7,0	A,A	10	0,10	UPSTREAM	-	CmoCh01G000720	--	--	Cellular Component: protein phosphatase type 2A complex (GO:0000159);; Cellular Component: cytosol (GO:0005829);; Molecular Function: protein phosphatase regulator activity (GO:0019888);; Biological Process: peptidyl-serine dephosphorylation (GO:0070262);	K04354|4.0e-295|cmos:111452369|K04354 serine/threonine-protein phosphatase 2A regulatory subunit B | (RefSeq) serine/threonine protein phosphatase 2A 55 kDa regulatory subunit B beta isoform-like isoform X1	[T]	Signal transduction mechanisms	WD domain, G-beta repeat	Serine/threonine protein phosphatase 2A 55 kDa regulatory subunit B beta isoform OS=Arabidopsis thaliana OX=3702 GN=PP2AB2 PE=1 SV=1	Serine/threonine-protein phosphatase 2A 55 kDa regulatory subunit B OS=Cucumis sativus OX=3659 GN=Csa_3G849390 PE=3 SV=1	T	Signal transduction mechanisms	serine/threonine protein phosphatase 2A 55 kDa regulatory subunit B beta isoform-like isoform X1 [Cucurbita moschata]
Cmo_Chr01	304837	A	AT	A,A	5	5,0	AT,AT	9	0,9	UPSTREAM	-	CmoCh01G000720	--	--	Cellular Component: protein phosphatase type 2A complex (GO:0000159);; Cellular Component: cytosol (GO:0005829);; Molecular Function: protein phosphatase regulator activity (GO:0019888);; Biological Process: peptidyl-serine dephosphorylation (GO:0070262);	K04354|4.0e-295|cmos:111452369|K04354 serine/threonine-protein phosphatase 2A regulatory subunit B | (RefSeq) serine/threonine protein phosphatase 2A 55 kDa regulatory subunit B beta isoform-like isoform X1	[T]	Signal transduction mechanisms	WD domain, G-beta repeat	Serine/threonine protein phosphatase 2A 55 kDa regulatory subunit B beta isoform OS=Arabidopsis thaliana OX=3702 GN=PP2AB2 PE=1 SV=1	Serine/threonine-protein phosphatase 2A 55 kDa regulatory subunit B OS=Cucumis sativus OX=3659 GN=Csa_3G849390 PE=3 SV=1	T	Signal transduction mechanisms	serine/threonine protein phosphatase 2A 55 kDa regulatory subunit B beta isoform-like isoform X1 [Cucurbita moschata]
Cmo_Chr01	304875	TAAAAAAAAAAAA	T	TAAAAAAAAAAAA,TAAAAAAAAAAAA	4	4,0	T,T	12	0,12	UPSTREAM	-	CmoCh01G000720	--	--	Cellular Component: protein phosphatase type 2A complex (GO:0000159);; Cellular Component: cytosol (GO:0005829);; Molecular Function: protein phosphatase regulator activity (GO:0019888);; Biological Process: peptidyl-serine dephosphorylation (GO:0070262);	K04354|4.0e-295|cmos:111452369|K04354 serine/threonine-protein phosphatase 2A regulatory subunit B | (RefSeq) serine/threonine protein phosphatase 2A 55 kDa regulatory subunit B beta isoform-like isoform X1	[T]	Signal transduction mechanisms	WD domain, G-beta repeat	Serine/threonine protein phosphatase 2A 55 kDa regulatory subunit B beta isoform OS=Arabidopsis thaliana OX=3702 GN=PP2AB2 PE=1 SV=1	Serine/threonine-protein phosphatase 2A 55 kDa regulatory subunit B OS=Cucumis sativus OX=3659 GN=Csa_3G849390 PE=3 SV=1	T	Signal transduction mechanisms	serine/threonine protein phosphatase 2A 55 kDa regulatory subunit B beta isoform-like isoform X1 [Cucurbita moschata]
Cmo_Chr01	305181	AG	A	AG,AG	3	3,0	N	.	.	UPSTREAM	-	CmoCh01G000720	--	--	Cellular Component: protein phosphatase type 2A complex (GO:0000159);; Cellular Component: cytosol (GO:0005829);; Molecular Function: protein phosphatase regulator activity (GO:0019888);; Biological Process: peptidyl-serine dephosphorylation (GO:0070262);	K04354|4.0e-295|cmos:111452369|K04354 serine/threonine-protein phosphatase 2A regulatory subunit B | (RefSeq) serine/threonine protein phosphatase 2A 55 kDa regulatory subunit B beta isoform-like isoform X1	[T]	Signal transduction mechanisms	WD domain, G-beta repeat	Serine/threonine protein phosphatase 2A 55 kDa regulatory subunit B beta isoform OS=Arabidopsis thaliana OX=3702 GN=PP2AB2 PE=1 SV=1	Serine/threonine-protein phosphatase 2A 55 kDa regulatory subunit B OS=Cucumis sativus OX=3659 GN=Csa_3G849390 PE=3 SV=1	T	Signal transduction mechanisms	serine/threonine protein phosphatase 2A 55 kDa regulatory subunit B beta isoform-like isoform X1 [Cucurbita moschata]
Cmo_Chr01	305198	AC	A	AC,AC	4	4,0	A,A	1	0,1	UTR_5_PRIME	-	CmoCh01G000720	--	--	Cellular Component: protein phosphatase type 2A complex (GO:0000159);; Cellular Component: cytosol (GO:0005829);; Molecular Function: protein phosphatase regulator activity (GO:0019888);; Biological Process: peptidyl-serine dephosphorylation (GO:0070262);	K04354|4.0e-295|cmos:111452369|K04354 serine/threonine-protein phosphatase 2A regulatory subunit B | (RefSeq) serine/threonine protein phosphatase 2A 55 kDa regulatory subunit B beta isoform-like isoform X1	[T]	Signal transduction mechanisms	WD domain, G-beta repeat	Serine/threonine protein phosphatase 2A 55 kDa regulatory subunit B beta isoform OS=Arabidopsis thaliana OX=3702 GN=PP2AB2 PE=1 SV=1	Serine/threonine-protein phosphatase 2A 55 kDa regulatory subunit B OS=Cucumis sativus OX=3659 GN=Csa_3G849390 PE=3 SV=1	T	Signal transduction mechanisms	serine/threonine protein phosphatase 2A 55 kDa regulatory subunit B beta isoform-like isoform X1 [Cucurbita moschata]
Cmo_Chr01	307004	TAAA	T	TAAA,TAAA	6	6,0	T,T	20	0,20	INTRON	-	CmoCh01G000720	--	--	Cellular Component: protein phosphatase type 2A complex (GO:0000159);; Cellular Component: cytosol (GO:0005829);; Molecular Function: protein phosphatase regulator activity (GO:0019888);; Biological Process: peptidyl-serine dephosphorylation (GO:0070262);	K04354|4.0e-295|cmos:111452369|K04354 serine/threonine-protein phosphatase 2A regulatory subunit B | (RefSeq) serine/threonine protein phosphatase 2A 55 kDa regulatory subunit B beta isoform-like isoform X1	[T]	Signal transduction mechanisms	WD domain, G-beta repeat	Serine/threonine protein phosphatase 2A 55 kDa regulatory subunit B beta isoform OS=Arabidopsis thaliana OX=3702 GN=PP2AB2 PE=1 SV=1	Serine/threonine-protein phosphatase 2A 55 kDa regulatory subunit B OS=Cucumis sativus OX=3659 GN=Csa_3G849390 PE=3 SV=1	T	Signal transduction mechanisms	serine/threonine protein phosphatase 2A 55 kDa regulatory subunit B beta isoform-like isoform X1 [Cucurbita moschata]
Cmo_Chr01	308506	C	CAA	C,C	10	10,0	CAA,CAA	10	0,10	INTRON	-	CmoCh01G000720	--	--	Cellular Component: protein phosphatase type 2A complex (GO:0000159);; Cellular Component: cytosol (GO:0005829);; Molecular Function: protein phosphatase regulator activity (GO:0019888);; Biological Process: peptidyl-serine dephosphorylation (GO:0070262);	K04354|4.0e-295|cmos:111452369|K04354 serine/threonine-protein phosphatase 2A regulatory subunit B | (RefSeq) serine/threonine protein phosphatase 2A 55 kDa regulatory subunit B beta isoform-like isoform X1	[T]	Signal transduction mechanisms	WD domain, G-beta repeat	Serine/threonine protein phosphatase 2A 55 kDa regulatory subunit B beta isoform OS=Arabidopsis thaliana OX=3702 GN=PP2AB2 PE=1 SV=1	Serine/threonine-protein phosphatase 2A 55 kDa regulatory subunit B OS=Cucumis sativus OX=3659 GN=Csa_3G849390 PE=3 SV=1	T	Signal transduction mechanisms	serine/threonine protein phosphatase 2A 55 kDa regulatory subunit B beta isoform-like isoform X1 [Cucurbita moschata]
Cmo_Chr01	310075	A	ATGT	A,A	14	14,0	ATGT,ATGT	21	0,21	INTRON	-	CmoCh01G000720	--	--	Cellular Component: protein phosphatase type 2A complex (GO:0000159);; Cellular Component: cytosol (GO:0005829);; Molecular Function: protein phosphatase regulator activity (GO:0019888);; Biological Process: peptidyl-serine dephosphorylation (GO:0070262);	K04354|4.0e-295|cmos:111452369|K04354 serine/threonine-protein phosphatase 2A regulatory subunit B | (RefSeq) serine/threonine protein phosphatase 2A 55 kDa regulatory subunit B beta isoform-like isoform X1	[T]	Signal transduction mechanisms	WD domain, G-beta repeat	Serine/threonine protein phosphatase 2A 55 kDa regulatory subunit B beta isoform OS=Arabidopsis thaliana OX=3702 GN=PP2AB2 PE=1 SV=1	Serine/threonine-protein phosphatase 2A 55 kDa regulatory subunit B OS=Cucumis sativus OX=3659 GN=Csa_3G849390 PE=3 SV=1	T	Signal transduction mechanisms	serine/threonine protein phosphatase 2A 55 kDa regulatory subunit B beta isoform-like isoform X1 [Cucurbita moschata]
Cmo_Chr01	310220	CACTG	C	CACTG,CACTG	8	8,0	C,C	16	0,16	INTRON	-	CmoCh01G000720	--	--	Cellular Component: protein phosphatase type 2A complex (GO:0000159);; Cellular Component: cytosol (GO:0005829);; Molecular Function: protein phosphatase regulator activity (GO:0019888);; Biological Process: peptidyl-serine dephosphorylation (GO:0070262);	K04354|4.0e-295|cmos:111452369|K04354 serine/threonine-protein phosphatase 2A regulatory subunit B | (RefSeq) serine/threonine protein phosphatase 2A 55 kDa regulatory subunit B beta isoform-like isoform X1	[T]	Signal transduction mechanisms	WD domain, G-beta repeat	Serine/threonine protein phosphatase 2A 55 kDa regulatory subunit B beta isoform OS=Arabidopsis thaliana OX=3702 GN=PP2AB2 PE=1 SV=1	Serine/threonine-protein phosphatase 2A 55 kDa regulatory subunit B OS=Cucumis sativus OX=3659 GN=Csa_3G849390 PE=3 SV=1	T	Signal transduction mechanisms	serine/threonine protein phosphatase 2A 55 kDa regulatory subunit B beta isoform-like isoform X1 [Cucurbita moschata]
Cmo_Chr01	310897	GT	G	GT,GT	8	8,0	G,G	15	0,15	SPLICE_SITE_REGION	-	CmoCh01G000720	--	--	Cellular Component: protein phosphatase type 2A complex (GO:0000159);; Cellular Component: cytosol (GO:0005829);; Molecular Function: protein phosphatase regulator activity (GO:0019888);; Biological Process: peptidyl-serine dephosphorylation (GO:0070262);	K04354|4.0e-295|cmos:111452369|K04354 serine/threonine-protein phosphatase 2A regulatory subunit B | (RefSeq) serine/threonine protein phosphatase 2A 55 kDa regulatory subunit B beta isoform-like isoform X1	[T]	Signal transduction mechanisms	WD domain, G-beta repeat	Serine/threonine protein phosphatase 2A 55 kDa regulatory subunit B beta isoform OS=Arabidopsis thaliana OX=3702 GN=PP2AB2 PE=1 SV=1	Serine/threonine-protein phosphatase 2A 55 kDa regulatory subunit B OS=Cucumis sativus OX=3659 GN=Csa_3G849390 PE=3 SV=1	T	Signal transduction mechanisms	serine/threonine protein phosphatase 2A 55 kDa regulatory subunit B beta isoform-like isoform X1 [Cucurbita moschata]
Cmo_Chr01	311290	A	AT	A,A	13	13,0	AT,AT	8	0,8	INTRON	-	CmoCh01G000720	--	--	Cellular Component: protein phosphatase type 2A complex (GO:0000159);; Cellular Component: cytosol (GO:0005829);; Molecular Function: protein phosphatase regulator activity (GO:0019888);; Biological Process: peptidyl-serine dephosphorylation (GO:0070262);	K04354|4.0e-295|cmos:111452369|K04354 serine/threonine-protein phosphatase 2A regulatory subunit B | (RefSeq) serine/threonine protein phosphatase 2A 55 kDa regulatory subunit B beta isoform-like isoform X1	[T]	Signal transduction mechanisms	WD domain, G-beta repeat	Serine/threonine protein phosphatase 2A 55 kDa regulatory subunit B beta isoform OS=Arabidopsis thaliana OX=3702 GN=PP2AB2 PE=1 SV=1	Serine/threonine-protein phosphatase 2A 55 kDa regulatory subunit B OS=Cucumis sativus OX=3659 GN=Csa_3G849390 PE=3 SV=1	T	Signal transduction mechanisms	serine/threonine protein phosphatase 2A 55 kDa regulatory subunit B beta isoform-like isoform X1 [Cucurbita moschata]
Cmo_Chr01	311538	GGAGTGAGGAACAATAGAATCTTTGTGGTCTTTA	G	GGAGTGAGGAACAATAGAATCTTTGTGGTCTTTA,GGAGTGAGGAACAATAGAATCTTTGTGGTCTTTA	7	7,0	G,G	8	0,8	INTRON	-	CmoCh01G000720	--	--	Cellular Component: protein phosphatase type 2A complex (GO:0000159);; Cellular Component: cytosol (GO:0005829);; Molecular Function: protein phosphatase regulator activity (GO:0019888);; Biological Process: peptidyl-serine dephosphorylation (GO:0070262);	K04354|4.0e-295|cmos:111452369|K04354 serine/threonine-protein phosphatase 2A regulatory subunit B | (RefSeq) serine/threonine protein phosphatase 2A 55 kDa regulatory subunit B beta isoform-like isoform X1	[T]	Signal transduction mechanisms	WD domain, G-beta repeat	Serine/threonine protein phosphatase 2A 55 kDa regulatory subunit B beta isoform OS=Arabidopsis thaliana OX=3702 GN=PP2AB2 PE=1 SV=1	Serine/threonine-protein phosphatase 2A 55 kDa regulatory subunit B OS=Cucumis sativus OX=3659 GN=Csa_3G849390 PE=3 SV=1	T	Signal transduction mechanisms	serine/threonine protein phosphatase 2A 55 kDa regulatory subunit B beta isoform-like isoform X1 [Cucurbita moschata]
Cmo_Chr01	312534	A	AGATTTTC	A,A	6	6,0	AGATTTTC,AGATTTTC	12	0,12	INTRON	-	CmoCh01G000720	--	--	Cellular Component: protein phosphatase type 2A complex (GO:0000159);; Cellular Component: cytosol (GO:0005829);; Molecular Function: protein phosphatase regulator activity (GO:0019888);; Biological Process: peptidyl-serine dephosphorylation (GO:0070262);	K04354|4.0e-295|cmos:111452369|K04354 serine/threonine-protein phosphatase 2A regulatory subunit B | (RefSeq) serine/threonine protein phosphatase 2A 55 kDa regulatory subunit B beta isoform-like isoform X1	[T]	Signal transduction mechanisms	WD domain, G-beta repeat	Serine/threonine protein phosphatase 2A 55 kDa regulatory subunit B beta isoform OS=Arabidopsis thaliana OX=3702 GN=PP2AB2 PE=1 SV=1	Serine/threonine-protein phosphatase 2A 55 kDa regulatory subunit B OS=Cucumis sativus OX=3659 GN=Csa_3G849390 PE=3 SV=1	T	Signal transduction mechanisms	serine/threonine protein phosphatase 2A 55 kDa regulatory subunit B beta isoform-like isoform X1 [Cucurbita moschata]
Cmo_Chr01	313291	T	TCA	T,T	13	13,0	TCA,TCA	9	0,9	UTR_3_PRIME	-	CmoCh01G000720	--	--	Cellular Component: protein phosphatase type 2A complex (GO:0000159);; Cellular Component: cytosol (GO:0005829);; Molecular Function: protein phosphatase regulator activity (GO:0019888);; Biological Process: peptidyl-serine dephosphorylation (GO:0070262);	K04354|4.0e-295|cmos:111452369|K04354 serine/threonine-protein phosphatase 2A regulatory subunit B | (RefSeq) serine/threonine protein phosphatase 2A 55 kDa regulatory subunit B beta isoform-like isoform X1	[T]	Signal transduction mechanisms	WD domain, G-beta repeat	Serine/threonine protein phosphatase 2A 55 kDa regulatory subunit B beta isoform OS=Arabidopsis thaliana OX=3702 GN=PP2AB2 PE=1 SV=1	Serine/threonine-protein phosphatase 2A 55 kDa regulatory subunit B OS=Cucumis sativus OX=3659 GN=Csa_3G849390 PE=3 SV=1	T	Signal transduction mechanisms	serine/threonine protein phosphatase 2A 55 kDa regulatory subunit B beta isoform-like isoform X1 [Cucurbita moschata]
Cmo_Chr01	313645	GTTCATTAGATTTTTCAAATCTGTGAAAGAGTTC	G	GTTCATTAGATTTTTCAAATCTGTGAAAGAGTTC,GTTCATTAGATTTTTCAAATCTGTGAAAGAGTTC	11	11,0	G,G	8	0,8	DOWNSTREAM	-	CmoCh01G000720	--	--	Cellular Component: protein phosphatase type 2A complex (GO:0000159);; Cellular Component: cytosol (GO:0005829);; Molecular Function: protein phosphatase regulator activity (GO:0019888);; Biological Process: peptidyl-serine dephosphorylation (GO:0070262);	K04354|4.0e-295|cmos:111452369|K04354 serine/threonine-protein phosphatase 2A regulatory subunit B | (RefSeq) serine/threonine protein phosphatase 2A 55 kDa regulatory subunit B beta isoform-like isoform X1	[T]	Signal transduction mechanisms	WD domain, G-beta repeat	Serine/threonine protein phosphatase 2A 55 kDa regulatory subunit B beta isoform OS=Arabidopsis thaliana OX=3702 GN=PP2AB2 PE=1 SV=1	Serine/threonine-protein phosphatase 2A 55 kDa regulatory subunit B OS=Cucumis sativus OX=3659 GN=Csa_3G849390 PE=3 SV=1	T	Signal transduction mechanisms	serine/threonine protein phosphatase 2A 55 kDa regulatory subunit B beta isoform-like isoform X1 [Cucurbita moschata]
Cmo_Chr01	313786	CGGTG	C	CGGTG,CGGTG	9	9,0	C,C	10	0,10	DOWNSTREAM	-	CmoCh01G000720	--	--	Cellular Component: protein phosphatase type 2A complex (GO:0000159);; Cellular Component: cytosol (GO:0005829);; Molecular Function: protein phosphatase regulator activity (GO:0019888);; Biological Process: peptidyl-serine dephosphorylation (GO:0070262);	K04354|4.0e-295|cmos:111452369|K04354 serine/threonine-protein phosphatase 2A regulatory subunit B | (RefSeq) serine/threonine protein phosphatase 2A 55 kDa regulatory subunit B beta isoform-like isoform X1	[T]	Signal transduction mechanisms	WD domain, G-beta repeat	Serine/threonine protein phosphatase 2A 55 kDa regulatory subunit B beta isoform OS=Arabidopsis thaliana OX=3702 GN=PP2AB2 PE=1 SV=1	Serine/threonine-protein phosphatase 2A 55 kDa regulatory subunit B OS=Cucumis sativus OX=3659 GN=Csa_3G849390 PE=3 SV=1	T	Signal transduction mechanisms	serine/threonine protein phosphatase 2A 55 kDa regulatory subunit B beta isoform-like isoform X1 [Cucurbita moschata]
Cmo_Chr01	313827	AATGTCTACG	A	AATGTCTACG,AATGTCTACG	11	11,0	A,A	12	0,12	DOWNSTREAM	-	CmoCh01G000720	--	--	Cellular Component: protein phosphatase type 2A complex (GO:0000159);; Cellular Component: cytosol (GO:0005829);; Molecular Function: protein phosphatase regulator activity (GO:0019888);; Biological Process: peptidyl-serine dephosphorylation (GO:0070262);	K04354|4.0e-295|cmos:111452369|K04354 serine/threonine-protein phosphatase 2A regulatory subunit B | (RefSeq) serine/threonine protein phosphatase 2A 55 kDa regulatory subunit B beta isoform-like isoform X1	[T]	Signal transduction mechanisms	WD domain, G-beta repeat	Serine/threonine protein phosphatase 2A 55 kDa regulatory subunit B beta isoform OS=Arabidopsis thaliana OX=3702 GN=PP2AB2 PE=1 SV=1	Serine/threonine-protein phosphatase 2A 55 kDa regulatory subunit B OS=Cucumis sativus OX=3659 GN=Csa_3G849390 PE=3 SV=1	T	Signal transduction mechanisms	serine/threonine protein phosphatase 2A 55 kDa regulatory subunit B beta isoform-like isoform X1 [Cucurbita moschata]
Cmo_Chr01	313871	C	CTAATAATCTG	C,C	12	12,0	CTAATAATCTG,CTAATAATCTG	12	0,12	DOWNSTREAM	-	CmoCh01G000720	--	--	Cellular Component: protein phosphatase type 2A complex (GO:0000159);; Cellular Component: cytosol (GO:0005829);; Molecular Function: protein phosphatase regulator activity (GO:0019888);; Biological Process: peptidyl-serine dephosphorylation (GO:0070262);	K04354|4.0e-295|cmos:111452369|K04354 serine/threonine-protein phosphatase 2A regulatory subunit B | (RefSeq) serine/threonine protein phosphatase 2A 55 kDa regulatory subunit B beta isoform-like isoform X1	[T]	Signal transduction mechanisms	WD domain, G-beta repeat	Serine/threonine protein phosphatase 2A 55 kDa regulatory subunit B beta isoform OS=Arabidopsis thaliana OX=3702 GN=PP2AB2 PE=1 SV=1	Serine/threonine-protein phosphatase 2A 55 kDa regulatory subunit B OS=Cucumis sativus OX=3659 GN=Csa_3G849390 PE=3 SV=1	T	Signal transduction mechanisms	serine/threonine protein phosphatase 2A 55 kDa regulatory subunit B beta isoform-like isoform X1 [Cucurbita moschata]
Cmo_Chr01	313946	T	TG	T,T	10	10,0	TG,TG	11	0,11	DOWNSTREAM	-	CmoCh01G000720	--	--	Cellular Component: protein phosphatase type 2A complex (GO:0000159);; Cellular Component: cytosol (GO:0005829);; Molecular Function: protein phosphatase regulator activity (GO:0019888);; Biological Process: peptidyl-serine dephosphorylation (GO:0070262);	K04354|4.0e-295|cmos:111452369|K04354 serine/threonine-protein phosphatase 2A regulatory subunit B | (RefSeq) serine/threonine protein phosphatase 2A 55 kDa regulatory subunit B beta isoform-like isoform X1	[T]	Signal transduction mechanisms	WD domain, G-beta repeat	Serine/threonine protein phosphatase 2A 55 kDa regulatory subunit B beta isoform OS=Arabidopsis thaliana OX=3702 GN=PP2AB2 PE=1 SV=1	Serine/threonine-protein phosphatase 2A 55 kDa regulatory subunit B OS=Cucumis sativus OX=3659 GN=Csa_3G849390 PE=3 SV=1	T	Signal transduction mechanisms	serine/threonine protein phosphatase 2A 55 kDa regulatory subunit B beta isoform-like isoform X1 [Cucurbita moschata]
Cmo_Chr01	314205	TA	T	TA,TA	15	15,0	T,T	22	0,22	DOWNSTREAM	-	CmoCh01G000720	--	--	Cellular Component: protein phosphatase type 2A complex (GO:0000159);; Cellular Component: cytosol (GO:0005829);; Molecular Function: protein phosphatase regulator activity (GO:0019888);; Biological Process: peptidyl-serine dephosphorylation (GO:0070262);	K04354|4.0e-295|cmos:111452369|K04354 serine/threonine-protein phosphatase 2A regulatory subunit B | (RefSeq) serine/threonine protein phosphatase 2A 55 kDa regulatory subunit B beta isoform-like isoform X1	[T]	Signal transduction mechanisms	WD domain, G-beta repeat	Serine/threonine protein phosphatase 2A 55 kDa regulatory subunit B beta isoform OS=Arabidopsis thaliana OX=3702 GN=PP2AB2 PE=1 SV=1	Serine/threonine-protein phosphatase 2A 55 kDa regulatory subunit B OS=Cucumis sativus OX=3659 GN=Csa_3G849390 PE=3 SV=1	T	Signal transduction mechanisms	serine/threonine protein phosphatase 2A 55 kDa regulatory subunit B beta isoform-like isoform X1 [Cucurbita moschata]
Cmo_Chr01	314420	C	CAAGAAATTT	C,C	10	10,0	CAAGAAATTT,CAAGAAATTT	14	0,14	DOWNSTREAM	-	CmoCh01G000720	--	--	Cellular Component: protein phosphatase type 2A complex (GO:0000159);; Cellular Component: cytosol (GO:0005829);; Molecular Function: protein phosphatase regulator activity (GO:0019888);; Biological Process: peptidyl-serine dephosphorylation (GO:0070262);	K04354|4.0e-295|cmos:111452369|K04354 serine/threonine-protein phosphatase 2A regulatory subunit B | (RefSeq) serine/threonine protein phosphatase 2A 55 kDa regulatory subunit B beta isoform-like isoform X1	[T]	Signal transduction mechanisms	WD domain, G-beta repeat	Serine/threonine protein phosphatase 2A 55 kDa regulatory subunit B beta isoform OS=Arabidopsis thaliana OX=3702 GN=PP2AB2 PE=1 SV=1	Serine/threonine-protein phosphatase 2A 55 kDa regulatory subunit B OS=Cucumis sativus OX=3659 GN=Csa_3G849390 PE=3 SV=1	T	Signal transduction mechanisms	serine/threonine protein phosphatase 2A 55 kDa regulatory subunit B beta isoform-like isoform X1 [Cucurbita moschata]
Cmo_Chr01	314567	G	GA	G,G	19	19,0	GA,GA	15	0,15	DOWNSTREAM	-	CmoCh01G000720	--	--	Cellular Component: protein phosphatase type 2A complex (GO:0000159);; Cellular Component: cytosol (GO:0005829);; Molecular Function: protein phosphatase regulator activity (GO:0019888);; Biological Process: peptidyl-serine dephosphorylation (GO:0070262);	K04354|4.0e-295|cmos:111452369|K04354 serine/threonine-protein phosphatase 2A regulatory subunit B | (RefSeq) serine/threonine protein phosphatase 2A 55 kDa regulatory subunit B beta isoform-like isoform X1	[T]	Signal transduction mechanisms	WD domain, G-beta repeat	Serine/threonine protein phosphatase 2A 55 kDa regulatory subunit B beta isoform OS=Arabidopsis thaliana OX=3702 GN=PP2AB2 PE=1 SV=1	Serine/threonine-protein phosphatase 2A 55 kDa regulatory subunit B OS=Cucumis sativus OX=3659 GN=Csa_3G849390 PE=3 SV=1	T	Signal transduction mechanisms	serine/threonine protein phosphatase 2A 55 kDa regulatory subunit B beta isoform-like isoform X1 [Cucurbita moschata]
Cmo_Chr01	314677	ATAATG	A	ATAATG,ATAATG	15	15,0	A,A	9	0,9	DOWNSTREAM	-	CmoCh01G000720	--	--	Cellular Component: protein phosphatase type 2A complex (GO:0000159);; Cellular Component: cytosol (GO:0005829);; Molecular Function: protein phosphatase regulator activity (GO:0019888);; Biological Process: peptidyl-serine dephosphorylation (GO:0070262);	K04354|4.0e-295|cmos:111452369|K04354 serine/threonine-protein phosphatase 2A regulatory subunit B | (RefSeq) serine/threonine protein phosphatase 2A 55 kDa regulatory subunit B beta isoform-like isoform X1	[T]	Signal transduction mechanisms	WD domain, G-beta repeat	Serine/threonine protein phosphatase 2A 55 kDa regulatory subunit B beta isoform OS=Arabidopsis thaliana OX=3702 GN=PP2AB2 PE=1 SV=1	Serine/threonine-protein phosphatase 2A 55 kDa regulatory subunit B OS=Cucumis sativus OX=3659 GN=Csa_3G849390 PE=3 SV=1	T	Signal transduction mechanisms	serine/threonine protein phosphatase 2A 55 kDa regulatory subunit B beta isoform-like isoform X1 [Cucurbita moschata]
Cmo_Chr01	314748	A	ATGCAAT	A,A	11	11,0	ATGCAAT,ATGCAAT	11	0,11	DOWNSTREAM	-	CmoCh01G000720	--	--	Cellular Component: protein phosphatase type 2A complex (GO:0000159);; Cellular Component: cytosol (GO:0005829);; Molecular Function: protein phosphatase regulator activity (GO:0019888);; Biological Process: peptidyl-serine dephosphorylation (GO:0070262);	K04354|4.0e-295|cmos:111452369|K04354 serine/threonine-protein phosphatase 2A regulatory subunit B | (RefSeq) serine/threonine protein phosphatase 2A 55 kDa regulatory subunit B beta isoform-like isoform X1	[T]	Signal transduction mechanisms	WD domain, G-beta repeat	Serine/threonine protein phosphatase 2A 55 kDa regulatory subunit B beta isoform OS=Arabidopsis thaliana OX=3702 GN=PP2AB2 PE=1 SV=1	Serine/threonine-protein phosphatase 2A 55 kDa regulatory subunit B OS=Cucumis sativus OX=3659 GN=Csa_3G849390 PE=3 SV=1	T	Signal transduction mechanisms	serine/threonine protein phosphatase 2A 55 kDa regulatory subunit B beta isoform-like isoform X1 [Cucurbita moschata]
Cmo_Chr01	314761	A	AGG	A,A	11	11,0	AGG,AGG	9	0,9	DOWNSTREAM	-	CmoCh01G000720	--	--	Cellular Component: protein phosphatase type 2A complex (GO:0000159);; Cellular Component: cytosol (GO:0005829);; Molecular Function: protein phosphatase regulator activity (GO:0019888);; Biological Process: peptidyl-serine dephosphorylation (GO:0070262);	K04354|4.0e-295|cmos:111452369|K04354 serine/threonine-protein phosphatase 2A regulatory subunit B | (RefSeq) serine/threonine protein phosphatase 2A 55 kDa regulatory subunit B beta isoform-like isoform X1	[T]	Signal transduction mechanisms	WD domain, G-beta repeat	Serine/threonine protein phosphatase 2A 55 kDa regulatory subunit B beta isoform OS=Arabidopsis thaliana OX=3702 GN=PP2AB2 PE=1 SV=1	Serine/threonine-protein phosphatase 2A 55 kDa regulatory subunit B OS=Cucumis sativus OX=3659 GN=Csa_3G849390 PE=3 SV=1	T	Signal transduction mechanisms	serine/threonine protein phosphatase 2A 55 kDa regulatory subunit B beta isoform-like isoform X1 [Cucurbita moschata]
Cmo_Chr01	314908	C	CAATAGTCTAGTCATACGTCTTTATAG	C,C	10	10,0	CAATAGTCTAGTCATACGTCTTTATAG,CAATAGTCTAGTCATACGTCTTTATAG	9	0,9	DOWNSTREAM	-	CmoCh01G000720	--	--	Cellular Component: protein phosphatase type 2A complex (GO:0000159);; Cellular Component: cytosol (GO:0005829);; Molecular Function: protein phosphatase regulator activity (GO:0019888);; Biological Process: peptidyl-serine dephosphorylation (GO:0070262);	K04354|4.0e-295|cmos:111452369|K04354 serine/threonine-protein phosphatase 2A regulatory subunit B | (RefSeq) serine/threonine protein phosphatase 2A 55 kDa regulatory subunit B beta isoform-like isoform X1	[T]	Signal transduction mechanisms	WD domain, G-beta repeat	Serine/threonine protein phosphatase 2A 55 kDa regulatory subunit B beta isoform OS=Arabidopsis thaliana OX=3702 GN=PP2AB2 PE=1 SV=1	Serine/threonine-protein phosphatase 2A 55 kDa regulatory subunit B OS=Cucumis sativus OX=3659 GN=Csa_3G849390 PE=3 SV=1	T	Signal transduction mechanisms	serine/threonine protein phosphatase 2A 55 kDa regulatory subunit B beta isoform-like isoform X1 [Cucurbita moschata]
Cmo_Chr01	315092	AGG	A	AGG,AGG	4	4,0	A,A	11	0,11	DOWNSTREAM	-	CmoCh01G000720	--	--	Cellular Component: protein phosphatase type 2A complex (GO:0000159);; Cellular Component: cytosol (GO:0005829);; Molecular Function: protein phosphatase regulator activity (GO:0019888);; Biological Process: peptidyl-serine dephosphorylation (GO:0070262);	K04354|4.0e-295|cmos:111452369|K04354 serine/threonine-protein phosphatase 2A regulatory subunit B | (RefSeq) serine/threonine protein phosphatase 2A 55 kDa regulatory subunit B beta isoform-like isoform X1	[T]	Signal transduction mechanisms	WD domain, G-beta repeat	Serine/threonine protein phosphatase 2A 55 kDa regulatory subunit B beta isoform OS=Arabidopsis thaliana OX=3702 GN=PP2AB2 PE=1 SV=1	Serine/threonine-protein phosphatase 2A 55 kDa regulatory subunit B OS=Cucumis sativus OX=3659 GN=Csa_3G849390 PE=3 SV=1	T	Signal transduction mechanisms	serine/threonine protein phosphatase 2A 55 kDa regulatory subunit B beta isoform-like isoform X1 [Cucurbita moschata]
Cmo_Chr01	315529	T	TTA	T,T	7	7,0	TTA,TTA	8	0,8	DOWNSTREAM	-	CmoCh01G000720	--	--	Cellular Component: protein phosphatase type 2A complex (GO:0000159);; Cellular Component: cytosol (GO:0005829);; Molecular Function: protein phosphatase regulator activity (GO:0019888);; Biological Process: peptidyl-serine dephosphorylation (GO:0070262);	K04354|4.0e-295|cmos:111452369|K04354 serine/threonine-protein phosphatase 2A regulatory subunit B | (RefSeq) serine/threonine protein phosphatase 2A 55 kDa regulatory subunit B beta isoform-like isoform X1	[T]	Signal transduction mechanisms	WD domain, G-beta repeat	Serine/threonine protein phosphatase 2A 55 kDa regulatory subunit B beta isoform OS=Arabidopsis thaliana OX=3702 GN=PP2AB2 PE=1 SV=1	Serine/threonine-protein phosphatase 2A 55 kDa regulatory subunit B OS=Cucumis sativus OX=3659 GN=Csa_3G849390 PE=3 SV=1	T	Signal transduction mechanisms	serine/threonine protein phosphatase 2A 55 kDa regulatory subunit B beta isoform-like isoform X1 [Cucurbita moschata]
Cmo_Chr01	315739	T	TTTTAAGTGTAA	T,T	13	13,0	TTTTAAGTGTAA,TTTTAAGTGTAA	12	0,12	DOWNSTREAM	-	CmoCh01G000720	--	--	Cellular Component: protein phosphatase type 2A complex (GO:0000159);; Cellular Component: cytosol (GO:0005829);; Molecular Function: protein phosphatase regulator activity (GO:0019888);; Biological Process: peptidyl-serine dephosphorylation (GO:0070262);	K04354|4.0e-295|cmos:111452369|K04354 serine/threonine-protein phosphatase 2A regulatory subunit B | (RefSeq) serine/threonine protein phosphatase 2A 55 kDa regulatory subunit B beta isoform-like isoform X1	[T]	Signal transduction mechanisms	WD domain, G-beta repeat	Serine/threonine protein phosphatase 2A 55 kDa regulatory subunit B beta isoform OS=Arabidopsis thaliana OX=3702 GN=PP2AB2 PE=1 SV=1	Serine/threonine-protein phosphatase 2A 55 kDa regulatory subunit B OS=Cucumis sativus OX=3659 GN=Csa_3G849390 PE=3 SV=1	T	Signal transduction mechanisms	serine/threonine protein phosphatase 2A 55 kDa regulatory subunit B beta isoform-like isoform X1 [Cucurbita moschata]
Cmo_Chr01	316133	A	ATTTACTCTTTTAAT	A,A	12	12,0	ATTTACTCTTTTAAT,ATTTACTCTTTTAAT	15	0,15	DOWNSTREAM	-	CmoCh01G000720	--	--	Cellular Component: protein phosphatase type 2A complex (GO:0000159);; Cellular Component: cytosol (GO:0005829);; Molecular Function: protein phosphatase regulator activity (GO:0019888);; Biological Process: peptidyl-serine dephosphorylation (GO:0070262);	K04354|4.0e-295|cmos:111452369|K04354 serine/threonine-protein phosphatase 2A regulatory subunit B | (RefSeq) serine/threonine protein phosphatase 2A 55 kDa regulatory subunit B beta isoform-like isoform X1	[T]	Signal transduction mechanisms	WD domain, G-beta repeat	Serine/threonine protein phosphatase 2A 55 kDa regulatory subunit B beta isoform OS=Arabidopsis thaliana OX=3702 GN=PP2AB2 PE=1 SV=1	Serine/threonine-protein phosphatase 2A 55 kDa regulatory subunit B OS=Cucumis sativus OX=3659 GN=Csa_3G849390 PE=3 SV=1	T	Signal transduction mechanisms	serine/threonine protein phosphatase 2A 55 kDa regulatory subunit B beta isoform-like isoform X1 [Cucurbita moschata]
Cmo_Chr01	316167	AT	A	AT,AT	11	11,0	A,A	14	0,14	DOWNSTREAM	-	CmoCh01G000720	--	--	Cellular Component: protein phosphatase type 2A complex (GO:0000159);; Cellular Component: cytosol (GO:0005829);; Molecular Function: protein phosphatase regulator activity (GO:0019888);; Biological Process: peptidyl-serine dephosphorylation (GO:0070262);	K04354|4.0e-295|cmos:111452369|K04354 serine/threonine-protein phosphatase 2A regulatory subunit B | (RefSeq) serine/threonine protein phosphatase 2A 55 kDa regulatory subunit B beta isoform-like isoform X1	[T]	Signal transduction mechanisms	WD domain, G-beta repeat	Serine/threonine protein phosphatase 2A 55 kDa regulatory subunit B beta isoform OS=Arabidopsis thaliana OX=3702 GN=PP2AB2 PE=1 SV=1	Serine/threonine-protein phosphatase 2A 55 kDa regulatory subunit B OS=Cucumis sativus OX=3659 GN=Csa_3G849390 PE=3 SV=1	T	Signal transduction mechanisms	serine/threonine protein phosphatase 2A 55 kDa regulatory subunit B beta isoform-like isoform X1 [Cucurbita moschata]
Cmo_Chr01	316495	G	GA	G,G	11	11,0	N	.	.	DOWNSTREAM	-	CmoCh01G000720	--	--	Cellular Component: protein phosphatase type 2A complex (GO:0000159);; Cellular Component: cytosol (GO:0005829);; Molecular Function: protein phosphatase regulator activity (GO:0019888);; Biological Process: peptidyl-serine dephosphorylation (GO:0070262);	K04354|4.0e-295|cmos:111452369|K04354 serine/threonine-protein phosphatase 2A regulatory subunit B | (RefSeq) serine/threonine protein phosphatase 2A 55 kDa regulatory subunit B beta isoform-like isoform X1	[T]	Signal transduction mechanisms	WD domain, G-beta repeat	Serine/threonine protein phosphatase 2A 55 kDa regulatory subunit B beta isoform OS=Arabidopsis thaliana OX=3702 GN=PP2AB2 PE=1 SV=1	Serine/threonine-protein phosphatase 2A 55 kDa regulatory subunit B OS=Cucumis sativus OX=3659 GN=Csa_3G849390 PE=3 SV=1	T	Signal transduction mechanisms	serine/threonine protein phosphatase 2A 55 kDa regulatory subunit B beta isoform-like isoform X1 [Cucurbita moschata]
Cmo_Chr01	316611	T	TATTTATTATTATTATTA	T,T	11	11,0	TATTTATTATTATTATTA,TATTTATTATTATTATTA	11	0,11	DOWNSTREAM	-	CmoCh01G000720	--	--	Cellular Component: protein phosphatase type 2A complex (GO:0000159);; Cellular Component: cytosol (GO:0005829);; Molecular Function: protein phosphatase regulator activity (GO:0019888);; Biological Process: peptidyl-serine dephosphorylation (GO:0070262);	K04354|4.0e-295|cmos:111452369|K04354 serine/threonine-protein phosphatase 2A regulatory subunit B | (RefSeq) serine/threonine protein phosphatase 2A 55 kDa regulatory subunit B beta isoform-like isoform X1	[T]	Signal transduction mechanisms	WD domain, G-beta repeat	Serine/threonine protein phosphatase 2A 55 kDa regulatory subunit B beta isoform OS=Arabidopsis thaliana OX=3702 GN=PP2AB2 PE=1 SV=1	Serine/threonine-protein phosphatase 2A 55 kDa regulatory subunit B OS=Cucumis sativus OX=3659 GN=Csa_3G849390 PE=3 SV=1	T	Signal transduction mechanisms	serine/threonine protein phosphatase 2A 55 kDa regulatory subunit B beta isoform-like isoform X1 [Cucurbita moschata]
Cmo_Chr01	316641	ATT	A	ATT,ATT	12	12,0	A,A	5	0,5	DOWNSTREAM	-	CmoCh01G000720	--	--	Cellular Component: protein phosphatase type 2A complex (GO:0000159);; Cellular Component: cytosol (GO:0005829);; Molecular Function: protein phosphatase regulator activity (GO:0019888);; Biological Process: peptidyl-serine dephosphorylation (GO:0070262);	K04354|4.0e-295|cmos:111452369|K04354 serine/threonine-protein phosphatase 2A regulatory subunit B | (RefSeq) serine/threonine protein phosphatase 2A 55 kDa regulatory subunit B beta isoform-like isoform X1	[T]	Signal transduction mechanisms	WD domain, G-beta repeat	Serine/threonine protein phosphatase 2A 55 kDa regulatory subunit B beta isoform OS=Arabidopsis thaliana OX=3702 GN=PP2AB2 PE=1 SV=1	Serine/threonine-protein phosphatase 2A 55 kDa regulatory subunit B OS=Cucumis sativus OX=3659 GN=Csa_3G849390 PE=3 SV=1	T	Signal transduction mechanisms	serine/threonine protein phosphatase 2A 55 kDa regulatory subunit B beta isoform-like isoform X1 [Cucurbita moschata]
Cmo_Chr01	316676	TTTAAAAA	T	TTTAAAAA,TTTAAAAA	10	10,0	T,T	5	0,5	DOWNSTREAM	-	CmoCh01G000720	--	--	Cellular Component: protein phosphatase type 2A complex (GO:0000159);; Cellular Component: cytosol (GO:0005829);; Molecular Function: protein phosphatase regulator activity (GO:0019888);; Biological Process: peptidyl-serine dephosphorylation (GO:0070262);	K04354|4.0e-295|cmos:111452369|K04354 serine/threonine-protein phosphatase 2A regulatory subunit B | (RefSeq) serine/threonine protein phosphatase 2A 55 kDa regulatory subunit B beta isoform-like isoform X1	[T]	Signal transduction mechanisms	WD domain, G-beta repeat	Serine/threonine protein phosphatase 2A 55 kDa regulatory subunit B beta isoform OS=Arabidopsis thaliana OX=3702 GN=PP2AB2 PE=1 SV=1	Serine/threonine-protein phosphatase 2A 55 kDa regulatory subunit B OS=Cucumis sativus OX=3659 GN=Csa_3G849390 PE=3 SV=1	T	Signal transduction mechanisms	serine/threonine protein phosphatase 2A 55 kDa regulatory subunit B beta isoform-like isoform X1 [Cucurbita moschata]
Cmo_Chr01	316709	A	ACACTT	A,A	8	8,0	ACACTT,ACACTT	4	0,4	DOWNSTREAM	-	CmoCh01G000730	[ET]	--	Molecular Function: ligand-gated ion channel activity (GO:0015276);; Cellular Component: integral component of membrane (GO:0016021);	K05387|0.0e+00|cmos:111452368|K05387 glutamate receptor, ionotropic, plant | (RefSeq) glutamate receptor 2.7-like	[PET]	--	Receptor family ligand binding region	Glutamate receptor 2.7 OS=Arabidopsis thaliana OX=3702 GN=GLR2.7 PE=2 SV=3	Glutamate receptor OS=Cucumis melo var. makuwa OX=1194695 GN=E5676_scaffold863G001520 PE=3 SV=1	--	--	glutamate receptor 2.7-like [Cucurbita moschata]
Cmo_Chr01	316779	G	GA	G,G	2	2,0	GA,GA	10	0,10	DOWNSTREAM	-	CmoCh01G000730	[ET]	--	Molecular Function: ligand-gated ion channel activity (GO:0015276);; Cellular Component: integral component of membrane (GO:0016021);	K05387|0.0e+00|cmos:111452368|K05387 glutamate receptor, ionotropic, plant | (RefSeq) glutamate receptor 2.7-like	[PET]	--	Receptor family ligand binding region	Glutamate receptor 2.7 OS=Arabidopsis thaliana OX=3702 GN=GLR2.7 PE=2 SV=3	Glutamate receptor OS=Cucumis melo var. makuwa OX=1194695 GN=E5676_scaffold863G001520 PE=3 SV=1	--	--	glutamate receptor 2.7-like [Cucurbita moschata]
Cmo_Chr01	316803	TAAGTGTTCGACATGC	T	N	.	.	TAAGTGTTCGACATGC,TAAGTGTTCGACATGC	11	11,0	DOWNSTREAM	-	CmoCh01G000730	[ET]	--	Molecular Function: ligand-gated ion channel activity (GO:0015276);; Cellular Component: integral component of membrane (GO:0016021);	K05387|0.0e+00|cmos:111452368|K05387 glutamate receptor, ionotropic, plant | (RefSeq) glutamate receptor 2.7-like	[PET]	--	Receptor family ligand binding region	Glutamate receptor 2.7 OS=Arabidopsis thaliana OX=3702 GN=GLR2.7 PE=2 SV=3	Glutamate receptor OS=Cucumis melo var. makuwa OX=1194695 GN=E5676_scaffold863G001520 PE=3 SV=1	--	--	glutamate receptor 2.7-like [Cucurbita moschata]
Cmo_Chr01	316890	A	AG	A,A	4	4,0	AG,AG	11	0,11	DOWNSTREAM	-	CmoCh01G000730	[ET]	--	Molecular Function: ligand-gated ion channel activity (GO:0015276);; Cellular Component: integral component of membrane (GO:0016021);	K05387|0.0e+00|cmos:111452368|K05387 glutamate receptor, ionotropic, plant | (RefSeq) glutamate receptor 2.7-like	[PET]	--	Receptor family ligand binding region	Glutamate receptor 2.7 OS=Arabidopsis thaliana OX=3702 GN=GLR2.7 PE=2 SV=3	Glutamate receptor OS=Cucumis melo var. makuwa OX=1194695 GN=E5676_scaffold863G001520 PE=3 SV=1	--	--	glutamate receptor 2.7-like [Cucurbita moschata]
Cmo_Chr01	317278	TTA	T	TTA,TTA	5	5,0	T,T	2	0,2	DOWNSTREAM	-	CmoCh01G000730	[ET]	--	Molecular Function: ligand-gated ion channel activity (GO:0015276);; Cellular Component: integral component of membrane (GO:0016021);	K05387|0.0e+00|cmos:111452368|K05387 glutamate receptor, ionotropic, plant | (RefSeq) glutamate receptor 2.7-like	[PET]	--	Receptor family ligand binding region	Glutamate receptor 2.7 OS=Arabidopsis thaliana OX=3702 GN=GLR2.7 PE=2 SV=3	Glutamate receptor OS=Cucumis melo var. makuwa OX=1194695 GN=E5676_scaffold863G001520 PE=3 SV=1	--	--	glutamate receptor 2.7-like [Cucurbita moschata]
Cmo_Chr01	317732	GT	G	GT,GT	15	15,0	G,G	19	0,19	DOWNSTREAM	-	CmoCh01G000730	[ET]	--	Molecular Function: ligand-gated ion channel activity (GO:0015276);; Cellular Component: integral component of membrane (GO:0016021);	K05387|0.0e+00|cmos:111452368|K05387 glutamate receptor, ionotropic, plant | (RefSeq) glutamate receptor 2.7-like	[PET]	--	Receptor family ligand binding region	Glutamate receptor 2.7 OS=Arabidopsis thaliana OX=3702 GN=GLR2.7 PE=2 SV=3	Glutamate receptor OS=Cucumis melo var. makuwa OX=1194695 GN=E5676_scaffold863G001520 PE=3 SV=1	--	--	glutamate receptor 2.7-like [Cucurbita moschata]
Cmo_Chr01	318590	AT	A	AT,AT	18	18,0	A,A	13	0,13	DOWNSTREAM	-	CmoCh01G000730	[ET]	--	Molecular Function: ligand-gated ion channel activity (GO:0015276);; Cellular Component: integral component of membrane (GO:0016021);	K05387|0.0e+00|cmos:111452368|K05387 glutamate receptor, ionotropic, plant | (RefSeq) glutamate receptor 2.7-like	[PET]	--	Receptor family ligand binding region	Glutamate receptor 2.7 OS=Arabidopsis thaliana OX=3702 GN=GLR2.7 PE=2 SV=3	Glutamate receptor OS=Cucumis melo var. makuwa OX=1194695 GN=E5676_scaffold863G001520 PE=3 SV=1	--	--	glutamate receptor 2.7-like [Cucurbita moschata]
Cmo_Chr01	319160	T	TGCAACCCGA	T,TGCAACCCGA	12	5,7	TGCAACCCGA,TGCAACCCGA	8	0,8	DOWNSTREAM	-	CmoCh01G000730	[ET]	--	Molecular Function: ligand-gated ion channel activity (GO:0015276);; Cellular Component: integral component of membrane (GO:0016021);	K05387|0.0e+00|cmos:111452368|K05387 glutamate receptor, ionotropic, plant | (RefSeq) glutamate receptor 2.7-like	[PET]	--	Receptor family ligand binding region	Glutamate receptor 2.7 OS=Arabidopsis thaliana OX=3702 GN=GLR2.7 PE=2 SV=3	Glutamate receptor OS=Cucumis melo var. makuwa OX=1194695 GN=E5676_scaffold863G001520 PE=3 SV=1	--	--	glutamate receptor 2.7-like [Cucurbita moschata]
Cmo_Chr01	319201	A	AT	A,AT	11	7,4	A,A	9	9,0	DOWNSTREAM	-	CmoCh01G000730	[ET]	--	Molecular Function: ligand-gated ion channel activity (GO:0015276);; Cellular Component: integral component of membrane (GO:0016021);	K05387|0.0e+00|cmos:111452368|K05387 glutamate receptor, ionotropic, plant | (RefSeq) glutamate receptor 2.7-like	[PET]	--	Receptor family ligand binding region	Glutamate receptor 2.7 OS=Arabidopsis thaliana OX=3702 GN=GLR2.7 PE=2 SV=3	Glutamate receptor OS=Cucumis melo var. makuwa OX=1194695 GN=E5676_scaffold863G001520 PE=3 SV=1	--	--	glutamate receptor 2.7-like [Cucurbita moschata]
Cmo_Chr01	319345	T	TCTA	T,TCTA	13	8,5	T,T	11	11,0	DOWNSTREAM	-	CmoCh01G000730	[ET]	--	Molecular Function: ligand-gated ion channel activity (GO:0015276);; Cellular Component: integral component of membrane (GO:0016021);	K05387|0.0e+00|cmos:111452368|K05387 glutamate receptor, ionotropic, plant | (RefSeq) glutamate receptor 2.7-like	[PET]	--	Receptor family ligand binding region	Glutamate receptor 2.7 OS=Arabidopsis thaliana OX=3702 GN=GLR2.7 PE=2 SV=3	Glutamate receptor OS=Cucumis melo var. makuwa OX=1194695 GN=E5676_scaffold863G001520 PE=3 SV=1	--	--	glutamate receptor 2.7-like [Cucurbita moschata]
Cmo_Chr01	319541	C	CATGATTTTTTTGCTA	C,CATGATTTTTTTGCTA	16	10,6	C,C	13	13,0	DOWNSTREAM	-	CmoCh01G000730	[ET]	--	Molecular Function: ligand-gated ion channel activity (GO:0015276);; Cellular Component: integral component of membrane (GO:0016021);	K05387|0.0e+00|cmos:111452368|K05387 glutamate receptor, ionotropic, plant | (RefSeq) glutamate receptor 2.7-like	[PET]	--	Receptor family ligand binding region	Glutamate receptor 2.7 OS=Arabidopsis thaliana OX=3702 GN=GLR2.7 PE=2 SV=3	Glutamate receptor OS=Cucumis melo var. makuwa OX=1194695 GN=E5676_scaffold863G001520 PE=3 SV=1	--	--	glutamate receptor 2.7-like [Cucurbita moschata]
Cmo_Chr01	320558	TCATCAAACAACGA	T	TCATCAAACAACGA,TCATCAAACAACGA	3	3,0	T,T	14	0,14	INTRON	-	CmoCh01G000730	[ET]	--	Molecular Function: ligand-gated ion channel activity (GO:0015276);; Cellular Component: integral component of membrane (GO:0016021);	K05387|0.0e+00|cmos:111452368|K05387 glutamate receptor, ionotropic, plant | (RefSeq) glutamate receptor 2.7-like	[PET]	--	Receptor family ligand binding region	Glutamate receptor 2.7 OS=Arabidopsis thaliana OX=3702 GN=GLR2.7 PE=2 SV=3	Glutamate receptor OS=Cucumis melo var. makuwa OX=1194695 GN=E5676_scaffold863G001520 PE=3 SV=1	--	--	glutamate receptor 2.7-like [Cucurbita moschata]
Cmo_Chr01	322473	T	TTTCGAA	T,T	10	10,0	TTTCGAA,TTTCGAA	16	0,16	CODON_INSERTION	gac/gacTTCGAA	CmoCh01G000730	[ET]	--	Molecular Function: ligand-gated ion channel activity (GO:0015276);; Cellular Component: integral component of membrane (GO:0016021);	K05387|0.0e+00|cmos:111452368|K05387 glutamate receptor, ionotropic, plant | (RefSeq) glutamate receptor 2.7-like	[PET]	--	Receptor family ligand binding region	Glutamate receptor 2.7 OS=Arabidopsis thaliana OX=3702 GN=GLR2.7 PE=2 SV=3	Glutamate receptor OS=Cucumis melo var. makuwa OX=1194695 GN=E5676_scaffold863G001520 PE=3 SV=1	--	--	glutamate receptor 2.7-like [Cucurbita moschata]
Cmo_Chr01	323683	TAG	T	TAG,TAG	9	9,0	T,T	2	0,2	UPSTREAM	-	CmoCh01G000730	[ET]	--	Molecular Function: ligand-gated ion channel activity (GO:0015276);; Cellular Component: integral component of membrane (GO:0016021);	K05387|0.0e+00|cmos:111452368|K05387 glutamate receptor, ionotropic, plant | (RefSeq) glutamate receptor 2.7-like	[PET]	--	Receptor family ligand binding region	Glutamate receptor 2.7 OS=Arabidopsis thaliana OX=3702 GN=GLR2.7 PE=2 SV=3	Glutamate receptor OS=Cucumis melo var. makuwa OX=1194695 GN=E5676_scaffold863G001520 PE=3 SV=1	--	--	glutamate receptor 2.7-like [Cucurbita moschata]
Cmo_Chr01	324014	G	GT	G,G	9	9,0	GT,GT	7	0,7	UPSTREAM	-	CmoCh01G000740	--	--	--	K16241|6.8e-14|zma:100383828|K16241 transcription factor HY5 | (RefSeq) uncharacterized protein LOC100383828	--	--	Occludin homology domain	--	dentin sialophosphoprotein isoform X1 OS=Cucumis melo OX=3656 GN=LOC103490006 PE=4 SV=1	S	Function unknown	dentin sialophosphoprotein isoform X3 [Cucurbita moschata]
Cmo_Chr01	324285	T	TA	T,T	8	8,0	TA,TA	5	0,5	UPSTREAM	-	CmoCh01G000740	--	--	--	K16241|6.8e-14|zma:100383828|K16241 transcription factor HY5 | (RefSeq) uncharacterized protein LOC100383828	--	--	Occludin homology domain	--	dentin sialophosphoprotein isoform X1 OS=Cucumis melo OX=3656 GN=LOC103490006 PE=4 SV=1	S	Function unknown	dentin sialophosphoprotein isoform X3 [Cucurbita moschata]
Cmo_Chr01	325612	G	GA	G,G	10	10,0	GA,GA	10	0,10	INTRON	-	CmoCh01G000740	--	--	--	K16241|6.8e-14|zma:100383828|K16241 transcription factor HY5 | (RefSeq) uncharacterized protein LOC100383828	--	--	Occludin homology domain	--	dentin sialophosphoprotein isoform X1 OS=Cucumis melo OX=3656 GN=LOC103490006 PE=4 SV=1	S	Function unknown	dentin sialophosphoprotein isoform X3 [Cucurbita moschata]
Cmo_Chr01	325979	A	AT	A,A	10	10,0	AT,AT	20	0,20	INTRON	-	CmoCh01G000740	--	--	--	K16241|6.8e-14|zma:100383828|K16241 transcription factor HY5 | (RefSeq) uncharacterized protein LOC100383828	--	--	Occludin homology domain	--	dentin sialophosphoprotein isoform X1 OS=Cucumis melo OX=3656 GN=LOC103490006 PE=4 SV=1	S	Function unknown	dentin sialophosphoprotein isoform X3 [Cucurbita moschata]
Cmo_Chr01	326502	AC	A	AC,AC	12	12,0	A,A	15	0,15	INTRON	-	CmoCh01G000740	--	--	--	K16241|6.8e-14|zma:100383828|K16241 transcription factor HY5 | (RefSeq) uncharacterized protein LOC100383828	--	--	Occludin homology domain	--	dentin sialophosphoprotein isoform X1 OS=Cucumis melo OX=3656 GN=LOC103490006 PE=4 SV=1	S	Function unknown	dentin sialophosphoprotein isoform X3 [Cucurbita moschata]
Cmo_Chr01	326669	T	TTC	T,T	9	9,0	TTC,TTC	12	0,12	INTRON	-	CmoCh01G000740	--	--	--	K16241|6.8e-14|zma:100383828|K16241 transcription factor HY5 | (RefSeq) uncharacterized protein LOC100383828	--	--	Occludin homology domain	--	dentin sialophosphoprotein isoform X1 OS=Cucumis melo OX=3656 GN=LOC103490006 PE=4 SV=1	S	Function unknown	dentin sialophosphoprotein isoform X3 [Cucurbita moschata]
Cmo_Chr01	326752	AT	A	AT,AT	12	12,0	A,A	16	0,16	INTRON	-	CmoCh01G000740	--	--	--	K16241|6.8e-14|zma:100383828|K16241 transcription factor HY5 | (RefSeq) uncharacterized protein LOC100383828	--	--	Occludin homology domain	--	dentin sialophosphoprotein isoform X1 OS=Cucumis melo OX=3656 GN=LOC103490006 PE=4 SV=1	S	Function unknown	dentin sialophosphoprotein isoform X3 [Cucurbita moschata]
Cmo_Chr01	326854	TC	T	TC,TC	10	10,0	T,T	20	0,20	INTRON	-	CmoCh01G000740	--	--	--	K16241|6.8e-14|zma:100383828|K16241 transcription factor HY5 | (RefSeq) uncharacterized protein LOC100383828	--	--	Occludin homology domain	--	dentin sialophosphoprotein isoform X1 OS=Cucumis melo OX=3656 GN=LOC103490006 PE=4 SV=1	S	Function unknown	dentin sialophosphoprotein isoform X3 [Cucurbita moschata]
Cmo_Chr01	326997	GT	G	GT,GT	6	6,0	G,G	16	0,16	INTRON	-	CmoCh01G000740	--	--	--	K16241|6.8e-14|zma:100383828|K16241 transcription factor HY5 | (RefSeq) uncharacterized protein LOC100383828	--	--	Occludin homology domain	--	dentin sialophosphoprotein isoform X1 OS=Cucumis melo OX=3656 GN=LOC103490006 PE=4 SV=1	S	Function unknown	dentin sialophosphoprotein isoform X3 [Cucurbita moschata]
Cmo_Chr01	327685	T	TCA	T,T	10	10,0	TCA,TCA	19	0,19	INTRON	-	CmoCh01G000740	--	--	--	K16241|6.8e-14|zma:100383828|K16241 transcription factor HY5 | (RefSeq) uncharacterized protein LOC100383828	--	--	Occludin homology domain	--	dentin sialophosphoprotein isoform X1 OS=Cucumis melo OX=3656 GN=LOC103490006 PE=4 SV=1	S	Function unknown	dentin sialophosphoprotein isoform X3 [Cucurbita moschata]
Cmo_Chr01	327860	G	GAAAATCCTTTTGTTTCTCTCCAAC	G,G	10	10,0	GAAAATCCTTTTGTTTCTCTCCAAC,GAAAATCCTTTTGTTTCTCTCCAAC	14	0,14	INTRON	-	CmoCh01G000740	--	--	--	K16241|6.8e-14|zma:100383828|K16241 transcription factor HY5 | (RefSeq) uncharacterized protein LOC100383828	--	--	Occludin homology domain	--	dentin sialophosphoprotein isoform X1 OS=Cucumis melo OX=3656 GN=LOC103490006 PE=4 SV=1	S	Function unknown	dentin sialophosphoprotein isoform X3 [Cucurbita moschata]
Cmo_Chr01	328314	T	TTC	T,T	7	7,0	TTC,TTC	25	0,25	INTRON	-	CmoCh01G000740	--	--	--	K16241|6.8e-14|zma:100383828|K16241 transcription factor HY5 | (RefSeq) uncharacterized protein LOC100383828	--	--	Occludin homology domain	--	dentin sialophosphoprotein isoform X1 OS=Cucumis melo OX=3656 GN=LOC103490006 PE=4 SV=1	S	Function unknown	dentin sialophosphoprotein isoform X3 [Cucurbita moschata]
Cmo_Chr01	328879	TACCTAGC	T	TACCTAGC,TACCTAGC	7	7,0	T,T	6	0,6	INTRON	-	CmoCh01G000740	--	--	--	K16241|6.8e-14|zma:100383828|K16241 transcription factor HY5 | (RefSeq) uncharacterized protein LOC100383828	--	--	Occludin homology domain	--	dentin sialophosphoprotein isoform X1 OS=Cucumis melo OX=3656 GN=LOC103490006 PE=4 SV=1	S	Function unknown	dentin sialophosphoprotein isoform X3 [Cucurbita moschata]
Cmo_Chr01	329233	TATC	T	TATC,TATC	9	9,0	T,T	15	0,15	CODON_DELETION	ctatca/cta	CmoCh01G000740	--	--	--	K16241|6.8e-14|zma:100383828|K16241 transcription factor HY5 | (RefSeq) uncharacterized protein LOC100383828	--	--	Occludin homology domain	--	dentin sialophosphoprotein isoform X1 OS=Cucumis melo OX=3656 GN=LOC103490006 PE=4 SV=1	S	Function unknown	dentin sialophosphoprotein isoform X3 [Cucurbita moschata]
Cmo_Chr01	329794	A	AATCT	A,A	14	14,0	AATCT,AATCT	16	0,16	INTRON	-	CmoCh01G000740	--	--	--	K16241|6.8e-14|zma:100383828|K16241 transcription factor HY5 | (RefSeq) uncharacterized protein LOC100383828	--	--	Occludin homology domain	--	dentin sialophosphoprotein isoform X1 OS=Cucumis melo OX=3656 GN=LOC103490006 PE=4 SV=1	S	Function unknown	dentin sialophosphoprotein isoform X3 [Cucurbita moschata]
Cmo_Chr01	333419	G	GT	G,G	17	17,0	GT,GT	10	0,10	INTRON	-	CmoCh01G000740	--	--	--	K16241|6.8e-14|zma:100383828|K16241 transcription factor HY5 | (RefSeq) uncharacterized protein LOC100383828	--	--	Occludin homology domain	--	dentin sialophosphoprotein isoform X1 OS=Cucumis melo OX=3656 GN=LOC103490006 PE=4 SV=1	S	Function unknown	dentin sialophosphoprotein isoform X3 [Cucurbita moschata]
Cmo_Chr01	334202	AT	A	AT,AT	8	8,0	A,A	4	0,4	UTR_3_PRIME	-	CmoCh01G000740	--	--	--	K16241|6.8e-14|zma:100383828|K16241 transcription factor HY5 | (RefSeq) uncharacterized protein LOC100383828	--	--	Occludin homology domain	--	dentin sialophosphoprotein isoform X1 OS=Cucumis melo OX=3656 GN=LOC103490006 PE=4 SV=1	S	Function unknown	dentin sialophosphoprotein isoform X3 [Cucurbita moschata]
Cmo_Chr01	334527	T	TG	T,T	20	20,0	TG,TG	24	0,24	UTR_3_PRIME	-	CmoCh01G000740	--	--	--	K16241|6.8e-14|zma:100383828|K16241 transcription factor HY5 | (RefSeq) uncharacterized protein LOC100383828	--	--	Occludin homology domain	--	dentin sialophosphoprotein isoform X1 OS=Cucumis melo OX=3656 GN=LOC103490006 PE=4 SV=1	S	Function unknown	dentin sialophosphoprotein isoform X3 [Cucurbita moschata]
Cmo_Chr01	334774	A	ATATTAAT	A,A	14	14,0	ATATTAAT,ATATTAAT	17	0,17	INTRON	-	CmoCh01G000750	--	--	Molecular Function: structural constituent of ribosome (GO:0003735);; Cellular Component: ribosome (GO:0005840);; Biological Process: translation (GO:0006412);	K02903|5.4e-76|cmax:111493014|K02903 large subunit ribosomal protein L28e | (RefSeq) 60S ribosomal protein L28-2-like	[J]	Translation, ribosomal structure and biogenesis	Ribosomal L28e protein family	60S ribosomal protein L28-2 OS=Arabidopsis thaliana OX=3702 GN=RPL28C PE=2 SV=1	60S ribosomal protein L28-2-like OS=Cucumis melo OX=3656 GN=LOC103490001 PE=3 SV=1	J	Translation, ribosomal structure and biogenesis	60S ribosomal protein L28-2-like [Cucurbita moschata]
Cmo_Chr01	334790	C	CT	C,C	13	13,0	CT,CT	17	0,17	INTRON	-	CmoCh01G000750	--	--	Molecular Function: structural constituent of ribosome (GO:0003735);; Cellular Component: ribosome (GO:0005840);; Biological Process: translation (GO:0006412);	K02903|5.4e-76|cmax:111493014|K02903 large subunit ribosomal protein L28e | (RefSeq) 60S ribosomal protein L28-2-like	[J]	Translation, ribosomal structure and biogenesis	Ribosomal L28e protein family	60S ribosomal protein L28-2 OS=Arabidopsis thaliana OX=3702 GN=RPL28C PE=2 SV=1	60S ribosomal protein L28-2-like OS=Cucumis melo OX=3656 GN=LOC103490001 PE=3 SV=1	J	Translation, ribosomal structure and biogenesis	60S ribosomal protein L28-2-like [Cucurbita moschata]
Cmo_Chr01	334880	ACTC	A	ACTC,ACTC	13	13,0	A,A	15	0,15	INTRON	-	CmoCh01G000750	--	--	Molecular Function: structural constituent of ribosome (GO:0003735);; Cellular Component: ribosome (GO:0005840);; Biological Process: translation (GO:0006412);	K02903|5.4e-76|cmax:111493014|K02903 large subunit ribosomal protein L28e | (RefSeq) 60S ribosomal protein L28-2-like	[J]	Translation, ribosomal structure and biogenesis	Ribosomal L28e protein family	60S ribosomal protein L28-2 OS=Arabidopsis thaliana OX=3702 GN=RPL28C PE=2 SV=1	60S ribosomal protein L28-2-like OS=Cucumis melo OX=3656 GN=LOC103490001 PE=3 SV=1	J	Translation, ribosomal structure and biogenesis	60S ribosomal protein L28-2-like [Cucurbita moschata]
Cmo_Chr01	335675	TA	T	TA,TA	12	12,0	T,T	12	0,12	INTRON	-	CmoCh01G000750	--	--	Molecular Function: structural constituent of ribosome (GO:0003735);; Cellular Component: ribosome (GO:0005840);; Biological Process: translation (GO:0006412);	K02903|5.4e-76|cmax:111493014|K02903 large subunit ribosomal protein L28e | (RefSeq) 60S ribosomal protein L28-2-like	[J]	Translation, ribosomal structure and biogenesis	Ribosomal L28e protein family	60S ribosomal protein L28-2 OS=Arabidopsis thaliana OX=3702 GN=RPL28C PE=2 SV=1	60S ribosomal protein L28-2-like OS=Cucumis melo OX=3656 GN=LOC103490001 PE=3 SV=1	J	Translation, ribosomal structure and biogenesis	60S ribosomal protein L28-2-like [Cucurbita moschata]
Cmo_Chr01	336717	T	TC	T,T	9	9,0	TC,TC	18	0,18	UPSTREAM	-	CmoCh01G000750	--	--	Molecular Function: structural constituent of ribosome (GO:0003735);; Cellular Component: ribosome (GO:0005840);; Biological Process: translation (GO:0006412);	K02903|5.4e-76|cmax:111493014|K02903 large subunit ribosomal protein L28e | (RefSeq) 60S ribosomal protein L28-2-like	[J]	Translation, ribosomal structure and biogenesis	Ribosomal L28e protein family	60S ribosomal protein L28-2 OS=Arabidopsis thaliana OX=3702 GN=RPL28C PE=2 SV=1	60S ribosomal protein L28-2-like OS=Cucumis melo OX=3656 GN=LOC103490001 PE=3 SV=1	J	Translation, ribosomal structure and biogenesis	60S ribosomal protein L28-2-like [Cucurbita moschata]
Cmo_Chr01	339591	G	GA	G,G	12	12,0	GA,GA	17	0,17	INTRON	-	CmoCh01G000760	--	--	--	K00759|1.1e-17|aip:107609884|K00759 adenine phosphoribosyltransferase [EC:2.4.2.7] | (RefSeq) uncharacterized protein LOC107609884	--	--	PWWP domain	Uncharacterized protein At1g51745 OS=Arabidopsis thaliana OX=3702 GN=At1g51745 PE=2 SV=2	PWWP domain-containing protein OS=Cucumis sativus OX=3659 GN=Csa_3G849930 PE=4 SV=1	S	Function unknown	uncharacterized protein At1g51745-like isoform X1 [Cucurbita moschata]
Cmo_Chr01	346384	G	GA	G,G	13	13,0	GA,GA	13	0,13	INTRON	-	CmoCh01G000770	[E]	Amino acid transport and metabolism	Molecular Function: glutamate dehydrogenase (NADP+) activity (GO:0004354);; Cellular Component: cytosol (GO:0005829);; Biological Process: glutamate biosynthetic process (GO:0006537);	K00262|0.0e+00|cmos:111452378|K00262 glutamate dehydrogenase (NADP+) [EC:1.4.1.4] | (RefSeq) NADP-specific glutamate dehydrogenase-like isoform X1	[E]	Amino acid transport and metabolism	Glutamate/Leucine/Phenylalanine/Valine dehydrogenase	NADP-specific glutamate dehydrogenase (Fragment) OS=Chlorella sorokiniana OX=3076 PE=2 SV=1	ELFV_dehydrog domain-containing protein OS=Cucumis sativus OX=3659 GN=Csa_3G849950 PE=3 SV=1	E	Amino acid transport and metabolism	NADP-specific glutamate dehydrogenase-like isoform X1 [Cucurbita moschata]
Cmo_Chr01	349299	GA	G	GA,GA	8	8,0	G,G	15	0,15	INTRON	-	CmoCh01G000770	[E]	Amino acid transport and metabolism	Molecular Function: glutamate dehydrogenase (NADP+) activity (GO:0004354);; Cellular Component: cytosol (GO:0005829);; Biological Process: glutamate biosynthetic process (GO:0006537);	K00262|0.0e+00|cmos:111452378|K00262 glutamate dehydrogenase (NADP+) [EC:1.4.1.4] | (RefSeq) NADP-specific glutamate dehydrogenase-like isoform X1	[E]	Amino acid transport and metabolism	Glutamate/Leucine/Phenylalanine/Valine dehydrogenase	NADP-specific glutamate dehydrogenase (Fragment) OS=Chlorella sorokiniana OX=3076 PE=2 SV=1	ELFV_dehydrog domain-containing protein OS=Cucumis sativus OX=3659 GN=Csa_3G849950 PE=3 SV=1	E	Amino acid transport and metabolism	NADP-specific glutamate dehydrogenase-like isoform X1 [Cucurbita moschata]
Cmo_Chr01	349418	TA	T	TA,TA	12	12,0	T,T	9	0,9	INTRON	-	CmoCh01G000770	[E]	Amino acid transport and metabolism	Molecular Function: glutamate dehydrogenase (NADP+) activity (GO:0004354);; Cellular Component: cytosol (GO:0005829);; Biological Process: glutamate biosynthetic process (GO:0006537);	K00262|0.0e+00|cmos:111452378|K00262 glutamate dehydrogenase (NADP+) [EC:1.4.1.4] | (RefSeq) NADP-specific glutamate dehydrogenase-like isoform X1	[E]	Amino acid transport and metabolism	Glutamate/Leucine/Phenylalanine/Valine dehydrogenase	NADP-specific glutamate dehydrogenase (Fragment) OS=Chlorella sorokiniana OX=3076 PE=2 SV=1	ELFV_dehydrog domain-containing protein OS=Cucumis sativus OX=3659 GN=Csa_3G849950 PE=3 SV=1	E	Amino acid transport and metabolism	NADP-specific glutamate dehydrogenase-like isoform X1 [Cucurbita moschata]
Cmo_Chr01	350429	A	AAACT	A,A	8	8,0	AAACT,AAACT	4	0,4	INTRON	-	CmoCh01G000770	[E]	Amino acid transport and metabolism	Molecular Function: glutamate dehydrogenase (NADP+) activity (GO:0004354);; Cellular Component: cytosol (GO:0005829);; Biological Process: glutamate biosynthetic process (GO:0006537);	K00262|0.0e+00|cmos:111452378|K00262 glutamate dehydrogenase (NADP+) [EC:1.4.1.4] | (RefSeq) NADP-specific glutamate dehydrogenase-like isoform X1	[E]	Amino acid transport and metabolism	Glutamate/Leucine/Phenylalanine/Valine dehydrogenase	NADP-specific glutamate dehydrogenase (Fragment) OS=Chlorella sorokiniana OX=3076 PE=2 SV=1	ELFV_dehydrog domain-containing protein OS=Cucumis sativus OX=3659 GN=Csa_3G849950 PE=3 SV=1	E	Amino acid transport and metabolism	NADP-specific glutamate dehydrogenase-like isoform X1 [Cucurbita moschata]
Cmo_Chr01	357183	GT	G	GT,GT	7	7,0	G,G	4	0,4	UPSTREAM	-	CmoCh01G000770	[E]	Amino acid transport and metabolism	Molecular Function: glutamate dehydrogenase (NADP+) activity (GO:0004354);; Cellular Component: cytosol (GO:0005829);; Biological Process: glutamate biosynthetic process (GO:0006537);	K00262|0.0e+00|cmos:111452378|K00262 glutamate dehydrogenase (NADP+) [EC:1.4.1.4] | (RefSeq) NADP-specific glutamate dehydrogenase-like isoform X1	[E]	Amino acid transport and metabolism	Glutamate/Leucine/Phenylalanine/Valine dehydrogenase	NADP-specific glutamate dehydrogenase (Fragment) OS=Chlorella sorokiniana OX=3076 PE=2 SV=1	ELFV_dehydrog domain-containing protein OS=Cucumis sativus OX=3659 GN=Csa_3G849950 PE=3 SV=1	E	Amino acid transport and metabolism	NADP-specific glutamate dehydrogenase-like isoform X1 [Cucurbita moschata]
Cmo_Chr01	358824	G	GT	G,G	6	6,0	G,GT	7	3,3	UPSTREAM	-	CmoCh01G000780	[R]	General function prediction only	Molecular Function: hydrolase activity (GO:0016787);	K21604|1.0e-257|cmos:111452444|K21604 jasmonoyl-L-amino acid hydrolase [EC:3.5.1.127] | (RefSeq) IAA-amino acid hydrolase ILR1-like 4	--	--	Peptidase family M20/M25/M40	IAA-amino acid hydrolase ILR1-like 4 OS=Arabidopsis thaliana OX=3702 GN=ILL4 PE=1 SV=2	IAA-amino acid hydrolase ILR1-like 4 OS=Cucumis melo var. makuwa OX=1194695 GN=E5676_scaffold863G001780 PE=3 SV=1	G	Carbohydrate transport and metabolism	IAA-amino acid hydrolase ILR1-like 4 [Cucurbita moschata]
Cmo_Chr01	367466	TA	T	TA,T	16	7,9	TA,TA	18	18,0	UPSTREAM	-	CmoCh01G000790	--	--	Cellular Component: integral component of membrane (GO:0016021);; Molecular Function: transferase activity (GO:0016740);	--	--	--	Core-2/I-Branching enzyme	--	Glycosyl transferase, family 14 OS=Cucumis melo var. makuwa OX=1194695 GN=E5676_scaffold863G001790 PE=4 SV=1	S	Function unknown	uncharacterized protein LOC111452425 [Cucurbita moschata]
Cmo_Chr01	367726	AAGGTGAAAGAATAGTTT	A	AAGGTGAAAGAATAGTTT,AAGGTGAAAGAATAGTTT	14	14,0	A,A	15	0,15	UPSTREAM	-	CmoCh01G000800	--	--	Molecular Function: protein dimerization activity (GO:0046983);	K16189|5.1e-08|peq:110028745|K16189 phytochrome-interacting factor 4 | (RefSeq) transcription factor PIF4-like isoform X1	--	--	Helix-loop-helix DNA-binding domain	Transcription factor bHLH87 OS=Arabidopsis thaliana OX=3702 GN=BHLH87 PE=1 SV=1	BHLH domain-containing protein OS=Cucumis sativus OX=3659 GN=Csa_3G850530 PE=4 SV=1	K	Transcription	transcription factor bHLH87-like [Cucurbita moschata]
Cmo_Chr01	371738	C	CATTCCTTCA	C,C	11	11,0	CATTCCTTCA,CATTCCTTCA	11	0,11	CODON_INSERTION	tgt/tTGAAGGAATgt	CmoCh01G000810	[T]	Signal transduction mechanisms	Molecular Function: protein kinase activity (GO:0004672);; Molecular Function: ATP binding (GO:0005524);; Cellular Component: integral component of membrane (GO:0016021);	K16224|2.1e-171|boe:106304564|K16224 senescence-induced receptor-like serine/threonine-protein kinase | (RefSeq) senescence-induced receptor-like serine/threonine-protein kinase	--	--	Malectin-like domain	Putative leucine-rich repeat receptor-like protein kinase At2g19210 OS=Arabidopsis thaliana OX=3702 GN=At2g19210 PE=1 SV=1	Protein kinase domain-containing protein OS=Cucumis sativus OX=3659 GN=Csa_3G850570 PE=4 SV=1	T	Signal transduction mechanisms	putative leucine-rich repeat receptor-like protein kinase At2g19210 isoform X1 [Cucurbita moschata]
Cmo_Chr01	372560	ACCTTG	A	ACCTTG,ACCTTG	8	8,0	A,A	11	0,11	INTRON	-	CmoCh01G000810	[T]	Signal transduction mechanisms	Molecular Function: protein kinase activity (GO:0004672);; Molecular Function: ATP binding (GO:0005524);; Cellular Component: integral component of membrane (GO:0016021);	K16224|2.1e-171|boe:106304564|K16224 senescence-induced receptor-like serine/threonine-protein kinase | (RefSeq) senescence-induced receptor-like serine/threonine-protein kinase	--	--	Malectin-like domain	Putative leucine-rich repeat receptor-like protein kinase At2g19210 OS=Arabidopsis thaliana OX=3702 GN=At2g19210 PE=1 SV=1	Protein kinase domain-containing protein OS=Cucumis sativus OX=3659 GN=Csa_3G850570 PE=4 SV=1	T	Signal transduction mechanisms	putative leucine-rich repeat receptor-like protein kinase At2g19210 isoform X1 [Cucurbita moschata]
Cmo_Chr01	373939	TTA	T	TTA,T	13	9,4	TTA,TTA	5	5,0	INTRON	-	CmoCh01G000810	[T]	Signal transduction mechanisms	Molecular Function: protein kinase activity (GO:0004672);; Molecular Function: ATP binding (GO:0005524);; Cellular Component: integral component of membrane (GO:0016021);	K16224|2.1e-171|boe:106304564|K16224 senescence-induced receptor-like serine/threonine-protein kinase | (RefSeq) senescence-induced receptor-like serine/threonine-protein kinase	--	--	Malectin-like domain	Putative leucine-rich repeat receptor-like protein kinase At2g19210 OS=Arabidopsis thaliana OX=3702 GN=At2g19210 PE=1 SV=1	Protein kinase domain-containing protein OS=Cucumis sativus OX=3659 GN=Csa_3G850570 PE=4 SV=1	T	Signal transduction mechanisms	putative leucine-rich repeat receptor-like protein kinase At2g19210 isoform X1 [Cucurbita moschata]
Cmo_Chr01	374221	CA	C	CA,C	7	4,3	CA,CA	11	11,0	INTRON	-	CmoCh01G000810	[T]	Signal transduction mechanisms	Molecular Function: protein kinase activity (GO:0004672);; Molecular Function: ATP binding (GO:0005524);; Cellular Component: integral component of membrane (GO:0016021);	K16224|2.1e-171|boe:106304564|K16224 senescence-induced receptor-like serine/threonine-protein kinase | (RefSeq) senescence-induced receptor-like serine/threonine-protein kinase	--	--	Malectin-like domain	Putative leucine-rich repeat receptor-like protein kinase At2g19210 OS=Arabidopsis thaliana OX=3702 GN=At2g19210 PE=1 SV=1	Protein kinase domain-containing protein OS=Cucumis sativus OX=3659 GN=Csa_3G850570 PE=4 SV=1	T	Signal transduction mechanisms	putative leucine-rich repeat receptor-like protein kinase At2g19210 isoform X1 [Cucurbita moschata]
Cmo_Chr01	379547	TAAAATTTCAA	T	TAAAATTTCAA,T	14	7,7	TAAAATTTCAA,TAAAATTTCAA	19	19,0	UPSTREAM	-	CmoCh01G000820	[IR]	--	Molecular Function: iron ion binding (GO:0005506);; Cellular Component: cytoplasm (GO:0005737);; Molecular Function: hydrolase activity, acting on ester bonds (GO:0016788);; Biological Process: inositol catabolic process (GO:0019310);; Molecular Function: inositol oxygenase activity (GO:0050113);	K00679|5.0e-115|cic:CICLE_v10027727mg|K00679 phospholipid:diacylglycerol acyltransferase [EC:2.3.1.158] | (RefSeq) hypothetical protein	--	--	GDSL-like Lipase/Acylhydrolase	GDSL esterase/lipase APG OS=Arabidopsis thaliana OX=3702 GN=APG PE=2 SV=1	Inositol oxygenase OS=Cucumis melo var. makuwa OX=1194695 GN=E6C27_scaffold404G001300 PE=3 SV=1	L	Replication, recombination and repair	GDSL esterase/lipase APG-like isoform X1 [Cucurbita moschata]
Cmo_Chr01	379627	T	TA	T,TA	15	6,9	T,T	21	21,0	UPSTREAM	-	CmoCh01G000820	[IR]	--	Molecular Function: iron ion binding (GO:0005506);; Cellular Component: cytoplasm (GO:0005737);; Molecular Function: hydrolase activity, acting on ester bonds (GO:0016788);; Biological Process: inositol catabolic process (GO:0019310);; Molecular Function: inositol oxygenase activity (GO:0050113);	K00679|5.0e-115|cic:CICLE_v10027727mg|K00679 phospholipid:diacylglycerol acyltransferase [EC:2.3.1.158] | (RefSeq) hypothetical protein	--	--	GDSL-like Lipase/Acylhydrolase	GDSL esterase/lipase APG OS=Arabidopsis thaliana OX=3702 GN=APG PE=2 SV=1	Inositol oxygenase OS=Cucumis melo var. makuwa OX=1194695 GN=E6C27_scaffold404G001300 PE=3 SV=1	L	Replication, recombination and repair	GDSL esterase/lipase APG-like isoform X1 [Cucurbita moschata]
Cmo_Chr01	379677	T	TAA	T,TAA	11	6,5	T,T	21	21,0	UPSTREAM	-	CmoCh01G000820	[IR]	--	Molecular Function: iron ion binding (GO:0005506);; Cellular Component: cytoplasm (GO:0005737);; Molecular Function: hydrolase activity, acting on ester bonds (GO:0016788);; Biological Process: inositol catabolic process (GO:0019310);; Molecular Function: inositol oxygenase activity (GO:0050113);	K00679|5.0e-115|cic:CICLE_v10027727mg|K00679 phospholipid:diacylglycerol acyltransferase [EC:2.3.1.158] | (RefSeq) hypothetical protein	--	--	GDSL-like Lipase/Acylhydrolase	GDSL esterase/lipase APG OS=Arabidopsis thaliana OX=3702 GN=APG PE=2 SV=1	Inositol oxygenase OS=Cucumis melo var. makuwa OX=1194695 GN=E6C27_scaffold404G001300 PE=3 SV=1	L	Replication, recombination and repair	GDSL esterase/lipase APG-like isoform X1 [Cucurbita moschata]
Cmo_Chr01	379758	T	TTAATGTTACTTTTGAAAGTTCATGACAAGTACTAGGACTAAAATG	T,TTAATGTTACTTTTGAAAGTTCATGACAAGTACTAGGACTAAAATG	15	10,5	T,T	22	22,0	UPSTREAM	-	CmoCh01G000820	[IR]	--	Molecular Function: iron ion binding (GO:0005506);; Cellular Component: cytoplasm (GO:0005737);; Molecular Function: hydrolase activity, acting on ester bonds (GO:0016788);; Biological Process: inositol catabolic process (GO:0019310);; Molecular Function: inositol oxygenase activity (GO:0050113);	K00679|5.0e-115|cic:CICLE_v10027727mg|K00679 phospholipid:diacylglycerol acyltransferase [EC:2.3.1.158] | (RefSeq) hypothetical protein	--	--	GDSL-like Lipase/Acylhydrolase	GDSL esterase/lipase APG OS=Arabidopsis thaliana OX=3702 GN=APG PE=2 SV=1	Inositol oxygenase OS=Cucumis melo var. makuwa OX=1194695 GN=E6C27_scaffold404G001300 PE=3 SV=1	L	Replication, recombination and repair	GDSL esterase/lipase APG-like isoform X1 [Cucurbita moschata]
Cmo_Chr01	380037	C	CATTCCAAACTATGGTAA	N	.	.	C,C	4	4,0	UPSTREAM	-	CmoCh01G000820	[IR]	--	Molecular Function: iron ion binding (GO:0005506);; Cellular Component: cytoplasm (GO:0005737);; Molecular Function: hydrolase activity, acting on ester bonds (GO:0016788);; Biological Process: inositol catabolic process (GO:0019310);; Molecular Function: inositol oxygenase activity (GO:0050113);	K00679|5.0e-115|cic:CICLE_v10027727mg|K00679 phospholipid:diacylglycerol acyltransferase [EC:2.3.1.158] | (RefSeq) hypothetical protein	--	--	GDSL-like Lipase/Acylhydrolase	GDSL esterase/lipase APG OS=Arabidopsis thaliana OX=3702 GN=APG PE=2 SV=1	Inositol oxygenase OS=Cucumis melo var. makuwa OX=1194695 GN=E6C27_scaffold404G001300 PE=3 SV=1	L	Replication, recombination and repair	GDSL esterase/lipase APG-like isoform X1 [Cucurbita moschata]
Cmo_Chr01	380092	T	TTAGATAAAGTACC	TTAGATAAAGTACC,TTAGATAAAGTACC	3	0,3	T,T	8	8,0	UPSTREAM	-	CmoCh01G000820	[IR]	--	Molecular Function: iron ion binding (GO:0005506);; Cellular Component: cytoplasm (GO:0005737);; Molecular Function: hydrolase activity, acting on ester bonds (GO:0016788);; Biological Process: inositol catabolic process (GO:0019310);; Molecular Function: inositol oxygenase activity (GO:0050113);	K00679|5.0e-115|cic:CICLE_v10027727mg|K00679 phospholipid:diacylglycerol acyltransferase [EC:2.3.1.158] | (RefSeq) hypothetical protein	--	--	GDSL-like Lipase/Acylhydrolase	GDSL esterase/lipase APG OS=Arabidopsis thaliana OX=3702 GN=APG PE=2 SV=1	Inositol oxygenase OS=Cucumis melo var. makuwa OX=1194695 GN=E6C27_scaffold404G001300 PE=3 SV=1	L	Replication, recombination and repair	GDSL esterase/lipase APG-like isoform X1 [Cucurbita moschata]
Cmo_Chr01	380515	C	CAA	CAA,CAA	4	0,4	C,C	14	14,0	DOWNSTREAM	-	CmoCh01G000830	--	--	Molecular Function: transcription coregulator activity (GO:0003712);; Biological Process: regulation of transcription by RNA polymerase II (GO:0006357);; Cellular Component: mediator complex (GO:0016592);	K15128|1.3e-137|cmos:111452031|K15128 mediator of RNA polymerase II transcription subunit 6 | (RefSeq) mediator of RNA polymerase II transcription subunit 6	[K]	Transcription	MED6 mediator sub complex component	Mediator of RNA polymerase II transcription subunit 6 OS=Arabidopsis thaliana OX=3702 GN=MED6 PE=1 SV=1	Mediator of RNA polymerase II transcription subunit 6 isoform X1 OS=Cucumis melo var. makuwa OX=1194695 GN=E5676_scaffold323G00160 PE=3 SV=1	K	Transcription	mediator of RNA polymerase II transcription subunit 6 [Cucurbita moschata]
Cmo_Chr01	383405	G	GAA	G,G	5	5,0	GAA,GAA	5	0,3	INTRON	-	CmoCh01G000830	--	--	Molecular Function: transcription coregulator activity (GO:0003712);; Biological Process: regulation of transcription by RNA polymerase II (GO:0006357);; Cellular Component: mediator complex (GO:0016592);	K15128|1.3e-137|cmos:111452031|K15128 mediator of RNA polymerase II transcription subunit 6 | (RefSeq) mediator of RNA polymerase II transcription subunit 6	[K]	Transcription	MED6 mediator sub complex component	Mediator of RNA polymerase II transcription subunit 6 OS=Arabidopsis thaliana OX=3702 GN=MED6 PE=1 SV=1	Mediator of RNA polymerase II transcription subunit 6 isoform X1 OS=Cucumis melo var. makuwa OX=1194695 GN=E5676_scaffold323G00160 PE=3 SV=1	K	Transcription	mediator of RNA polymerase II transcription subunit 6 [Cucurbita moschata]
Cmo_Chr01	384432	T	TC	T,T	3	3,0	TC,TC	13	0,13	UTR_5_PRIME	-	CmoCh01G000830	--	--	Molecular Function: transcription coregulator activity (GO:0003712);; Biological Process: regulation of transcription by RNA polymerase II (GO:0006357);; Cellular Component: mediator complex (GO:0016592);	K15128|1.3e-137|cmos:111452031|K15128 mediator of RNA polymerase II transcription subunit 6 | (RefSeq) mediator of RNA polymerase II transcription subunit 6	[K]	Transcription	MED6 mediator sub complex component	Mediator of RNA polymerase II transcription subunit 6 OS=Arabidopsis thaliana OX=3702 GN=MED6 PE=1 SV=1	Mediator of RNA polymerase II transcription subunit 6 isoform X1 OS=Cucumis melo var. makuwa OX=1194695 GN=E5676_scaffold323G00160 PE=3 SV=1	K	Transcription	mediator of RNA polymerase II transcription subunit 6 [Cucurbita moschata]
Cmo_Chr01	384987	A	AAAAATAAAAAT	A,A	18	18,0	AAAAATAAAAAT,AAAAATAAAAAT	3	0,3	UPSTREAM	-	CmoCh01G000840	--	--	Molecular Function: protein kinase activity (GO:0004672);; Molecular Function: ATP binding (GO:0005524);; Cellular Component: integral component of membrane (GO:0016021);	K16224|1.1e-36|eus:EUTSA_v10023115mg|K16224 senescence-induced receptor-like serine/threonine-protein kinase | (RefSeq) hypothetical protein	--	--	Malectin-like domain	Putative leucine-rich repeat receptor-like protein kinase At2g19210 OS=Arabidopsis thaliana OX=3702 GN=At2g19210 PE=1 SV=1	putative leucine-rich repeat receptor-like protein kinase At2g19210 OS=Cucumis melo OX=3656 GN=LOC103489993 PE=4 SV=1	T	Signal transduction mechanisms	putative leucine-rich repeat receptor-like protein kinase At2g19210 [Cucurbita moschata]
Cmo_Chr01	386656	G	GTGTGTATATATATATATA	G,G	8	8,0	GTGTGTATATATATATATA,GTGTGTATATATATATATA	3	0,3	DOWNSTREAM	-	CmoCh01G000840	--	--	Molecular Function: protein kinase activity (GO:0004672);; Molecular Function: ATP binding (GO:0005524);; Cellular Component: integral component of membrane (GO:0016021);	K16224|1.1e-36|eus:EUTSA_v10023115mg|K16224 senescence-induced receptor-like serine/threonine-protein kinase | (RefSeq) hypothetical protein	--	--	Malectin-like domain	Putative leucine-rich repeat receptor-like protein kinase At2g19210 OS=Arabidopsis thaliana OX=3702 GN=At2g19210 PE=1 SV=1	putative leucine-rich repeat receptor-like protein kinase At2g19210 OS=Cucumis melo OX=3656 GN=LOC103489993 PE=4 SV=1	T	Signal transduction mechanisms	putative leucine-rich repeat receptor-like protein kinase At2g19210 [Cucurbita moschata]
Cmo_Chr01	388130	G	GCTT	G,G	15	15,0	GCTT,GCTT	15	0,15	DOWNSTREAM	-	CmoCh01G000840	--	--	Molecular Function: protein kinase activity (GO:0004672);; Molecular Function: ATP binding (GO:0005524);; Cellular Component: integral component of membrane (GO:0016021);	K16224|1.1e-36|eus:EUTSA_v10023115mg|K16224 senescence-induced receptor-like serine/threonine-protein kinase | (RefSeq) hypothetical protein	--	--	Malectin-like domain	Putative leucine-rich repeat receptor-like protein kinase At2g19210 OS=Arabidopsis thaliana OX=3702 GN=At2g19210 PE=1 SV=1	putative leucine-rich repeat receptor-like protein kinase At2g19210 OS=Cucumis melo OX=3656 GN=LOC103489993 PE=4 SV=1	T	Signal transduction mechanisms	putative leucine-rich repeat receptor-like protein kinase At2g19210 [Cucurbita moschata]
Cmo_Chr01	388302	GT	G	GT,GT	12	12,0	G,G	16	0,16	DOWNSTREAM	-	CmoCh01G000840	--	--	Molecular Function: protein kinase activity (GO:0004672);; Molecular Function: ATP binding (GO:0005524);; Cellular Component: integral component of membrane (GO:0016021);	K16224|1.1e-36|eus:EUTSA_v10023115mg|K16224 senescence-induced receptor-like serine/threonine-protein kinase | (RefSeq) hypothetical protein	--	--	Malectin-like domain	Putative leucine-rich repeat receptor-like protein kinase At2g19210 OS=Arabidopsis thaliana OX=3702 GN=At2g19210 PE=1 SV=1	putative leucine-rich repeat receptor-like protein kinase At2g19210 OS=Cucumis melo OX=3656 GN=LOC103489993 PE=4 SV=1	T	Signal transduction mechanisms	putative leucine-rich repeat receptor-like protein kinase At2g19210 [Cucurbita moschata]
Cmo_Chr01	390332	C	CAACTATTCATG	C,C	6	6,0	CAACTATTCATG,CAACTATTCATG	13	0,13	UPSTREAM	-	CmoCh01G000850	[T]	Signal transduction mechanisms	Molecular Function: protein kinase activity (GO:0004672);; Molecular Function: ATP binding (GO:0005524);; Cellular Component: integral component of membrane (GO:0016021);	K16224|3.0e-189|brp:103829497|K16224 senescence-induced receptor-like serine/threonine-protein kinase | (RefSeq) senescence-induced receptor-like serine/threonine-protein kinase isoform X2	--	--	Malectin-like domain	Probable LRR receptor-like serine/threonine-protein kinase At5g59680 OS=Arabidopsis thaliana OX=3702 GN=At5g59680 PE=1 SV=1	Protein kinase domain-containing protein OS=Cucumis sativus OX=3659 GN=Csa_3G850570 PE=4 SV=1	T	Signal transduction mechanisms	probable LRR receptor-like serine/threonine-protein kinase At5g59680 [Cucurbita moschata]
Cmo_Chr01	390387	A	AACCTAATTT	A,A	7	7,0	AACCTAATTT,AACCTAATTT	11	0,11	UPSTREAM	-	CmoCh01G000850	[T]	Signal transduction mechanisms	Molecular Function: protein kinase activity (GO:0004672);; Molecular Function: ATP binding (GO:0005524);; Cellular Component: integral component of membrane (GO:0016021);	K16224|3.0e-189|brp:103829497|K16224 senescence-induced receptor-like serine/threonine-protein kinase | (RefSeq) senescence-induced receptor-like serine/threonine-protein kinase isoform X2	--	--	Malectin-like domain	Probable LRR receptor-like serine/threonine-protein kinase At5g59680 OS=Arabidopsis thaliana OX=3702 GN=At5g59680 PE=1 SV=1	Protein kinase domain-containing protein OS=Cucumis sativus OX=3659 GN=Csa_3G850570 PE=4 SV=1	T	Signal transduction mechanisms	probable LRR receptor-like serine/threonine-protein kinase At5g59680 [Cucurbita moschata]
Cmo_Chr01	394231	G	GT	G,G	9	9,0	GT,GT	8	0,8	SPLICE_SITE_REGION	-	CmoCh01G000850	[T]	Signal transduction mechanisms	Molecular Function: protein kinase activity (GO:0004672);; Molecular Function: ATP binding (GO:0005524);; Cellular Component: integral component of membrane (GO:0016021);	K16224|3.0e-189|brp:103829497|K16224 senescence-induced receptor-like serine/threonine-protein kinase | (RefSeq) senescence-induced receptor-like serine/threonine-protein kinase isoform X2	--	--	Malectin-like domain	Probable LRR receptor-like serine/threonine-protein kinase At5g59680 OS=Arabidopsis thaliana OX=3702 GN=At5g59680 PE=1 SV=1	Protein kinase domain-containing protein OS=Cucumis sativus OX=3659 GN=Csa_3G850570 PE=4 SV=1	T	Signal transduction mechanisms	probable LRR receptor-like serine/threonine-protein kinase At5g59680 [Cucurbita moschata]
Cmo_Chr01	394287	AT	A	AT,AT	10	10,0	A,A	12	0,12	INTRON	-	CmoCh01G000850	[T]	Signal transduction mechanisms	Molecular Function: protein kinase activity (GO:0004672);; Molecular Function: ATP binding (GO:0005524);; Cellular Component: integral component of membrane (GO:0016021);	K16224|3.0e-189|brp:103829497|K16224 senescence-induced receptor-like serine/threonine-protein kinase | (RefSeq) senescence-induced receptor-like serine/threonine-protein kinase isoform X2	--	--	Malectin-like domain	Probable LRR receptor-like serine/threonine-protein kinase At5g59680 OS=Arabidopsis thaliana OX=3702 GN=At5g59680 PE=1 SV=1	Protein kinase domain-containing protein OS=Cucumis sativus OX=3659 GN=Csa_3G850570 PE=4 SV=1	T	Signal transduction mechanisms	probable LRR receptor-like serine/threonine-protein kinase At5g59680 [Cucurbita moschata]
Cmo_Chr01	395139	T	TA	T,T	18	18,0	TA,TA	26	0,26	DOWNSTREAM	-	CmoCh01G000850	[T]	Signal transduction mechanisms	Molecular Function: protein kinase activity (GO:0004672);; Molecular Function: ATP binding (GO:0005524);; Cellular Component: integral component of membrane (GO:0016021);	K16224|3.0e-189|brp:103829497|K16224 senescence-induced receptor-like serine/threonine-protein kinase | (RefSeq) senescence-induced receptor-like serine/threonine-protein kinase isoform X2	--	--	Malectin-like domain	Probable LRR receptor-like serine/threonine-protein kinase At5g59680 OS=Arabidopsis thaliana OX=3702 GN=At5g59680 PE=1 SV=1	Protein kinase domain-containing protein OS=Cucumis sativus OX=3659 GN=Csa_3G850570 PE=4 SV=1	T	Signal transduction mechanisms	probable LRR receptor-like serine/threonine-protein kinase At5g59680 [Cucurbita moschata]
Cmo_Chr01	395633	TAAA	T	TAAA,TAAA	9	9,0	T,T	17	0,17	UPSTREAM	-	CmoCh01G000860	[T]	Signal transduction mechanisms	Molecular Function: protein kinase activity (GO:0004672);; Molecular Function: ATP binding (GO:0005524);; Cellular Component: integral component of membrane (GO:0016021);	K16224|3.6e-184|brp:103829497|K16224 senescence-induced receptor-like serine/threonine-protein kinase | (RefSeq) senescence-induced receptor-like serine/threonine-protein kinase isoform X2	--	--	Malectin-like domain	Receptor-like protein kinase At3g21340 OS=Arabidopsis thaliana OX=3702 GN=At3g21340 PE=1 SV=1	Protein kinase domain-containing protein OS=Cucumis sativus OX=3659 GN=Csa_3G850570 PE=4 SV=1	T	Signal transduction mechanisms	LRR receptor-like serine/threonine-protein kinase IOS1 isoform X1 [Cucurbita moschata]
Cmo_Chr01	395717	CG	C	CG,CG	9	9,0	C,C	9	0,9	UPSTREAM	-	CmoCh01G000860	[T]	Signal transduction mechanisms	Molecular Function: protein kinase activity (GO:0004672);; Molecular Function: ATP binding (GO:0005524);; Cellular Component: integral component of membrane (GO:0016021);	K16224|3.6e-184|brp:103829497|K16224 senescence-induced receptor-like serine/threonine-protein kinase | (RefSeq) senescence-induced receptor-like serine/threonine-protein kinase isoform X2	--	--	Malectin-like domain	Receptor-like protein kinase At3g21340 OS=Arabidopsis thaliana OX=3702 GN=At3g21340 PE=1 SV=1	Protein kinase domain-containing protein OS=Cucumis sativus OX=3659 GN=Csa_3G850570 PE=4 SV=1	T	Signal transduction mechanisms	LRR receptor-like serine/threonine-protein kinase IOS1 isoform X1 [Cucurbita moschata]
Cmo_Chr01	395800	AT	A	AT,A	6	4,2	AT,AT	6	6,0	UPSTREAM	-	CmoCh01G000860	[T]	Signal transduction mechanisms	Molecular Function: protein kinase activity (GO:0004672);; Molecular Function: ATP binding (GO:0005524);; Cellular Component: integral component of membrane (GO:0016021);	K16224|3.6e-184|brp:103829497|K16224 senescence-induced receptor-like serine/threonine-protein kinase | (RefSeq) senescence-induced receptor-like serine/threonine-protein kinase isoform X2	--	--	Malectin-like domain	Receptor-like protein kinase At3g21340 OS=Arabidopsis thaliana OX=3702 GN=At3g21340 PE=1 SV=1	Protein kinase domain-containing protein OS=Cucumis sativus OX=3659 GN=Csa_3G850570 PE=4 SV=1	T	Signal transduction mechanisms	LRR receptor-like serine/threonine-protein kinase IOS1 isoform X1 [Cucurbita moschata]
Cmo_Chr01	396049	TA	T	TA,T	14	9,5	TA,TA	14	14,0	UPSTREAM	-	CmoCh01G000860	[T]	Signal transduction mechanisms	Molecular Function: protein kinase activity (GO:0004672);; Molecular Function: ATP binding (GO:0005524);; Cellular Component: integral component of membrane (GO:0016021);	K16224|3.6e-184|brp:103829497|K16224 senescence-induced receptor-like serine/threonine-protein kinase | (RefSeq) senescence-induced receptor-like serine/threonine-protein kinase isoform X2	--	--	Malectin-like domain	Receptor-like protein kinase At3g21340 OS=Arabidopsis thaliana OX=3702 GN=At3g21340 PE=1 SV=1	Protein kinase domain-containing protein OS=Cucumis sativus OX=3659 GN=Csa_3G850570 PE=4 SV=1	T	Signal transduction mechanisms	LRR receptor-like serine/threonine-protein kinase IOS1 isoform X1 [Cucurbita moschata]
Cmo_Chr01	396222	A	AGATTGTAAC	A,AGATTGTAAC	15	8,7	A,A	12	12,0	UPSTREAM	-	CmoCh01G000860	[T]	Signal transduction mechanisms	Molecular Function: protein kinase activity (GO:0004672);; Molecular Function: ATP binding (GO:0005524);; Cellular Component: integral component of membrane (GO:0016021);	K16224|3.6e-184|brp:103829497|K16224 senescence-induced receptor-like serine/threonine-protein kinase | (RefSeq) senescence-induced receptor-like serine/threonine-protein kinase isoform X2	--	--	Malectin-like domain	Receptor-like protein kinase At3g21340 OS=Arabidopsis thaliana OX=3702 GN=At3g21340 PE=1 SV=1	Protein kinase domain-containing protein OS=Cucumis sativus OX=3659 GN=Csa_3G850570 PE=4 SV=1	T	Signal transduction mechanisms	LRR receptor-like serine/threonine-protein kinase IOS1 isoform X1 [Cucurbita moschata]
Cmo_Chr01	397843	TA	T	TA,T	10	8,2	TA,TA	16	16,0	INTRON	-	CmoCh01G000860	[T]	Signal transduction mechanisms	Molecular Function: protein kinase activity (GO:0004672);; Molecular Function: ATP binding (GO:0005524);; Cellular Component: integral component of membrane (GO:0016021);	K16224|3.6e-184|brp:103829497|K16224 senescence-induced receptor-like serine/threonine-protein kinase | (RefSeq) senescence-induced receptor-like serine/threonine-protein kinase isoform X2	--	--	Malectin-like domain	Receptor-like protein kinase At3g21340 OS=Arabidopsis thaliana OX=3702 GN=At3g21340 PE=1 SV=1	Protein kinase domain-containing protein OS=Cucumis sativus OX=3659 GN=Csa_3G850570 PE=4 SV=1	T	Signal transduction mechanisms	LRR receptor-like serine/threonine-protein kinase IOS1 isoform X1 [Cucurbita moschata]
Cmo_Chr01	398196	ATTGTCCACT	A	ATTGTCCACT,A	10	7,3	ATTGTCCACT,ATTGTCCACT	9	9,0	INTRON	-	CmoCh01G000860	[T]	Signal transduction mechanisms	Molecular Function: protein kinase activity (GO:0004672);; Molecular Function: ATP binding (GO:0005524);; Cellular Component: integral component of membrane (GO:0016021);	K16224|3.6e-184|brp:103829497|K16224 senescence-induced receptor-like serine/threonine-protein kinase | (RefSeq) senescence-induced receptor-like serine/threonine-protein kinase isoform X2	--	--	Malectin-like domain	Receptor-like protein kinase At3g21340 OS=Arabidopsis thaliana OX=3702 GN=At3g21340 PE=1 SV=1	Protein kinase domain-containing protein OS=Cucumis sativus OX=3659 GN=Csa_3G850570 PE=4 SV=1	T	Signal transduction mechanisms	LRR receptor-like serine/threonine-protein kinase IOS1 isoform X1 [Cucurbita moschata]
Cmo_Chr01	398483	A	AAAG	A,AAAG	11	6,5	A,A	8	8,0	CODON_INSERTION	aag/AAGaag	CmoCh01G000860	[T]	Signal transduction mechanisms	Molecular Function: protein kinase activity (GO:0004672);; Molecular Function: ATP binding (GO:0005524);; Cellular Component: integral component of membrane (GO:0016021);	K16224|3.6e-184|brp:103829497|K16224 senescence-induced receptor-like serine/threonine-protein kinase | (RefSeq) senescence-induced receptor-like serine/threonine-protein kinase isoform X2	--	--	Malectin-like domain	Receptor-like protein kinase At3g21340 OS=Arabidopsis thaliana OX=3702 GN=At3g21340 PE=1 SV=1	Protein kinase domain-containing protein OS=Cucumis sativus OX=3659 GN=Csa_3G850570 PE=4 SV=1	T	Signal transduction mechanisms	LRR receptor-like serine/threonine-protein kinase IOS1 isoform X1 [Cucurbita moschata]
Cmo_Chr01	399287	TA	T	TA,TA	10	10,0	TA,T	7	5,2	INTRON	-	CmoCh01G000860	[T]	Signal transduction mechanisms	Molecular Function: protein kinase activity (GO:0004672);; Molecular Function: ATP binding (GO:0005524);; Cellular Component: integral component of membrane (GO:0016021);	K16224|3.6e-184|brp:103829497|K16224 senescence-induced receptor-like serine/threonine-protein kinase | (RefSeq) senescence-induced receptor-like serine/threonine-protein kinase isoform X2	--	--	Malectin-like domain	Receptor-like protein kinase At3g21340 OS=Arabidopsis thaliana OX=3702 GN=At3g21340 PE=1 SV=1	Protein kinase domain-containing protein OS=Cucumis sativus OX=3659 GN=Csa_3G850570 PE=4 SV=1	T	Signal transduction mechanisms	LRR receptor-like serine/threonine-protein kinase IOS1 isoform X1 [Cucurbita moschata]
Cmo_Chr01	399621	T	TTA	T,T	3	3,0	TTA,TTA	6	0,6	INTRON	-	CmoCh01G000860	[T]	Signal transduction mechanisms	Molecular Function: protein kinase activity (GO:0004672);; Molecular Function: ATP binding (GO:0005524);; Cellular Component: integral component of membrane (GO:0016021);	K16224|3.6e-184|brp:103829497|K16224 senescence-induced receptor-like serine/threonine-protein kinase | (RefSeq) senescence-induced receptor-like serine/threonine-protein kinase isoform X2	--	--	Malectin-like domain	Receptor-like protein kinase At3g21340 OS=Arabidopsis thaliana OX=3702 GN=At3g21340 PE=1 SV=1	Protein kinase domain-containing protein OS=Cucumis sativus OX=3659 GN=Csa_3G850570 PE=4 SV=1	T	Signal transduction mechanisms	LRR receptor-like serine/threonine-protein kinase IOS1 isoform X1 [Cucurbita moschata]
Cmo_Chr01	400267	ATT	A	ATT,A	14	10,4	A,A	12	0,12	DOWNSTREAM	-	CmoCh01G000860	[T]	Signal transduction mechanisms	Molecular Function: protein kinase activity (GO:0004672);; Molecular Function: ATP binding (GO:0005524);; Cellular Component: integral component of membrane (GO:0016021);	K16224|3.6e-184|brp:103829497|K16224 senescence-induced receptor-like serine/threonine-protein kinase | (RefSeq) senescence-induced receptor-like serine/threonine-protein kinase isoform X2	--	--	Malectin-like domain	Receptor-like protein kinase At3g21340 OS=Arabidopsis thaliana OX=3702 GN=At3g21340 PE=1 SV=1	Protein kinase domain-containing protein OS=Cucumis sativus OX=3659 GN=Csa_3G850570 PE=4 SV=1	T	Signal transduction mechanisms	LRR receptor-like serine/threonine-protein kinase IOS1 isoform X1 [Cucurbita moschata]
Cmo_Chr01	400787	TA	T	TA,T	11	5,6	T,T	10	0,10	UPSTREAM	-	CmoCh01G000870	[T]	Signal transduction mechanisms	Molecular Function: protein kinase activity (GO:0004672);; Molecular Function: ATP binding (GO:0005524);; Cellular Component: integral component of membrane (GO:0016021);	K16224|1.2e-169|brp:103829497|K16224 senescence-induced receptor-like serine/threonine-protein kinase | (RefSeq) senescence-induced receptor-like serine/threonine-protein kinase isoform X2	--	--	Malectin-like domain	LRR receptor-like serine/threonine-protein kinase IOS1 OS=Arabidopsis thaliana OX=3702 GN=IOS1 PE=1 SV=1	probable LRR receptor-like serine/threonine-protein kinase At1g51810 OS=Cucumis melo OX=3656 GN=LOC103489994 PE=4 SV=1	T	Signal transduction mechanisms	LRR receptor-like serine/threonine-protein kinase IOS1 [Cucurbita moschata]
Cmo_Chr01	400927	TAC	T	TAC,T	7	4,3	T,T	15	0,15	UPSTREAM	-	CmoCh01G000870	[T]	Signal transduction mechanisms	Molecular Function: protein kinase activity (GO:0004672);; Molecular Function: ATP binding (GO:0005524);; Cellular Component: integral component of membrane (GO:0016021);	K16224|1.2e-169|brp:103829497|K16224 senescence-induced receptor-like serine/threonine-protein kinase | (RefSeq) senescence-induced receptor-like serine/threonine-protein kinase isoform X2	--	--	Malectin-like domain	LRR receptor-like serine/threonine-protein kinase IOS1 OS=Arabidopsis thaliana OX=3702 GN=IOS1 PE=1 SV=1	probable LRR receptor-like serine/threonine-protein kinase At1g51810 OS=Cucumis melo OX=3656 GN=LOC103489994 PE=4 SV=1	T	Signal transduction mechanisms	LRR receptor-like serine/threonine-protein kinase IOS1 [Cucurbita moschata]
Cmo_Chr01	401401	CACCTTGCT	C	CACCTTGCT,C	12	4,8	C,C	14	0,14	INTRON	-	CmoCh01G000870	[T]	Signal transduction mechanisms	Molecular Function: protein kinase activity (GO:0004672);; Molecular Function: ATP binding (GO:0005524);; Cellular Component: integral component of membrane (GO:0016021);	K16224|1.2e-169|brp:103829497|K16224 senescence-induced receptor-like serine/threonine-protein kinase | (RefSeq) senescence-induced receptor-like serine/threonine-protein kinase isoform X2	--	--	Malectin-like domain	LRR receptor-like serine/threonine-protein kinase IOS1 OS=Arabidopsis thaliana OX=3702 GN=IOS1 PE=1 SV=1	probable LRR receptor-like serine/threonine-protein kinase At1g51810 OS=Cucumis melo OX=3656 GN=LOC103489994 PE=4 SV=1	T	Signal transduction mechanisms	LRR receptor-like serine/threonine-protein kinase IOS1 [Cucurbita moschata]
Cmo_Chr01	402656	C	CT	C,CT	12	7,5	CT,CT	10	0,10	INTRON	-	CmoCh01G000870	[T]	Signal transduction mechanisms	Molecular Function: protein kinase activity (GO:0004672);; Molecular Function: ATP binding (GO:0005524);; Cellular Component: integral component of membrane (GO:0016021);	K16224|1.2e-169|brp:103829497|K16224 senescence-induced receptor-like serine/threonine-protein kinase | (RefSeq) senescence-induced receptor-like serine/threonine-protein kinase isoform X2	--	--	Malectin-like domain	LRR receptor-like serine/threonine-protein kinase IOS1 OS=Arabidopsis thaliana OX=3702 GN=IOS1 PE=1 SV=1	probable LRR receptor-like serine/threonine-protein kinase At1g51810 OS=Cucumis melo OX=3656 GN=LOC103489994 PE=4 SV=1	T	Signal transduction mechanisms	LRR receptor-like serine/threonine-protein kinase IOS1 [Cucurbita moschata]
Cmo_Chr01	408488	G	GAA	G,GAA	8	6,2	GAA,GAA	15	0,15	INTRON	-	CmoCh01G000880
Cmo_Chr01	408804	TA	T	TA,TA	10	10,0	T,T	11	0,11	INTRON	-	CmoCh01G000880
Cmo_Chr01	411014	AG	A	AG,AG	4	4,0	A,A	5	0,5	UPSTREAM	-	CmoCh01G000890	[G]	Carbohydrate transport and metabolism	Molecular Function: 6-phosphofructokinase activity (GO:0003872);; Molecular Function: ATP binding (GO:0005524);; Cellular Component: cytoplasm (GO:0005737);; Biological Process: fructose 6-phosphate metabolic process (GO:0006002);; Molecular Function: metal ion binding (GO:0046872);	K00850|3.4e-280|cmos:111452403|K00850 6-phosphofructokinase 1 [EC:2.7.1.11] | (RefSeq) ATP-dependent 6-phosphofructokinase 3-like	[G]	Carbohydrate transport and metabolism	Phosphofructokinase	ATP-dependent 6-phosphofructokinase 3 OS=Arabidopsis thaliana OX=3702 GN=PFK3 PE=1 SV=1	ATP-dependent 6-phosphofructokinase OS=Cucumis melo var. makuwa OX=1194695 GN=PFK PE=3 SV=1	G	Carbohydrate transport and metabolism	ATP-dependent 6-phosphofructokinase 3-like [Cucurbita moschata]
Cmo_Chr01	411209	T	TAGA	T,TAGA	7	4,3	TAGA,TAGA	5	0,5	UPSTREAM	-	CmoCh01G000890	[G]	Carbohydrate transport and metabolism	Molecular Function: 6-phosphofructokinase activity (GO:0003872);; Molecular Function: ATP binding (GO:0005524);; Cellular Component: cytoplasm (GO:0005737);; Biological Process: fructose 6-phosphate metabolic process (GO:0006002);; Molecular Function: metal ion binding (GO:0046872);	K00850|3.4e-280|cmos:111452403|K00850 6-phosphofructokinase 1 [EC:2.7.1.11] | (RefSeq) ATP-dependent 6-phosphofructokinase 3-like	[G]	Carbohydrate transport and metabolism	Phosphofructokinase	ATP-dependent 6-phosphofructokinase 3 OS=Arabidopsis thaliana OX=3702 GN=PFK3 PE=1 SV=1	ATP-dependent 6-phosphofructokinase OS=Cucumis melo var. makuwa OX=1194695 GN=PFK PE=3 SV=1	G	Carbohydrate transport and metabolism	ATP-dependent 6-phosphofructokinase 3-like [Cucurbita moschata]
Cmo_Chr01	411340	T	TC	T,TC	7	3,4	TC,TC	7	0,7	UPSTREAM	-	CmoCh01G000890	[G]	Carbohydrate transport and metabolism	Molecular Function: 6-phosphofructokinase activity (GO:0003872);; Molecular Function: ATP binding (GO:0005524);; Cellular Component: cytoplasm (GO:0005737);; Biological Process: fructose 6-phosphate metabolic process (GO:0006002);; Molecular Function: metal ion binding (GO:0046872);	K00850|3.4e-280|cmos:111452403|K00850 6-phosphofructokinase 1 [EC:2.7.1.11] | (RefSeq) ATP-dependent 6-phosphofructokinase 3-like	[G]	Carbohydrate transport and metabolism	Phosphofructokinase	ATP-dependent 6-phosphofructokinase 3 OS=Arabidopsis thaliana OX=3702 GN=PFK3 PE=1 SV=1	ATP-dependent 6-phosphofructokinase OS=Cucumis melo var. makuwa OX=1194695 GN=PFK PE=3 SV=1	G	Carbohydrate transport and metabolism	ATP-dependent 6-phosphofructokinase 3-like [Cucurbita moschata]
Cmo_Chr01	411527	TA	T	TA,T	8	3,5	T,T	9	0,9	UPSTREAM	-	CmoCh01G000900	[R]	General function prediction only	Molecular Function: metalloendopeptidase activity (GO:0004222);; Cellular Component: mitochondrion (GO:0005739);; Biological Process: protein processing involved in protein targeting to mitochondrion (GO:0006627);; Molecular Function: metal ion binding (GO:0046872);	K01412|2.3e-282|cmos:111452402|K01412 mitochondrial-processing peptidase subunit alpha [EC:3.4.24.64] | (RefSeq) mitochondrial-processing peptidase subunit alpha-like	[O]	Posttranslational modification, protein turnover, chaperones	Insulinase (Peptidase family M16)	Mitochondrial-processing peptidase subunit alpha OS=Solanum tuberosum OX=4113 GN=MPP PE=1 SV=1	Alpha-MPP OS=Cucumis melo var. makuwa OX=1194695 GN=E5676_scaffold323G00220 PE=3 SV=1	O	Posttranslational modification, protein turnover, chaperones	mitochondrial-processing peptidase subunit alpha-like [Cucurbita moschata]
Cmo_Chr01	411570	TGGAAATTTA	T	TGGAAATTTA,T	8	3,5	T,T	9	0,9	UPSTREAM	-	CmoCh01G000900	[R]	General function prediction only	Molecular Function: metalloendopeptidase activity (GO:0004222);; Cellular Component: mitochondrion (GO:0005739);; Biological Process: protein processing involved in protein targeting to mitochondrion (GO:0006627);; Molecular Function: metal ion binding (GO:0046872);	K01412|2.3e-282|cmos:111452402|K01412 mitochondrial-processing peptidase subunit alpha [EC:3.4.24.64] | (RefSeq) mitochondrial-processing peptidase subunit alpha-like	[O]	Posttranslational modification, protein turnover, chaperones	Insulinase (Peptidase family M16)	Mitochondrial-processing peptidase subunit alpha OS=Solanum tuberosum OX=4113 GN=MPP PE=1 SV=1	Alpha-MPP OS=Cucumis melo var. makuwa OX=1194695 GN=E5676_scaffold323G00220 PE=3 SV=1	O	Posttranslational modification, protein turnover, chaperones	mitochondrial-processing peptidase subunit alpha-like [Cucurbita moschata]
Cmo_Chr01	411704	CTT	C	CTT,CTT	1	1,0	C,C	3	0,3	UTR_5_PRIME	-	CmoCh01G000900	[R]	General function prediction only	Molecular Function: metalloendopeptidase activity (GO:0004222);; Cellular Component: mitochondrion (GO:0005739);; Biological Process: protein processing involved in protein targeting to mitochondrion (GO:0006627);; Molecular Function: metal ion binding (GO:0046872);	K01412|2.3e-282|cmos:111452402|K01412 mitochondrial-processing peptidase subunit alpha [EC:3.4.24.64] | (RefSeq) mitochondrial-processing peptidase subunit alpha-like	[O]	Posttranslational modification, protein turnover, chaperones	Insulinase (Peptidase family M16)	Mitochondrial-processing peptidase subunit alpha OS=Solanum tuberosum OX=4113 GN=MPP PE=1 SV=1	Alpha-MPP OS=Cucumis melo var. makuwa OX=1194695 GN=E5676_scaffold323G00220 PE=3 SV=1	O	Posttranslational modification, protein turnover, chaperones	mitochondrial-processing peptidase subunit alpha-like [Cucurbita moschata]
Cmo_Chr01	421497	C	CA	C,CA	10	2,8	C,C	8	8,0	UTR_3_PRIME	-	CmoCh01G000920	--	--	Molecular Function: actin monomer binding (GO:0003785);; Cellular Component: cytoskeleton (GO:0005856);; Cellular Component: cell cortex (GO:0005938);; Biological Process: sequestering of actin monomers (GO:0042989);	K05759|2.5e-71|cmax:111492701|K05759 profilin | (RefSeq) profilin-like isoform X1	[Z]	Cytoskeleton	Profilin	Profilin OS=Pyrus communis OX=23211 PE=1 SV=1	Profilin OS=Cucumis sativus OX=3659 GN=Csa_3G435030 PE=3 SV=1	Z	Cytoskeleton	profilin-like isoform X1 [Cucurbita moschata]
Cmo_Chr01	421651	GT	G	GT,G	11	4,7	GT,GT	9	9,0	UTR_3_PRIME	-	CmoCh01G000920	--	--	Molecular Function: actin monomer binding (GO:0003785);; Cellular Component: cytoskeleton (GO:0005856);; Cellular Component: cell cortex (GO:0005938);; Biological Process: sequestering of actin monomers (GO:0042989);	K05759|2.5e-71|cmax:111492701|K05759 profilin | (RefSeq) profilin-like isoform X1	[Z]	Cytoskeleton	Profilin	Profilin OS=Pyrus communis OX=23211 PE=1 SV=1	Profilin OS=Cucumis sativus OX=3659 GN=Csa_3G435030 PE=3 SV=1	Z	Cytoskeleton	profilin-like isoform X1 [Cucurbita moschata]
Cmo_Chr01	421708	C	CAA	C,CAA	12	6,6	C,C	13	13,0	DOWNSTREAM	-	CmoCh01G000920	--	--	Molecular Function: actin monomer binding (GO:0003785);; Cellular Component: cytoskeleton (GO:0005856);; Cellular Component: cell cortex (GO:0005938);; Biological Process: sequestering of actin monomers (GO:0042989);	K05759|2.5e-71|cmax:111492701|K05759 profilin | (RefSeq) profilin-like isoform X1	[Z]	Cytoskeleton	Profilin	Profilin OS=Pyrus communis OX=23211 PE=1 SV=1	Profilin OS=Cucumis sativus OX=3659 GN=Csa_3G435030 PE=3 SV=1	Z	Cytoskeleton	profilin-like isoform X1 [Cucurbita moschata]
Cmo_Chr01	421755	TC	T	TC,T	12	7,5	TC,TC	12	12,0	DOWNSTREAM	-	CmoCh01G000920	--	--	Molecular Function: actin monomer binding (GO:0003785);; Cellular Component: cytoskeleton (GO:0005856);; Cellular Component: cell cortex (GO:0005938);; Biological Process: sequestering of actin monomers (GO:0042989);	K05759|2.5e-71|cmax:111492701|K05759 profilin | (RefSeq) profilin-like isoform X1	[Z]	Cytoskeleton	Profilin	Profilin OS=Pyrus communis OX=23211 PE=1 SV=1	Profilin OS=Cucumis sativus OX=3659 GN=Csa_3G435030 PE=3 SV=1	Z	Cytoskeleton	profilin-like isoform X1 [Cucurbita moschata]
Cmo_Chr01	426378	A	AC	A,A	7	7,0	A,AC	12	10,2	INTRON	-	CmoCh01G000940	--	--	Molecular Function: protein binding (GO:0005515);	--	--	--	Protein of unknown function (DUF4005)	Protein IQ-DOMAIN 14 OS=Arabidopsis thaliana OX=3702 GN=IQD14 PE=1 SV=1	DUF4005 domain-containing protein OS=Cucumis sativus OX=3659 GN=Csa_3G435550 PE=4 SV=1	S	Function unknown	protein IQ-DOMAIN 14-like isoform X1 [Cucurbita moschata]
Cmo_Chr01	431903	AG	A	A,A	17	0,17	AG,AG	17	17,0	UPSTREAM	-	CmoCh01G000940	--	--	Molecular Function: protein binding (GO:0005515);	--	--	--	Protein of unknown function (DUF4005)	Protein IQ-DOMAIN 14 OS=Arabidopsis thaliana OX=3702 GN=IQD14 PE=1 SV=1	DUF4005 domain-containing protein OS=Cucumis sativus OX=3659 GN=Csa_3G435550 PE=4 SV=1	S	Function unknown	protein IQ-DOMAIN 14-like isoform X1 [Cucurbita moschata]
Cmo_Chr01	432435	C	CAA	CAA,CAA	11	0,11	C,C	16	14,0	DOWNSTREAM	-	CmoCh01G000950	--	--	Cellular Component: nucleus (GO:0005634);; Biological Process: regulation of transcription, DNA-templated (GO:0006355);; Biological Process: auxin-activated signaling pathway (GO:0009734);	K14484|1.1e-170|cmos:111452847|K14484 auxin-responsive protein IAA | (RefSeq) auxin-responsive protein IAA26-like	--	--	AUX/IAA family	Auxin-responsive protein IAA26 OS=Arabidopsis thaliana OX=3702 GN=IAA26 PE=1 SV=2	Auxin-responsive protein OS=Cucumis melo var. makuwa OX=1194695 GN=E5676_scaffold323G00290 PE=3 SV=1	K	Transcription	auxin-responsive protein IAA26-like [Cucurbita moschata]
Cmo_Chr01	435663	CT	C	C,C	2	0,2	CT,CT	3	3,0	INTRON	-	CmoCh01G000960
Cmo_Chr01	438731	ATATATATTTATTTATG	A	ATATATATTTATTTATG,ATATATATTTATTTATG	11	11,0	A,A	11	0,11	UPSTREAM	-	CmoCh01G000970	[T]	Signal transduction mechanisms	Molecular Function: protein kinase activity (GO:0004672);; Molecular Function: ATP binding (GO:0005524);; Cellular Component: integral component of membrane (GO:0016021);	K13429|2.3e-75|obr:102714037|K13429 chitin elicitor receptor kinase 1 | (RefSeq) chitin elicitor receptor kinase 1-like	--	--	Protein tyrosine and serine/threonine kinase	LysM domain receptor-like kinase 3 OS=Arabidopsis thaliana OX=3702 GN=LYK3 PE=2 SV=1	LysM domain receptor-like kinase 3 OS=Cucumis melo var. makuwa OX=1194695 GN=E5676_scaffold323G00300 PE=4 SV=1	T	Signal transduction mechanisms	lysM domain receptor-like kinase 3 [Cucurbita moschata]
Cmo_Chr01	438867	TATA	T	TATA,TATA	9	9,0	T,T	13	0,13	UPSTREAM	-	CmoCh01G000970	[T]	Signal transduction mechanisms	Molecular Function: protein kinase activity (GO:0004672);; Molecular Function: ATP binding (GO:0005524);; Cellular Component: integral component of membrane (GO:0016021);	K13429|2.3e-75|obr:102714037|K13429 chitin elicitor receptor kinase 1 | (RefSeq) chitin elicitor receptor kinase 1-like	--	--	Protein tyrosine and serine/threonine kinase	LysM domain receptor-like kinase 3 OS=Arabidopsis thaliana OX=3702 GN=LYK3 PE=2 SV=1	LysM domain receptor-like kinase 3 OS=Cucumis melo var. makuwa OX=1194695 GN=E5676_scaffold323G00300 PE=4 SV=1	T	Signal transduction mechanisms	lysM domain receptor-like kinase 3 [Cucurbita moschata]
Cmo_Chr01	438985	A	ACTCTCATTTGGGGCACC	A,A	7	7,0	ACTCTCATTTGGGGCACC,ACTCTCATTTGGGGCACC	11	0,11	UPSTREAM	-	CmoCh01G000970	[T]	Signal transduction mechanisms	Molecular Function: protein kinase activity (GO:0004672);; Molecular Function: ATP binding (GO:0005524);; Cellular Component: integral component of membrane (GO:0016021);	K13429|2.3e-75|obr:102714037|K13429 chitin elicitor receptor kinase 1 | (RefSeq) chitin elicitor receptor kinase 1-like	--	--	Protein tyrosine and serine/threonine kinase	LysM domain receptor-like kinase 3 OS=Arabidopsis thaliana OX=3702 GN=LYK3 PE=2 SV=1	LysM domain receptor-like kinase 3 OS=Cucumis melo var. makuwa OX=1194695 GN=E5676_scaffold323G00300 PE=4 SV=1	T	Signal transduction mechanisms	lysM domain receptor-like kinase 3 [Cucurbita moschata]
Cmo_Chr01	439404	T	TTTTC	T,T	7	7,0	TTTTC,TTTTC	6	0,6	UPSTREAM	-	CmoCh01G000970	[T]	Signal transduction mechanisms	Molecular Function: protein kinase activity (GO:0004672);; Molecular Function: ATP binding (GO:0005524);; Cellular Component: integral component of membrane (GO:0016021);	K13429|2.3e-75|obr:102714037|K13429 chitin elicitor receptor kinase 1 | (RefSeq) chitin elicitor receptor kinase 1-like	--	--	Protein tyrosine and serine/threonine kinase	LysM domain receptor-like kinase 3 OS=Arabidopsis thaliana OX=3702 GN=LYK3 PE=2 SV=1	LysM domain receptor-like kinase 3 OS=Cucumis melo var. makuwa OX=1194695 GN=E5676_scaffold323G00300 PE=4 SV=1	T	Signal transduction mechanisms	lysM domain receptor-like kinase 3 [Cucurbita moschata]
Cmo_Chr01	439640	TTA	T	TTA,TTA	10	10,0	TTA,T	9	1,8	UPSTREAM	-	CmoCh01G000970	[T]	Signal transduction mechanisms	Molecular Function: protein kinase activity (GO:0004672);; Molecular Function: ATP binding (GO:0005524);; Cellular Component: integral component of membrane (GO:0016021);	K13429|2.3e-75|obr:102714037|K13429 chitin elicitor receptor kinase 1 | (RefSeq) chitin elicitor receptor kinase 1-like	--	--	Protein tyrosine and serine/threonine kinase	LysM domain receptor-like kinase 3 OS=Arabidopsis thaliana OX=3702 GN=LYK3 PE=2 SV=1	LysM domain receptor-like kinase 3 OS=Cucumis melo var. makuwa OX=1194695 GN=E5676_scaffold323G00300 PE=4 SV=1	T	Signal transduction mechanisms	lysM domain receptor-like kinase 3 [Cucurbita moschata]
Cmo_Chr01	439851	T	TA	T,T	10	10,0	TA,TA	6	0,6	UPSTREAM	-	CmoCh01G000970	[T]	Signal transduction mechanisms	Molecular Function: protein kinase activity (GO:0004672);; Molecular Function: ATP binding (GO:0005524);; Cellular Component: integral component of membrane (GO:0016021);	K13429|2.3e-75|obr:102714037|K13429 chitin elicitor receptor kinase 1 | (RefSeq) chitin elicitor receptor kinase 1-like	--	--	Protein tyrosine and serine/threonine kinase	LysM domain receptor-like kinase 3 OS=Arabidopsis thaliana OX=3702 GN=LYK3 PE=2 SV=1	LysM domain receptor-like kinase 3 OS=Cucumis melo var. makuwa OX=1194695 GN=E5676_scaffold323G00300 PE=4 SV=1	T	Signal transduction mechanisms	lysM domain receptor-like kinase 3 [Cucurbita moschata]
Cmo_Chr01	440280	CCA	C	CCA,CCA	3	3,0	C,C	1	0,1	UPSTREAM	-	CmoCh01G000970	[T]	Signal transduction mechanisms	Molecular Function: protein kinase activity (GO:0004672);; Molecular Function: ATP binding (GO:0005524);; Cellular Component: integral component of membrane (GO:0016021);	K13429|2.3e-75|obr:102714037|K13429 chitin elicitor receptor kinase 1 | (RefSeq) chitin elicitor receptor kinase 1-like	--	--	Protein tyrosine and serine/threonine kinase	LysM domain receptor-like kinase 3 OS=Arabidopsis thaliana OX=3702 GN=LYK3 PE=2 SV=1	LysM domain receptor-like kinase 3 OS=Cucumis melo var. makuwa OX=1194695 GN=E5676_scaffold323G00300 PE=4 SV=1	T	Signal transduction mechanisms	lysM domain receptor-like kinase 3 [Cucurbita moschata]
Cmo_Chr01	440393	T	TCCTC	T,T	6	6,0	TCCTC,TCCTC	8	0,8	UTR_5_PRIME	-	CmoCh01G000970	[T]	Signal transduction mechanisms	Molecular Function: protein kinase activity (GO:0004672);; Molecular Function: ATP binding (GO:0005524);; Cellular Component: integral component of membrane (GO:0016021);	K13429|2.3e-75|obr:102714037|K13429 chitin elicitor receptor kinase 1 | (RefSeq) chitin elicitor receptor kinase 1-like	--	--	Protein tyrosine and serine/threonine kinase	LysM domain receptor-like kinase 3 OS=Arabidopsis thaliana OX=3702 GN=LYK3 PE=2 SV=1	LysM domain receptor-like kinase 3 OS=Cucumis melo var. makuwa OX=1194695 GN=E5676_scaffold323G00300 PE=4 SV=1	T	Signal transduction mechanisms	lysM domain receptor-like kinase 3 [Cucurbita moschata]
Cmo_Chr01	441471	A	ACTCCTG	A,A	17	17,0	ACTCCTG,ACTCCTG	17	0,17	CODON_INSERTION	act/aCTCCTGct	CmoCh01G000970	[T]	Signal transduction mechanisms	Molecular Function: protein kinase activity (GO:0004672);; Molecular Function: ATP binding (GO:0005524);; Cellular Component: integral component of membrane (GO:0016021);	K13429|2.3e-75|obr:102714037|K13429 chitin elicitor receptor kinase 1 | (RefSeq) chitin elicitor receptor kinase 1-like	--	--	Protein tyrosine and serine/threonine kinase	LysM domain receptor-like kinase 3 OS=Arabidopsis thaliana OX=3702 GN=LYK3 PE=2 SV=1	LysM domain receptor-like kinase 3 OS=Cucumis melo var. makuwa OX=1194695 GN=E5676_scaffold323G00300 PE=4 SV=1	T	Signal transduction mechanisms	lysM domain receptor-like kinase 3 [Cucurbita moschata]
Cmo_Chr01	441521	A	ACTTTG	A,A	14	14,0	ACTTTG,ACTTTG	14	0,14	INTRON	-	CmoCh01G000970	[T]	Signal transduction mechanisms	Molecular Function: protein kinase activity (GO:0004672);; Molecular Function: ATP binding (GO:0005524);; Cellular Component: integral component of membrane (GO:0016021);	K13429|2.3e-75|obr:102714037|K13429 chitin elicitor receptor kinase 1 | (RefSeq) chitin elicitor receptor kinase 1-like	--	--	Protein tyrosine and serine/threonine kinase	LysM domain receptor-like kinase 3 OS=Arabidopsis thaliana OX=3702 GN=LYK3 PE=2 SV=1	LysM domain receptor-like kinase 3 OS=Cucumis melo var. makuwa OX=1194695 GN=E5676_scaffold323G00300 PE=4 SV=1	T	Signal transduction mechanisms	lysM domain receptor-like kinase 3 [Cucurbita moschata]
Cmo_Chr01	441690	TC	T	TC,TC	10	10,0	T,T	14	0,14	INTRON	-	CmoCh01G000970	[T]	Signal transduction mechanisms	Molecular Function: protein kinase activity (GO:0004672);; Molecular Function: ATP binding (GO:0005524);; Cellular Component: integral component of membrane (GO:0016021);	K13429|2.3e-75|obr:102714037|K13429 chitin elicitor receptor kinase 1 | (RefSeq) chitin elicitor receptor kinase 1-like	--	--	Protein tyrosine and serine/threonine kinase	LysM domain receptor-like kinase 3 OS=Arabidopsis thaliana OX=3702 GN=LYK3 PE=2 SV=1	LysM domain receptor-like kinase 3 OS=Cucumis melo var. makuwa OX=1194695 GN=E5676_scaffold323G00300 PE=4 SV=1	T	Signal transduction mechanisms	lysM domain receptor-like kinase 3 [Cucurbita moschata]
Cmo_Chr01	441702	T	TTA	T,T	10	10,0	TTA,TTA	13	0,13	INTRON	-	CmoCh01G000970	[T]	Signal transduction mechanisms	Molecular Function: protein kinase activity (GO:0004672);; Molecular Function: ATP binding (GO:0005524);; Cellular Component: integral component of membrane (GO:0016021);	K13429|2.3e-75|obr:102714037|K13429 chitin elicitor receptor kinase 1 | (RefSeq) chitin elicitor receptor kinase 1-like	--	--	Protein tyrosine and serine/threonine kinase	LysM domain receptor-like kinase 3 OS=Arabidopsis thaliana OX=3702 GN=LYK3 PE=2 SV=1	LysM domain receptor-like kinase 3 OS=Cucumis melo var. makuwa OX=1194695 GN=E5676_scaffold323G00300 PE=4 SV=1	T	Signal transduction mechanisms	lysM domain receptor-like kinase 3 [Cucurbita moschata]
Cmo_Chr01	441724	AAT	A	AAT,AAT	12	12,0	A,A	11	0,11	INTRON	-	CmoCh01G000970	[T]	Signal transduction mechanisms	Molecular Function: protein kinase activity (GO:0004672);; Molecular Function: ATP binding (GO:0005524);; Cellular Component: integral component of membrane (GO:0016021);	K13429|2.3e-75|obr:102714037|K13429 chitin elicitor receptor kinase 1 | (RefSeq) chitin elicitor receptor kinase 1-like	--	--	Protein tyrosine and serine/threonine kinase	LysM domain receptor-like kinase 3 OS=Arabidopsis thaliana OX=3702 GN=LYK3 PE=2 SV=1	LysM domain receptor-like kinase 3 OS=Cucumis melo var. makuwa OX=1194695 GN=E5676_scaffold323G00300 PE=4 SV=1	T	Signal transduction mechanisms	lysM domain receptor-like kinase 3 [Cucurbita moschata]
Cmo_Chr01	443082	G	GC	G,G	10	10,0	GC,GC	10	0,10	INTRON	-	CmoCh01G000970	[T]	Signal transduction mechanisms	Molecular Function: protein kinase activity (GO:0004672);; Molecular Function: ATP binding (GO:0005524);; Cellular Component: integral component of membrane (GO:0016021);	K13429|2.3e-75|obr:102714037|K13429 chitin elicitor receptor kinase 1 | (RefSeq) chitin elicitor receptor kinase 1-like	--	--	Protein tyrosine and serine/threonine kinase	LysM domain receptor-like kinase 3 OS=Arabidopsis thaliana OX=3702 GN=LYK3 PE=2 SV=1	LysM domain receptor-like kinase 3 OS=Cucumis melo var. makuwa OX=1194695 GN=E5676_scaffold323G00300 PE=4 SV=1	T	Signal transduction mechanisms	lysM domain receptor-like kinase 3 [Cucurbita moschata]
Cmo_Chr01	443106	T	TGGCGC	T,T	11	11,0	TGGCGC,TGGCGC	10	0,10	INTRON	-	CmoCh01G000970	[T]	Signal transduction mechanisms	Molecular Function: protein kinase activity (GO:0004672);; Molecular Function: ATP binding (GO:0005524);; Cellular Component: integral component of membrane (GO:0016021);	K13429|2.3e-75|obr:102714037|K13429 chitin elicitor receptor kinase 1 | (RefSeq) chitin elicitor receptor kinase 1-like	--	--	Protein tyrosine and serine/threonine kinase	LysM domain receptor-like kinase 3 OS=Arabidopsis thaliana OX=3702 GN=LYK3 PE=2 SV=1	LysM domain receptor-like kinase 3 OS=Cucumis melo var. makuwa OX=1194695 GN=E5676_scaffold323G00300 PE=4 SV=1	T	Signal transduction mechanisms	lysM domain receptor-like kinase 3 [Cucurbita moschata]
Cmo_Chr01	443735	AGATAAATGTTTTGTGTAGAAGT	A	AGATAAATGTTTTGTGTAGAAGT,AGATAAATGTTTTGTGTAGAAGT	20	20,0	A,A	18	0,18	INTRON	-	CmoCh01G000970	[T]	Signal transduction mechanisms	Molecular Function: protein kinase activity (GO:0004672);; Molecular Function: ATP binding (GO:0005524);; Cellular Component: integral component of membrane (GO:0016021);	K13429|2.3e-75|obr:102714037|K13429 chitin elicitor receptor kinase 1 | (RefSeq) chitin elicitor receptor kinase 1-like	--	--	Protein tyrosine and serine/threonine kinase	LysM domain receptor-like kinase 3 OS=Arabidopsis thaliana OX=3702 GN=LYK3 PE=2 SV=1	LysM domain receptor-like kinase 3 OS=Cucumis melo var. makuwa OX=1194695 GN=E5676_scaffold323G00300 PE=4 SV=1	T	Signal transduction mechanisms	lysM domain receptor-like kinase 3 [Cucurbita moschata]
Cmo_Chr01	443929	C	CAGTAA	C,C	17	17,0	CAGTAA,CAGTAA	8	0,8	SPLICE_SITE_REGION	-	CmoCh01G000970	[T]	Signal transduction mechanisms	Molecular Function: protein kinase activity (GO:0004672);; Molecular Function: ATP binding (GO:0005524);; Cellular Component: integral component of membrane (GO:0016021);	K13429|2.3e-75|obr:102714037|K13429 chitin elicitor receptor kinase 1 | (RefSeq) chitin elicitor receptor kinase 1-like	--	--	Protein tyrosine and serine/threonine kinase	LysM domain receptor-like kinase 3 OS=Arabidopsis thaliana OX=3702 GN=LYK3 PE=2 SV=1	LysM domain receptor-like kinase 3 OS=Cucumis melo var. makuwa OX=1194695 GN=E5676_scaffold323G00300 PE=4 SV=1	T	Signal transduction mechanisms	lysM domain receptor-like kinase 3 [Cucurbita moschata]
Cmo_Chr01	444371	A	ATGTC	A,A	10	10,0	ATGTC,ATGTC	9	0,9	DOWNSTREAM	-	CmoCh01G000970	[T]	Signal transduction mechanisms	Molecular Function: protein kinase activity (GO:0004672);; Molecular Function: ATP binding (GO:0005524);; Cellular Component: integral component of membrane (GO:0016021);	K13429|2.3e-75|obr:102714037|K13429 chitin elicitor receptor kinase 1 | (RefSeq) chitin elicitor receptor kinase 1-like	--	--	Protein tyrosine and serine/threonine kinase	LysM domain receptor-like kinase 3 OS=Arabidopsis thaliana OX=3702 GN=LYK3 PE=2 SV=1	LysM domain receptor-like kinase 3 OS=Cucumis melo var. makuwa OX=1194695 GN=E5676_scaffold323G00300 PE=4 SV=1	T	Signal transduction mechanisms	lysM domain receptor-like kinase 3 [Cucurbita moschata]
Cmo_Chr01	444518	CAACTCCAACATTTATCT	C	CAACTCCAACATTTATCT,CAACTCCAACATTTATCT	7	7,0	C,C	2	0,2	DOWNSTREAM	-	CmoCh01G000970	[T]	Signal transduction mechanisms	Molecular Function: protein kinase activity (GO:0004672);; Molecular Function: ATP binding (GO:0005524);; Cellular Component: integral component of membrane (GO:0016021);	K13429|2.3e-75|obr:102714037|K13429 chitin elicitor receptor kinase 1 | (RefSeq) chitin elicitor receptor kinase 1-like	--	--	Protein tyrosine and serine/threonine kinase	LysM domain receptor-like kinase 3 OS=Arabidopsis thaliana OX=3702 GN=LYK3 PE=2 SV=1	LysM domain receptor-like kinase 3 OS=Cucumis melo var. makuwa OX=1194695 GN=E5676_scaffold323G00300 PE=4 SV=1	T	Signal transduction mechanisms	lysM domain receptor-like kinase 3 [Cucurbita moschata]
Cmo_Chr01	444591	C	CT	C,C	11	11,0	N	.	.	DOWNSTREAM	-	CmoCh01G000970	[T]	Signal transduction mechanisms	Molecular Function: protein kinase activity (GO:0004672);; Molecular Function: ATP binding (GO:0005524);; Cellular Component: integral component of membrane (GO:0016021);	K13429|2.3e-75|obr:102714037|K13429 chitin elicitor receptor kinase 1 | (RefSeq) chitin elicitor receptor kinase 1-like	--	--	Protein tyrosine and serine/threonine kinase	LysM domain receptor-like kinase 3 OS=Arabidopsis thaliana OX=3702 GN=LYK3 PE=2 SV=1	LysM domain receptor-like kinase 3 OS=Cucumis melo var. makuwa OX=1194695 GN=E5676_scaffold323G00300 PE=4 SV=1	T	Signal transduction mechanisms	lysM domain receptor-like kinase 3 [Cucurbita moschata]
Cmo_Chr01	444606	T	TA	T,T	12	12,0	N	.	.	UPSTREAM	-	CmoCh01G000980	--	--	--	--	--	--	--	--	Uncharacterized protein OS=Cucumis melo var. makuwa OX=1194695 GN=E6C27_scaffold404G001170 PE=4 SV=1	--	--	uncharacterized protein LOC111452243 [Cucurbita moschata]
Cmo_Chr01	444670	GC	G	GC,GC	18	18,0	N	.	.	UPSTREAM	-	CmoCh01G000980	--	--	--	--	--	--	--	--	Uncharacterized protein OS=Cucumis melo var. makuwa OX=1194695 GN=E6C27_scaffold404G001170 PE=4 SV=1	--	--	uncharacterized protein LOC111452243 [Cucurbita moschata]
Cmo_Chr01	444735	A	ATTTTT	A,A	17	16,0	ATTTTT,ATTTTT	3	0,3	UPSTREAM	-	CmoCh01G000980	--	--	--	--	--	--	--	--	Uncharacterized protein OS=Cucumis melo var. makuwa OX=1194695 GN=E6C27_scaffold404G001170 PE=4 SV=1	--	--	uncharacterized protein LOC111452243 [Cucurbita moschata]
Cmo_Chr01	445511	TCC	T	TCC,TCC	4	4,0	T,T	14	0,14	INTRON	-	CmoCh01G000980	--	--	--	--	--	--	--	--	Uncharacterized protein OS=Cucumis melo var. makuwa OX=1194695 GN=E6C27_scaffold404G001170 PE=4 SV=1	--	--	uncharacterized protein LOC111452243 [Cucurbita moschata]
Cmo_Chr01	445636	T	TATC	T,T	8	8,0	TATC,TATC	25	0,25	INTRON	-	CmoCh01G000980	--	--	--	--	--	--	--	--	Uncharacterized protein OS=Cucumis melo var. makuwa OX=1194695 GN=E6C27_scaffold404G001170 PE=4 SV=1	--	--	uncharacterized protein LOC111452243 [Cucurbita moschata]
Cmo_Chr01	447498	ACTG	A	ACTG,ACTG	7	7,0	A,A	13	0,13	UTR_3_PRIME	-	CmoCh01G000980	--	--	--	--	--	--	--	--	Uncharacterized protein OS=Cucumis melo var. makuwa OX=1194695 GN=E6C27_scaffold404G001170 PE=4 SV=1	--	--	uncharacterized protein LOC111452243 [Cucurbita moschata]
Cmo_Chr01	447524	A	AC	A,A	5	5,0	AC,AC	15	0,15	UTR_3_PRIME	-	CmoCh01G000980	--	--	--	--	--	--	--	--	Uncharacterized protein OS=Cucumis melo var. makuwa OX=1194695 GN=E6C27_scaffold404G001170 PE=4 SV=1	--	--	uncharacterized protein LOC111452243 [Cucurbita moschata]
Cmo_Chr01	447824	TA	T	TA,TA	4	4,0	T,T	17	0,17	INTRON	-	CmoCh01G000990	--	--	Biological Process: phosphorelay signal transduction system (GO:0000160);; Cellular Component: nucleus (GO:0005634);; Cellular Component: cytoplasm (GO:0005737);; Biological Process: cytokinin-activated signaling pathway (GO:0009736);; Molecular Function: histidine phosphotransfer kinase activity (GO:0009927);; Biological Process: phosphorylation (GO:0016310);; Molecular Function: protein histidi…	K14490|7.6e-79|cmos:111452245|K14490 histidine-containing phosphotransfer peotein | (RefSeq) histidine-containing phosphotransfer protein 4-like isoform X1	[T]	Signal transduction mechanisms	Hpt domain	Pseudo histidine-containing phosphotransfer protein 5 OS=Oryza sativa subsp. japonica OX=39947 GN=PHP5 PE=2 SV=1	HPt domain-containing protein OS=Cucumis sativus OX=3659 GN=Csa_3G444610 PE=4 SV=1	T	Signal transduction mechanisms	histidine-containing phosphotransfer protein 4-like isoform X1 [Cucurbita moschata]
Cmo_Chr01	447914	CA	C	C,C	8	0,8	CA,CA	8	8,0	INTRON	-	CmoCh01G000990	--	--	Biological Process: phosphorelay signal transduction system (GO:0000160);; Cellular Component: nucleus (GO:0005634);; Cellular Component: cytoplasm (GO:0005737);; Biological Process: cytokinin-activated signaling pathway (GO:0009736);; Molecular Function: histidine phosphotransfer kinase activity (GO:0009927);; Biological Process: phosphorylation (GO:0016310);; Molecular Function: protein histidi…	K14490|7.6e-79|cmos:111452245|K14490 histidine-containing phosphotransfer peotein | (RefSeq) histidine-containing phosphotransfer protein 4-like isoform X1	[T]	Signal transduction mechanisms	Hpt domain	Pseudo histidine-containing phosphotransfer protein 5 OS=Oryza sativa subsp. japonica OX=39947 GN=PHP5 PE=2 SV=1	HPt domain-containing protein OS=Cucumis sativus OX=3659 GN=Csa_3G444610 PE=4 SV=1	T	Signal transduction mechanisms	histidine-containing phosphotransfer protein 4-like isoform X1 [Cucurbita moschata]
Cmo_Chr01	447986	G	GTGGA	G,G	4	4,0	GTGGA,GTGGA	13	0,13	INTRON	-	CmoCh01G000990	--	--	Biological Process: phosphorelay signal transduction system (GO:0000160);; Cellular Component: nucleus (GO:0005634);; Cellular Component: cytoplasm (GO:0005737);; Biological Process: cytokinin-activated signaling pathway (GO:0009736);; Molecular Function: histidine phosphotransfer kinase activity (GO:0009927);; Biological Process: phosphorylation (GO:0016310);; Molecular Function: protein histidi…	K14490|7.6e-79|cmos:111452245|K14490 histidine-containing phosphotransfer peotein | (RefSeq) histidine-containing phosphotransfer protein 4-like isoform X1	[T]	Signal transduction mechanisms	Hpt domain	Pseudo histidine-containing phosphotransfer protein 5 OS=Oryza sativa subsp. japonica OX=39947 GN=PHP5 PE=2 SV=1	HPt domain-containing protein OS=Cucumis sativus OX=3659 GN=Csa_3G444610 PE=4 SV=1	T	Signal transduction mechanisms	histidine-containing phosphotransfer protein 4-like isoform X1 [Cucurbita moschata]
Cmo_Chr01	448177	C	CA	C,C	8	8,0	CA,CA	9	0,9	FRAME_SHIFT	cgt/cTgt	CmoCh01G000990	--	--	Biological Process: phosphorelay signal transduction system (GO:0000160);; Cellular Component: nucleus (GO:0005634);; Cellular Component: cytoplasm (GO:0005737);; Biological Process: cytokinin-activated signaling pathway (GO:0009736);; Molecular Function: histidine phosphotransfer kinase activity (GO:0009927);; Biological Process: phosphorylation (GO:0016310);; Molecular Function: protein histidi…	K14490|7.6e-79|cmos:111452245|K14490 histidine-containing phosphotransfer peotein | (RefSeq) histidine-containing phosphotransfer protein 4-like isoform X1	[T]	Signal transduction mechanisms	Hpt domain	Pseudo histidine-containing phosphotransfer protein 5 OS=Oryza sativa subsp. japonica OX=39947 GN=PHP5 PE=2 SV=1	HPt domain-containing protein OS=Cucumis sativus OX=3659 GN=Csa_3G444610 PE=4 SV=1	T	Signal transduction mechanisms	histidine-containing phosphotransfer protein 4-like isoform X1 [Cucurbita moschata]
Cmo_Chr01	448260	GCTT	G	GCTT,GCTT	9	9,0	G,G	19	0,19	INTRON	-	CmoCh01G000990	--	--	Biological Process: phosphorelay signal transduction system (GO:0000160);; Cellular Component: nucleus (GO:0005634);; Cellular Component: cytoplasm (GO:0005737);; Biological Process: cytokinin-activated signaling pathway (GO:0009736);; Molecular Function: histidine phosphotransfer kinase activity (GO:0009927);; Biological Process: phosphorylation (GO:0016310);; Molecular Function: protein histidi…	K14490|7.6e-79|cmos:111452245|K14490 histidine-containing phosphotransfer peotein | (RefSeq) histidine-containing phosphotransfer protein 4-like isoform X1	[T]	Signal transduction mechanisms	Hpt domain	Pseudo histidine-containing phosphotransfer protein 5 OS=Oryza sativa subsp. japonica OX=39947 GN=PHP5 PE=2 SV=1	HPt domain-containing protein OS=Cucumis sativus OX=3659 GN=Csa_3G444610 PE=4 SV=1	T	Signal transduction mechanisms	histidine-containing phosphotransfer protein 4-like isoform X1 [Cucurbita moschata]
Cmo_Chr01	448635	A	AT	A,A	11	11,0	AT,AT	13	0,13	INTRON	-	CmoCh01G000990	--	--	Biological Process: phosphorelay signal transduction system (GO:0000160);; Cellular Component: nucleus (GO:0005634);; Cellular Component: cytoplasm (GO:0005737);; Biological Process: cytokinin-activated signaling pathway (GO:0009736);; Molecular Function: histidine phosphotransfer kinase activity (GO:0009927);; Biological Process: phosphorylation (GO:0016310);; Molecular Function: protein histidi…	K14490|7.6e-79|cmos:111452245|K14490 histidine-containing phosphotransfer peotein | (RefSeq) histidine-containing phosphotransfer protein 4-like isoform X1	[T]	Signal transduction mechanisms	Hpt domain	Pseudo histidine-containing phosphotransfer protein 5 OS=Oryza sativa subsp. japonica OX=39947 GN=PHP5 PE=2 SV=1	HPt domain-containing protein OS=Cucumis sativus OX=3659 GN=Csa_3G444610 PE=4 SV=1	T	Signal transduction mechanisms	histidine-containing phosphotransfer protein 4-like isoform X1 [Cucurbita moschata]
Cmo_Chr01	449108	C	CA	C,C	7	7,0	CA,CA	19	1,18	UPSTREAM	-	CmoCh01G000990	--	--	Biological Process: phosphorelay signal transduction system (GO:0000160);; Cellular Component: nucleus (GO:0005634);; Cellular Component: cytoplasm (GO:0005737);; Biological Process: cytokinin-activated signaling pathway (GO:0009736);; Molecular Function: histidine phosphotransfer kinase activity (GO:0009927);; Biological Process: phosphorylation (GO:0016310);; Molecular Function: protein histidi…	K14490|7.6e-79|cmos:111452245|K14490 histidine-containing phosphotransfer peotein | (RefSeq) histidine-containing phosphotransfer protein 4-like isoform X1	[T]	Signal transduction mechanisms	Hpt domain	Pseudo histidine-containing phosphotransfer protein 5 OS=Oryza sativa subsp. japonica OX=39947 GN=PHP5 PE=2 SV=1	HPt domain-containing protein OS=Cucumis sativus OX=3659 GN=Csa_3G444610 PE=4 SV=1	T	Signal transduction mechanisms	histidine-containing phosphotransfer protein 4-like isoform X1 [Cucurbita moschata]
Cmo_Chr01	449200	A	AG	A,A	9	9,0	AG,AG	18	0,18	UPSTREAM	-	CmoCh01G000990	--	--	Biological Process: phosphorelay signal transduction system (GO:0000160);; Cellular Component: nucleus (GO:0005634);; Cellular Component: cytoplasm (GO:0005737);; Biological Process: cytokinin-activated signaling pathway (GO:0009736);; Molecular Function: histidine phosphotransfer kinase activity (GO:0009927);; Biological Process: phosphorylation (GO:0016310);; Molecular Function: protein histidi…	K14490|7.6e-79|cmos:111452245|K14490 histidine-containing phosphotransfer peotein | (RefSeq) histidine-containing phosphotransfer protein 4-like isoform X1	[T]	Signal transduction mechanisms	Hpt domain	Pseudo histidine-containing phosphotransfer protein 5 OS=Oryza sativa subsp. japonica OX=39947 GN=PHP5 PE=2 SV=1	HPt domain-containing protein OS=Cucumis sativus OX=3659 GN=Csa_3G444610 PE=4 SV=1	T	Signal transduction mechanisms	histidine-containing phosphotransfer protein 4-like isoform X1 [Cucurbita moschata]
Cmo_Chr01	449552	G	GGT	G,G	10	10,0	GGT,GGT	8	0,8	INTRON	-	CmoCh01G001000	[C]	Energy production and conversion	Molecular Function: malate dehydrogenase (decarboxylating) (NAD+) activity (GO:0004471);; Molecular Function: metal ion binding (GO:0046872);; Molecular Function: NAD binding (GO:0051287);	K00029|0.0e+00|cmos:111452242|K00029 malate dehydrogenase (oxaloacetate-decarboxylating)(NADP+) [EC:1.1.1.40] | (RefSeq) NADP-dependent malic enzyme-like	[C]	Energy production and conversion	Malic enzyme, NAD binding domain	NADP-dependent malic enzyme 4, chloroplastic OS=Arabidopsis thaliana OX=3702 GN=NADP-ME4 PE=1 SV=1	Malic enzyme OS=Cucumis melo OX=3656 GN=LOC103489969 PE=3 SV=1	C	Energy production and conversion	NADP-dependent malic enzyme-like [Cucurbita moschata]
Cmo_Chr01	454941	A	ATG	A,ATG	4	1,3	A,A	9	9,0	UTR_5_PRIME	-	CmoCh01G001000	[C]	Energy production and conversion	Molecular Function: malate dehydrogenase (decarboxylating) (NAD+) activity (GO:0004471);; Molecular Function: metal ion binding (GO:0046872);; Molecular Function: NAD binding (GO:0051287);	K00029|0.0e+00|cmos:111452242|K00029 malate dehydrogenase (oxaloacetate-decarboxylating)(NADP+) [EC:1.1.1.40] | (RefSeq) NADP-dependent malic enzyme-like	[C]	Energy production and conversion	Malic enzyme, NAD binding domain	NADP-dependent malic enzyme 4, chloroplastic OS=Arabidopsis thaliana OX=3702 GN=NADP-ME4 PE=1 SV=1	Malic enzyme OS=Cucumis melo OX=3656 GN=LOC103489969 PE=3 SV=1	C	Energy production and conversion	NADP-dependent malic enzyme-like [Cucurbita moschata]
Cmo_Chr01	455323	GA	G	G,G	2	0,2	N	.	.	UPSTREAM	-	CmoCh01G001000	[C]	Energy production and conversion	Molecular Function: malate dehydrogenase (decarboxylating) (NAD+) activity (GO:0004471);; Molecular Function: metal ion binding (GO:0046872);; Molecular Function: NAD binding (GO:0051287);	K00029|0.0e+00|cmos:111452242|K00029 malate dehydrogenase (oxaloacetate-decarboxylating)(NADP+) [EC:1.1.1.40] | (RefSeq) NADP-dependent malic enzyme-like	[C]	Energy production and conversion	Malic enzyme, NAD binding domain	NADP-dependent malic enzyme 4, chloroplastic OS=Arabidopsis thaliana OX=3702 GN=NADP-ME4 PE=1 SV=1	Malic enzyme OS=Cucumis melo OX=3656 GN=LOC103489969 PE=3 SV=1	C	Energy production and conversion	NADP-dependent malic enzyme-like [Cucurbita moschata]
Cmo_Chr01	456466	A	ATTTTGCATGAATTTTCAATTAGATAAACAATG	ATTTTGCATGAATTTTCAATTAGATAAACAATG,ATTTTGCATGAATTTTCAATTAGATAAACAATG	6	0,6	A,A	12	12,0	UPSTREAM	-	CmoCh01G001000	[C]	Energy production and conversion	Molecular Function: malate dehydrogenase (decarboxylating) (NAD+) activity (GO:0004471);; Molecular Function: metal ion binding (GO:0046872);; Molecular Function: NAD binding (GO:0051287);	K00029|0.0e+00|cmos:111452242|K00029 malate dehydrogenase (oxaloacetate-decarboxylating)(NADP+) [EC:1.1.1.40] | (RefSeq) NADP-dependent malic enzyme-like	[C]	Energy production and conversion	Malic enzyme, NAD binding domain	NADP-dependent malic enzyme 4, chloroplastic OS=Arabidopsis thaliana OX=3702 GN=NADP-ME4 PE=1 SV=1	Malic enzyme OS=Cucumis melo OX=3656 GN=LOC103489969 PE=3 SV=1	C	Energy production and conversion	NADP-dependent malic enzyme-like [Cucurbita moschata]
Cmo_Chr01	457193	T	TA	T,T	8	8,0	TA,TA	11	0,11	UPSTREAM	-	CmoCh01G001010	--	--	Cellular Component: integral component of membrane (GO:0016021);; Molecular Function: dioxygenase activity (GO:0051213);	--	--	--	non-haem dioxygenase in morphine synthesis N-terminal	--	DIOX_N domain-containing protein OS=Cucumis sativus OX=3659 GN=Csa_3G454120 PE=4 SV=1	S	Function unknown	uncharacterized protein LOC111452244 [Cucurbita moschata]
Cmo_Chr01	458314	C	CTAAGCCCAATTCATATGTAAGCCCAATTCATATG	C,C	10	10,0	CTAAGCCCAATTCATATGTAAGCCCAATTCATATG,CTAAGCCCAATTCATATGTAAGCCCAATTCATATG	10	0,10	UPSTREAM	-	CmoCh01G001010	--	--	Cellular Component: integral component of membrane (GO:0016021);; Molecular Function: dioxygenase activity (GO:0051213);	--	--	--	non-haem dioxygenase in morphine synthesis N-terminal	--	DIOX_N domain-containing protein OS=Cucumis sativus OX=3659 GN=Csa_3G454120 PE=4 SV=1	S	Function unknown	uncharacterized protein LOC111452244 [Cucurbita moschata]
Cmo_Chr01	460823	T	TAA	T,TAA	3	1,2	TAA,TAA	12	0,12	DOWNSTREAM	-	CmoCh01G001010	--	--	Cellular Component: integral component of membrane (GO:0016021);; Molecular Function: dioxygenase activity (GO:0051213);	--	--	--	non-haem dioxygenase in morphine synthesis N-terminal	--	DIOX_N domain-containing protein OS=Cucumis sativus OX=3659 GN=Csa_3G454120 PE=4 SV=1	S	Function unknown	uncharacterized protein LOC111452244 [Cucurbita moschata]
Cmo_Chr01	460968	A	AT	A,AT	10	6,4	AT,AT	14	0,14	DOWNSTREAM	-	CmoCh01G001010	--	--	Cellular Component: integral component of membrane (GO:0016021);; Molecular Function: dioxygenase activity (GO:0051213);	--	--	--	non-haem dioxygenase in morphine synthesis N-terminal	--	DIOX_N domain-containing protein OS=Cucumis sativus OX=3659 GN=Csa_3G454120 PE=4 SV=1	S	Function unknown	uncharacterized protein LOC111452244 [Cucurbita moschata]
Cmo_Chr01	461208	TC	T	TC,T	10	5,5	T,T	18	0,18	UPSTREAM	-	CmoCh01G001020	--	--	Molecular Function: DNA binding (GO:0003677);; Molecular Function: DNA-binding transcription factor activity (GO:0003700);; Cellular Component: nucleus (GO:0005634);	K09286|3.5e-106|cmos:111452624|K09286 EREBP-like factor | (RefSeq) ethylene-responsive transcription factor TINY-like	--	--	AP2 domain	Dehydration-responsive element-binding protein 3 OS=Arabidopsis thaliana OX=3702 GN=DREB3 PE=2 SV=1	Ethylene-responsive transcription factor TINY OS=Cucumis melo var. makuwa OX=1194695 GN=E5676_scaffold323G00580 PE=4 SV=1	K	Transcription	ethylene-responsive transcription factor TINY-like [Cucurbita moschata]
Cmo_Chr01	461528	C	CTCT	C,CTCT	7	3,4	C,C	7	7,0	UPSTREAM	-	CmoCh01G001020	--	--	Molecular Function: DNA binding (GO:0003677);; Molecular Function: DNA-binding transcription factor activity (GO:0003700);; Cellular Component: nucleus (GO:0005634);	K09286|3.5e-106|cmos:111452624|K09286 EREBP-like factor | (RefSeq) ethylene-responsive transcription factor TINY-like	--	--	AP2 domain	Dehydration-responsive element-binding protein 3 OS=Arabidopsis thaliana OX=3702 GN=DREB3 PE=2 SV=1	Ethylene-responsive transcription factor TINY OS=Cucumis melo var. makuwa OX=1194695 GN=E5676_scaffold323G00580 PE=4 SV=1	K	Transcription	ethylene-responsive transcription factor TINY-like [Cucurbita moschata]
Cmo_Chr01	462910	CT	C	CT,C	7	2,5	CT,CT	12	12,0	DOWNSTREAM	-	CmoCh01G001030	--	--	Cellular Component: nucleus (GO:0005634);; Molecular Function: zinc ion binding (GO:0008270);; Molecular Function: sequence-specific DNA binding (GO:0043565);; Biological Process: positive regulation of transcription, DNA-templated (GO:0045893);	K21630|1.1e-29|cpep:111804029|K21630 GATA-type zinc finger protein 1 | (RefSeq) GATA transcription factor 5-like isoform X1	[K]	Transcription	GATA zinc finger	GATA transcription factor 9 OS=Arabidopsis thaliana OX=3702 GN=GATA9 PE=2 SV=1	GATA transcription factor OS=Cucumis melo var. makuwa OX=1194695 GN=E5676_scaffold323G00650 PE=3 SV=1	K	Transcription	GATA transcription factor 4-like [Cucurbita moschata]
Cmo_Chr01	463177	TA	T	TA,T	5	1,4	TA,TA	5	5,0	DOWNSTREAM	-	CmoCh01G001030	--	--	Cellular Component: nucleus (GO:0005634);; Molecular Function: zinc ion binding (GO:0008270);; Molecular Function: sequence-specific DNA binding (GO:0043565);; Biological Process: positive regulation of transcription, DNA-templated (GO:0045893);	K21630|1.1e-29|cpep:111804029|K21630 GATA-type zinc finger protein 1 | (RefSeq) GATA transcription factor 5-like isoform X1	[K]	Transcription	GATA zinc finger	GATA transcription factor 9 OS=Arabidopsis thaliana OX=3702 GN=GATA9 PE=2 SV=1	GATA transcription factor OS=Cucumis melo var. makuwa OX=1194695 GN=E5676_scaffold323G00650 PE=3 SV=1	K	Transcription	GATA transcription factor 4-like [Cucurbita moschata]
Cmo_Chr01	464252	TA	T	TA,T	4	2,2	TA,TA	8	8,0	INTRON	-	CmoCh01G001030	--	--	Cellular Component: nucleus (GO:0005634);; Molecular Function: zinc ion binding (GO:0008270);; Molecular Function: sequence-specific DNA binding (GO:0043565);; Biological Process: positive regulation of transcription, DNA-templated (GO:0045893);	K21630|1.1e-29|cpep:111804029|K21630 GATA-type zinc finger protein 1 | (RefSeq) GATA transcription factor 5-like isoform X1	[K]	Transcription	GATA zinc finger	GATA transcription factor 9 OS=Arabidopsis thaliana OX=3702 GN=GATA9 PE=2 SV=1	GATA transcription factor OS=Cucumis melo var. makuwa OX=1194695 GN=E5676_scaffold323G00650 PE=3 SV=1	K	Transcription	GATA transcription factor 4-like [Cucurbita moschata]
Cmo_Chr01	465520	C	CCATACTTTGGATTGATTTTGTAA	C,CCATACTTTGGATTGATTTTGTAA	16	6,10	C,C	12	12,0	UPSTREAM	-	CmoCh01G001030	--	--	Cellular Component: nucleus (GO:0005634);; Molecular Function: zinc ion binding (GO:0008270);; Molecular Function: sequence-specific DNA binding (GO:0043565);; Biological Process: positive regulation of transcription, DNA-templated (GO:0045893);	K21630|1.1e-29|cpep:111804029|K21630 GATA-type zinc finger protein 1 | (RefSeq) GATA transcription factor 5-like isoform X1	[K]	Transcription	GATA zinc finger	GATA transcription factor 9 OS=Arabidopsis thaliana OX=3702 GN=GATA9 PE=2 SV=1	GATA transcription factor OS=Cucumis melo var. makuwa OX=1194695 GN=E5676_scaffold323G00650 PE=3 SV=1	K	Transcription	GATA transcription factor 4-like [Cucurbita moschata]
Cmo_Chr01	466047	TAA	T	TAA,T	6	5,1	TAA,TAA	10	10,0	UPSTREAM	-	CmoCh01G001030	--	--	Cellular Component: nucleus (GO:0005634);; Molecular Function: zinc ion binding (GO:0008270);; Molecular Function: sequence-specific DNA binding (GO:0043565);; Biological Process: positive regulation of transcription, DNA-templated (GO:0045893);	K21630|1.1e-29|cpep:111804029|K21630 GATA-type zinc finger protein 1 | (RefSeq) GATA transcription factor 5-like isoform X1	[K]	Transcription	GATA zinc finger	GATA transcription factor 9 OS=Arabidopsis thaliana OX=3702 GN=GATA9 PE=2 SV=1	GATA transcription factor OS=Cucumis melo var. makuwa OX=1194695 GN=E5676_scaffold323G00650 PE=3 SV=1	K	Transcription	GATA transcription factor 4-like [Cucurbita moschata]
Cmo_Chr01	466238	A	AG	A,AG	7	5,2	A,A	9	9,0	DOWNSTREAM	-	CmoCh01G001040
Cmo_Chr01	468294	CT	C	CT,C	5	3,2	CT,CT	6	6,0	DOWNSTREAM	-	CmoCh01G001050	--	--	--	--	--	--	Cotton fibre expressed protein	--	Uncharacterized protein OS=Cucumis sativus OX=3659 GN=Csa_3G462680 PE=4 SV=1	E	Amino acid transport and metabolism	uncharacterized protein LOC111452647 [Cucurbita moschata]
Cmo_Chr01	468378	G	GAA	G,GAA	5	2,3	G,G	7	7,0	DOWNSTREAM	-	CmoCh01G001050	--	--	--	--	--	--	Cotton fibre expressed protein	--	Uncharacterized protein OS=Cucumis sativus OX=3659 GN=Csa_3G462680 PE=4 SV=1	E	Amino acid transport and metabolism	uncharacterized protein LOC111452647 [Cucurbita moschata]
Cmo_Chr01	469741	CACAAACAAATCATTGGTGTTCA	C	C,C	9	0,9	CACAAACAAATCATTGGTGTTCA,CACAAACAAATCATTGGTGTTCA	9	9,0	DOWNSTREAM	-	CmoCh01G001060	--	--	Biological Process: intracellular protein transport (GO:0006886);	K00784|8.0e-150|pda:103702534|K00784 ribonuclease Z [EC:3.1.26.11] | (RefSeq) tRNase Z TRZ3, mitochondrial-like isoform X2	--	--	ENTH domain	Protein MODIFIED TRANSPORT TO THE VACUOLE 1 OS=Arabidopsis thaliana OX=3702 GN=MTV1 PE=1 SV=1	VHS domain-containing protein At3g16270 OS=Cucumis melo OX=3656 GN=LOC103489958 PE=4 SV=1	S	Function unknown	VHS domain-containing protein At3g16270-like [Cucurbita moschata]
Cmo_Chr01	470366	G	GT	G,GT	5	2,3	G,G	6	6,0	UTR_3_PRIME	-	CmoCh01G001060	--	--	Biological Process: intracellular protein transport (GO:0006886);	K00784|8.0e-150|pda:103702534|K00784 ribonuclease Z [EC:3.1.26.11] | (RefSeq) tRNase Z TRZ3, mitochondrial-like isoform X2	--	--	ENTH domain	Protein MODIFIED TRANSPORT TO THE VACUOLE 1 OS=Arabidopsis thaliana OX=3702 GN=MTV1 PE=1 SV=1	VHS domain-containing protein At3g16270 OS=Cucumis melo OX=3656 GN=LOC103489958 PE=4 SV=1	S	Function unknown	VHS domain-containing protein At3g16270-like [Cucurbita moschata]
Cmo_Chr01	478100	C	CT	N	.	.	C,C	6	6,0	INTRON	-	CmoCh01G001070	--	--	Cellular Component: integral component of membrane (GO:0016021);	K06664|7.1e-166|cmos:111452337|K06664 peroxin-2 | (RefSeq) peroxisome biogenesis protein 2-like	--	--	Pex2 / Pex12 amino terminal region	Peroxisome biogenesis protein 2 OS=Arabidopsis thaliana OX=3702 GN=PEX2 PE=1 SV=1	Uncharacterized protein OS=Cucumis melo var. makuwa OX=1194695 GN=E5676_scaffold323G00750 PE=4 SV=1	--	--	uncharacterized protein LOC111452845 [Cucurbita moschata]
Cmo_Chr01	484270	AT	A	A,A	12	0,12	AT,AT	11	11,0	UPSTREAM	-	CmoCh01G001080	--	--	Molecular Function: DNA-binding transcription activator activity, RNA polymerase II-specific (GO:0001228);; Cellular Component: nucleus (GO:0005634);; Molecular Function: protein dimerization activity (GO:0046983);	K14638|1.4e-22|egr:104449894|K14638 solute carrier family 15 (peptide/histidine transporter), member 3/4 | (RefSeq) protein NRT1/ PTR FAMILY 1.2	--	--	--	Transcription factor bHLH68 OS=Arabidopsis thaliana OX=3702 GN=BHLH68 PE=1 SV=2	BHLH domain-containing protein OS=Cucumis sativus OX=3659 GN=Csa_3G485860 PE=4 SV=1	K	Transcription	transcription factor bHLH68-like isoform X1 [Cucurbita moschata]
Cmo_Chr01	487501	TAAAAATATTATATATAAAAATAA	T	T,T	8	0,8	TAAAAATATTATATATAAAAATAA,TAAAAATATTATATATAAAAATAA	9	9,0	INTRON	-	CmoCh01G001080	--	--	Molecular Function: DNA-binding transcription activator activity, RNA polymerase II-specific (GO:0001228);; Cellular Component: nucleus (GO:0005634);; Molecular Function: protein dimerization activity (GO:0046983);	K14638|1.4e-22|egr:104449894|K14638 solute carrier family 15 (peptide/histidine transporter), member 3/4 | (RefSeq) protein NRT1/ PTR FAMILY 1.2	--	--	--	Transcription factor bHLH68 OS=Arabidopsis thaliana OX=3702 GN=BHLH68 PE=1 SV=2	BHLH domain-containing protein OS=Cucumis sativus OX=3659 GN=Csa_3G485860 PE=4 SV=1	K	Transcription	transcription factor bHLH68-like isoform X1 [Cucurbita moschata]
Cmo_Chr01	488622	TA	T	T,T	14	0,14	TA,TA	9	9,0	INTRON	-	CmoCh01G001090
Cmo_Chr01	489175	C	CA	CA,CA	4	0,4	C,C	6	6,0	INTRON	-	CmoCh01G001090
Cmo_Chr01	489450	G	GA	G,GA	6	4,2	G,G	5	5,0	INTRON	-	CmoCh01G001090
Cmo_Chr01	495487	A	ACGTGCACGAAAGAAGTAGAGATTTTCACACCCTTATAAATAATAGTTTGTTCTCCT	A,ACGTGCACGAAAGAAGTAGAGATTTTCACACCCTTATAAATAATAGTTTGTTCTCCT	8	1,7	A,A	11	11,0	UPSTREAM	-	CmoCh01G001110
Cmo_Chr01	495501	A	AAAGAAGTAGAGATTTTCACACCCTTATAAATAATAGTTTGTTCTCCTAAATACGTGCACGG	A,AAAGAAGTAGAGATTTTCACACCCTTATAAATAATAGTTTGTTCTCCTAAATACGTGCACGG	11	7,4	A,A	11	11,0	UPSTREAM	-	CmoCh01G001110
Cmo_Chr01	496636	T	TATTA	TATTA,TATTA	10	0,10	T,T	11	11,0	UPSTREAM	-	CmoCh01G001120	--	--	Cellular Component: nucleus (GO:0005634);; Biological Process: regulation of transcription, DNA-templated (GO:0006355);; Molecular Function: lipid binding (GO:0008289);; Molecular Function: sequence-specific DNA binding (GO:0043565);	K09338|0.0e+00|cmos:111452011|K09338 homeobox-leucine zipper protein | (RefSeq) homeobox-leucine zipper protein GLABRA 2 isoform X1	--	--	Photosystem I reaction centre subunit VI	Homeobox-leucine zipper protein GLABRA 2 OS=Arabidopsis thaliana OX=3702 GN=GL2 PE=1 SV=3	Multicellular trichome development class IV homeodomain-leucine zipper transcription factor OS=Cucumis sativus OX=3659 GN=Gl-2 PE=2 SV=1	K	Transcription	homeobox-leucine zipper protein GLABRA 2 isoform X2 [Cucurbita moschata]
Cmo_Chr01	496722	G	GA	GA,GA	13	0,13	G,G	14	14,0	UPSTREAM	-	CmoCh01G001120	--	--	Cellular Component: nucleus (GO:0005634);; Biological Process: regulation of transcription, DNA-templated (GO:0006355);; Molecular Function: lipid binding (GO:0008289);; Molecular Function: sequence-specific DNA binding (GO:0043565);	K09338|0.0e+00|cmos:111452011|K09338 homeobox-leucine zipper protein | (RefSeq) homeobox-leucine zipper protein GLABRA 2 isoform X1	--	--	Photosystem I reaction centre subunit VI	Homeobox-leucine zipper protein GLABRA 2 OS=Arabidopsis thaliana OX=3702 GN=GL2 PE=1 SV=3	Multicellular trichome development class IV homeodomain-leucine zipper transcription factor OS=Cucumis sativus OX=3659 GN=Gl-2 PE=2 SV=1	K	Transcription	homeobox-leucine zipper protein GLABRA 2 isoform X2 [Cucurbita moschata]
Cmo_Chr01	497967	CT	C	C,C	8	0,8	CT,CT	10	10,0	INTRON	-	CmoCh01G001120	--	--	Cellular Component: nucleus (GO:0005634);; Biological Process: regulation of transcription, DNA-templated (GO:0006355);; Molecular Function: lipid binding (GO:0008289);; Molecular Function: sequence-specific DNA binding (GO:0043565);	K09338|0.0e+00|cmos:111452011|K09338 homeobox-leucine zipper protein | (RefSeq) homeobox-leucine zipper protein GLABRA 2 isoform X1	--	--	Photosystem I reaction centre subunit VI	Homeobox-leucine zipper protein GLABRA 2 OS=Arabidopsis thaliana OX=3702 GN=GL2 PE=1 SV=3	Multicellular trichome development class IV homeodomain-leucine zipper transcription factor OS=Cucumis sativus OX=3659 GN=Gl-2 PE=2 SV=1	K	Transcription	homeobox-leucine zipper protein GLABRA 2 isoform X2 [Cucurbita moschata]
Cmo_Chr01	501378	C	CG	CG,CG	9	0,9	C,C	13	13,0	INTRON	-	CmoCh01G001120	--	--	Cellular Component: nucleus (GO:0005634);; Biological Process: regulation of transcription, DNA-templated (GO:0006355);; Molecular Function: lipid binding (GO:0008289);; Molecular Function: sequence-specific DNA binding (GO:0043565);	K09338|0.0e+00|cmos:111452011|K09338 homeobox-leucine zipper protein | (RefSeq) homeobox-leucine zipper protein GLABRA 2 isoform X1	--	--	Photosystem I reaction centre subunit VI	Homeobox-leucine zipper protein GLABRA 2 OS=Arabidopsis thaliana OX=3702 GN=GL2 PE=1 SV=3	Multicellular trichome development class IV homeodomain-leucine zipper transcription factor OS=Cucumis sativus OX=3659 GN=Gl-2 PE=2 SV=1	K	Transcription	homeobox-leucine zipper protein GLABRA 2 isoform X2 [Cucurbita moschata]
Cmo_Chr01	502987	T	TCAGAACAGAA	TCAGAACAGAA,TCAGAACAGAA	9	0,9	T,T	11	11,0	INTRON	-	CmoCh01G001120	--	--	Cellular Component: nucleus (GO:0005634);; Biological Process: regulation of transcription, DNA-templated (GO:0006355);; Molecular Function: lipid binding (GO:0008289);; Molecular Function: sequence-specific DNA binding (GO:0043565);	K09338|0.0e+00|cmos:111452011|K09338 homeobox-leucine zipper protein | (RefSeq) homeobox-leucine zipper protein GLABRA 2 isoform X1	--	--	Photosystem I reaction centre subunit VI	Homeobox-leucine zipper protein GLABRA 2 OS=Arabidopsis thaliana OX=3702 GN=GL2 PE=1 SV=3	Multicellular trichome development class IV homeodomain-leucine zipper transcription factor OS=Cucumis sativus OX=3659 GN=Gl-2 PE=2 SV=1	K	Transcription	homeobox-leucine zipper protein GLABRA 2 isoform X2 [Cucurbita moschata]
Cmo_Chr01	503288	T	TCTCC	TCTCC,TCTCC	14	0,14	T,T	16	16,0	DOWNSTREAM	-	CmoCh01G001120	--	--	Cellular Component: nucleus (GO:0005634);; Biological Process: regulation of transcription, DNA-templated (GO:0006355);; Molecular Function: lipid binding (GO:0008289);; Molecular Function: sequence-specific DNA binding (GO:0043565);	K09338|0.0e+00|cmos:111452011|K09338 homeobox-leucine zipper protein | (RefSeq) homeobox-leucine zipper protein GLABRA 2 isoform X1	--	--	Photosystem I reaction centre subunit VI	Homeobox-leucine zipper protein GLABRA 2 OS=Arabidopsis thaliana OX=3702 GN=GL2 PE=1 SV=3	Multicellular trichome development class IV homeodomain-leucine zipper transcription factor OS=Cucumis sativus OX=3659 GN=Gl-2 PE=2 SV=1	K	Transcription	homeobox-leucine zipper protein GLABRA 2 isoform X2 [Cucurbita moschata]
Cmo_Chr01	503393	AAAATACTCC	A	A,A	10	0,10	AAAATACTCC,AAAATACTCC	20	20,0	DOWNSTREAM	-	CmoCh01G001130	--	--	Molecular Function: Rho guanyl-nucleotide exchange factor activity (GO:0005089);	--	--	--	PRONE (Plant-specific Rop nucleotide exchanger)	Rop guanine nucleotide exchange factor 12 OS=Arabidopsis thaliana OX=3702 GN=ROPGEF12 PE=1 SV=1	rop guanine nucleotide exchange factor 12-like isoform X2 OS=Cucumis melo OX=3656 GN=LOC103489945 PE=4 SV=1	T	Signal transduction mechanisms	rop guanine nucleotide exchange factor 12-like isoform X1 [Cucurbita moschata]
Cmo_Chr01	506443	T	TTCATCCCATGTCTAGTCTAGTCCATAGC	TTCATCCCATGTCTAGTCTAGTCCATAGC,TTCATCCCATGTCTAGTCTAGTCCATAGC	3	0,3	T,T	8	8,0	INTRON	-	CmoCh01G001140	--	--	--	K07897|5.9e-14|dzi:111278934|K07897 Ras-related protein Rab-7A | (RefSeq) ras-related protein Rab7-like isoform X1	--	--	--	--	Uncharacterized protein OS=Cucumis melo var. makuwa OX=1194695 GN=E5676_scaffold323G001030 PE=4 SV=1	--	--	uncharacterized protein LOC111452587 [Cucurbita moschata]
Cmo_Chr01	515152	CACA	C	C,C	8	0,8	CACA,CACA	18	18,0	DOWNSTREAM	-	CmoCh01G001180	--	--	Cellular Component: integral component of membrane (GO:0016021);	--	--	--	--	--	Uncharacterized protein OS=Cucumis sativus OX=3659 GN=Csa_3G481250 PE=4 SV=1	--	--	uncharacterized protein LOC111452396 [Cucurbita moschata]
Cmo_Chr01	528528	G	GC	GC,GC	12	0,12	G,G	15	15,0	UPSTREAM	-	CmoCh01G001230	--	--	--	--	--	--	zinc-finger of the FCS-type, C2-C2	FCS-Like Zinc finger 10 OS=Arabidopsis thaliana OX=3702 GN=FLZ10 PE=1 SV=1	FLZ-type domain-containing protein OS=Cucumis sativus OX=3659 GN=Csa_3G477700 PE=3 SV=1	S	Function unknown	uncharacterized protein LOC111452184 [Cucurbita moschata]
Cmo_Chr01	529449	CTTTA	C	C,C	14	0,14	CTTTA,CTTTA	19	19,0	UTR_5_PRIME	-	CmoCh01G001230	--	--	--	--	--	--	zinc-finger of the FCS-type, C2-C2	FCS-Like Zinc finger 10 OS=Arabidopsis thaliana OX=3702 GN=FLZ10 PE=1 SV=1	FLZ-type domain-containing protein OS=Cucumis sativus OX=3659 GN=Csa_3G477700 PE=3 SV=1	S	Function unknown	uncharacterized protein LOC111452184 [Cucurbita moschata]
Cmo_Chr01	531563	TA	T	T,T	14	0,14	TA,TA	15	15,0	DOWNSTREAM	-	CmoCh01G001230	--	--	--	--	--	--	zinc-finger of the FCS-type, C2-C2	FCS-Like Zinc finger 10 OS=Arabidopsis thaliana OX=3702 GN=FLZ10 PE=1 SV=1	FLZ-type domain-containing protein OS=Cucumis sativus OX=3659 GN=Csa_3G477700 PE=3 SV=1	S	Function unknown	uncharacterized protein LOC111452184 [Cucurbita moschata]
Cmo_Chr01	531757	GACC	G	G,G	6	0,6	GACC,GACC	8	8,0	DOWNSTREAM	-	CmoCh01G001230	--	--	--	--	--	--	zinc-finger of the FCS-type, C2-C2	FCS-Like Zinc finger 10 OS=Arabidopsis thaliana OX=3702 GN=FLZ10 PE=1 SV=1	FLZ-type domain-containing protein OS=Cucumis sativus OX=3659 GN=Csa_3G477700 PE=3 SV=1	S	Function unknown	uncharacterized protein LOC111452184 [Cucurbita moschata]
Cmo_Chr01	532157	G	GT	N	.	.	G,G	14	14,0	UPSTREAM	-	CmoCh01G001240	--	--	Cellular Component: Golgi membrane (GO:0000139);; Molecular Function: structural molecule activity (GO:0005198);; Biological Process: intracellular protein transport (GO:0006886);; Biological Process: endoplasmic reticulum to Golgi vesicle-mediated transport (GO:0006888);; Biological Process: retrograde vesicle-mediated transport, Golgi to endoplasmic reticulum (GO:0006890);; Biological Process: …	K17302|0.0e+00|cmos:111452182|K17302 coatomer subunit beta' | (RefSeq) coatomer subunit beta'-2-like	[U]	Intracellular trafficking, secretion, and vesicular transport	Coatomer WD associated region	Coatomer subunit beta'-2 OS=Arabidopsis thaliana OX=3702 GN=At1g52360 PE=1 SV=1	Coatomer subunit beta' OS=Cucumis sativus OX=3659 GN=Csa_3G516570 PE=3 SV=1	U	Intracellular trafficking, secretion, and vesicular transport	coatomer subunit beta'-2-like [Cucurbita moschata]
Cmo_Chr01	532344	ATTACCAATATGAAATTCTT	A	A,A	10	0,10	ATTACCAATATGAAATTCTT,ATTACCAATATGAAATTCTT	20	20,0	UPSTREAM	-	CmoCh01G001240	--	--	Cellular Component: Golgi membrane (GO:0000139);; Molecular Function: structural molecule activity (GO:0005198);; Biological Process: intracellular protein transport (GO:0006886);; Biological Process: endoplasmic reticulum to Golgi vesicle-mediated transport (GO:0006888);; Biological Process: retrograde vesicle-mediated transport, Golgi to endoplasmic reticulum (GO:0006890);; Biological Process: …	K17302|0.0e+00|cmos:111452182|K17302 coatomer subunit beta' | (RefSeq) coatomer subunit beta'-2-like	[U]	Intracellular trafficking, secretion, and vesicular transport	Coatomer WD associated region	Coatomer subunit beta'-2 OS=Arabidopsis thaliana OX=3702 GN=At1g52360 PE=1 SV=1	Coatomer subunit beta' OS=Cucumis sativus OX=3659 GN=Csa_3G516570 PE=3 SV=1	U	Intracellular trafficking, secretion, and vesicular transport	coatomer subunit beta'-2-like [Cucurbita moschata]
Cmo_Chr01	536735	TC	T	T,T	8	0,8	TC,TC	5	5,0	INTRON	-	CmoCh01G001240	--	--	Cellular Component: Golgi membrane (GO:0000139);; Molecular Function: structural molecule activity (GO:0005198);; Biological Process: intracellular protein transport (GO:0006886);; Biological Process: endoplasmic reticulum to Golgi vesicle-mediated transport (GO:0006888);; Biological Process: retrograde vesicle-mediated transport, Golgi to endoplasmic reticulum (GO:0006890);; Biological Process: …	K17302|0.0e+00|cmos:111452182|K17302 coatomer subunit beta' | (RefSeq) coatomer subunit beta'-2-like	[U]	Intracellular trafficking, secretion, and vesicular transport	Coatomer WD associated region	Coatomer subunit beta'-2 OS=Arabidopsis thaliana OX=3702 GN=At1g52360 PE=1 SV=1	Coatomer subunit beta' OS=Cucumis sativus OX=3659 GN=Csa_3G516570 PE=3 SV=1	U	Intracellular trafficking, secretion, and vesicular transport	coatomer subunit beta'-2-like [Cucurbita moschata]
Cmo_Chr01	538040	A	AT	AT,AT	16	0,16	A,A	18	18,0	INTRON	-	CmoCh01G001240	--	--	Cellular Component: Golgi membrane (GO:0000139);; Molecular Function: structural molecule activity (GO:0005198);; Biological Process: intracellular protein transport (GO:0006886);; Biological Process: endoplasmic reticulum to Golgi vesicle-mediated transport (GO:0006888);; Biological Process: retrograde vesicle-mediated transport, Golgi to endoplasmic reticulum (GO:0006890);; Biological Process: …	K17302|0.0e+00|cmos:111452182|K17302 coatomer subunit beta' | (RefSeq) coatomer subunit beta'-2-like	[U]	Intracellular trafficking, secretion, and vesicular transport	Coatomer WD associated region	Coatomer subunit beta'-2 OS=Arabidopsis thaliana OX=3702 GN=At1g52360 PE=1 SV=1	Coatomer subunit beta' OS=Cucumis sativus OX=3659 GN=Csa_3G516570 PE=3 SV=1	U	Intracellular trafficking, secretion, and vesicular transport	coatomer subunit beta'-2-like [Cucurbita moschata]
Cmo_Chr01	540062	AACTATT	A	N	.	.	AACTATT,A	29	22,7	INTRON	-	CmoCh01G001240	--	--	Cellular Component: Golgi membrane (GO:0000139);; Molecular Function: structural molecule activity (GO:0005198);; Biological Process: intracellular protein transport (GO:0006886);; Biological Process: endoplasmic reticulum to Golgi vesicle-mediated transport (GO:0006888);; Biological Process: retrograde vesicle-mediated transport, Golgi to endoplasmic reticulum (GO:0006890);; Biological Process: …	K17302|0.0e+00|cmos:111452182|K17302 coatomer subunit beta' | (RefSeq) coatomer subunit beta'-2-like	[U]	Intracellular trafficking, secretion, and vesicular transport	Coatomer WD associated region	Coatomer subunit beta'-2 OS=Arabidopsis thaliana OX=3702 GN=At1g52360 PE=1 SV=1	Coatomer subunit beta' OS=Cucumis sativus OX=3659 GN=Csa_3G516570 PE=3 SV=1	U	Intracellular trafficking, secretion, and vesicular transport	coatomer subunit beta'-2-like [Cucurbita moschata]
Cmo_Chr01	543170	C	CTA	N	.	.	C,C	7	7,0	DOWNSTREAM	-	CmoCh01G001240	--	--	Cellular Component: Golgi membrane (GO:0000139);; Molecular Function: structural molecule activity (GO:0005198);; Biological Process: intracellular protein transport (GO:0006886);; Biological Process: endoplasmic reticulum to Golgi vesicle-mediated transport (GO:0006888);; Biological Process: retrograde vesicle-mediated transport, Golgi to endoplasmic reticulum (GO:0006890);; Biological Process: …	K17302|0.0e+00|cmos:111452182|K17302 coatomer subunit beta' | (RefSeq) coatomer subunit beta'-2-like	[U]	Intracellular trafficking, secretion, and vesicular transport	Coatomer WD associated region	Coatomer subunit beta'-2 OS=Arabidopsis thaliana OX=3702 GN=At1g52360 PE=1 SV=1	Coatomer subunit beta' OS=Cucumis sativus OX=3659 GN=Csa_3G516570 PE=3 SV=1	U	Intracellular trafficking, secretion, and vesicular transport	coatomer subunit beta'-2-like [Cucurbita moschata]
Cmo_Chr01	543516	G	GTTTTATTTTA	GTTTTATTTTA,GTTTTATTTTA	7	0,7	G,G	10	10,0	DOWNSTREAM	-	CmoCh01G001240	--	--	Cellular Component: Golgi membrane (GO:0000139);; Molecular Function: structural molecule activity (GO:0005198);; Biological Process: intracellular protein transport (GO:0006886);; Biological Process: endoplasmic reticulum to Golgi vesicle-mediated transport (GO:0006888);; Biological Process: retrograde vesicle-mediated transport, Golgi to endoplasmic reticulum (GO:0006890);; Biological Process: …	K17302|0.0e+00|cmos:111452182|K17302 coatomer subunit beta' | (RefSeq) coatomer subunit beta'-2-like	[U]	Intracellular trafficking, secretion, and vesicular transport	Coatomer WD associated region	Coatomer subunit beta'-2 OS=Arabidopsis thaliana OX=3702 GN=At1g52360 PE=1 SV=1	Coatomer subunit beta' OS=Cucumis sativus OX=3659 GN=Csa_3G516570 PE=3 SV=1	U	Intracellular trafficking, secretion, and vesicular transport	coatomer subunit beta'-2-like [Cucurbita moschata]
Cmo_Chr01	543927	T	TATTC	TATTC,TATTC	16	0,16	T,T	13	13,0	DOWNSTREAM	-	CmoCh01G001240	--	--	Cellular Component: Golgi membrane (GO:0000139);; Molecular Function: structural molecule activity (GO:0005198);; Biological Process: intracellular protein transport (GO:0006886);; Biological Process: endoplasmic reticulum to Golgi vesicle-mediated transport (GO:0006888);; Biological Process: retrograde vesicle-mediated transport, Golgi to endoplasmic reticulum (GO:0006890);; Biological Process: …	K17302|0.0e+00|cmos:111452182|K17302 coatomer subunit beta' | (RefSeq) coatomer subunit beta'-2-like	[U]	Intracellular trafficking, secretion, and vesicular transport	Coatomer WD associated region	Coatomer subunit beta'-2 OS=Arabidopsis thaliana OX=3702 GN=At1g52360 PE=1 SV=1	Coatomer subunit beta' OS=Cucumis sativus OX=3659 GN=Csa_3G516570 PE=3 SV=1	U	Intracellular trafficking, secretion, and vesicular transport	coatomer subunit beta'-2-like [Cucurbita moschata]
Cmo_Chr01	543955	T	TA	TA,TA	18	0,18	T,T	11	11,0	DOWNSTREAM	-	CmoCh01G001240	--	--	Cellular Component: Golgi membrane (GO:0000139);; Molecular Function: structural molecule activity (GO:0005198);; Biological Process: intracellular protein transport (GO:0006886);; Biological Process: endoplasmic reticulum to Golgi vesicle-mediated transport (GO:0006888);; Biological Process: retrograde vesicle-mediated transport, Golgi to endoplasmic reticulum (GO:0006890);; Biological Process: …	K17302|0.0e+00|cmos:111452182|K17302 coatomer subunit beta' | (RefSeq) coatomer subunit beta'-2-like	[U]	Intracellular trafficking, secretion, and vesicular transport	Coatomer WD associated region	Coatomer subunit beta'-2 OS=Arabidopsis thaliana OX=3702 GN=At1g52360 PE=1 SV=1	Coatomer subunit beta' OS=Cucumis sativus OX=3659 GN=Csa_3G516570 PE=3 SV=1	U	Intracellular trafficking, secretion, and vesicular transport	coatomer subunit beta'-2-like [Cucurbita moschata]
Cmo_Chr01	544753	T	TTCCTTTATTCTTTTTTATTATTCAAAACCGCTCACCTACATCCCTTGGGAGCACGTATAAAACGATACATATA	T,TTCCTTTATTCTTTTTTATTATTCAAAACCGCTCACCTACATCCCTTGGGAGCACGTATAAAACGATACATATA	14	7,7	T,T	18	18,0	UPSTREAM	-	CmoCh01G001250	--	--	Cellular Component: nucleus (GO:0005634);; Biological Process: regulation of transcription, DNA-templated (GO:0006355);; Biological Process: auxin-activated signaling pathway (GO:0009734);	K14484|1.1e-102|cmos:111452638|K14484 auxin-responsive protein IAA | (RefSeq) auxin-induced protein 22A-like	--	--	AUX/IAA family	Auxin-induced protein 22A OS=Vigna radiata var. radiata OX=3916 GN=AUX22A PE=2 SV=1	Auxin-responsive protein OS=Cucumis sativus OX=3659 GN=Csa_3G516540 PE=3 SV=1	K	Transcription	auxin-induced protein 22A-like [Cucurbita moschata]
Cmo_Chr01	545305	CA	C	C,C	13	0,13	CA,CA	12	12,0	UPSTREAM	-	CmoCh01G001250	--	--	Cellular Component: nucleus (GO:0005634);; Biological Process: regulation of transcription, DNA-templated (GO:0006355);; Biological Process: auxin-activated signaling pathway (GO:0009734);	K14484|1.1e-102|cmos:111452638|K14484 auxin-responsive protein IAA | (RefSeq) auxin-induced protein 22A-like	--	--	AUX/IAA family	Auxin-induced protein 22A OS=Vigna radiata var. radiata OX=3916 GN=AUX22A PE=2 SV=1	Auxin-responsive protein OS=Cucumis sativus OX=3659 GN=Csa_3G516540 PE=3 SV=1	K	Transcription	auxin-induced protein 22A-like [Cucurbita moschata]
Cmo_Chr01	546197	T	TC	T,TC	12	10,2	T,T	17	17,0	INTRON	-	CmoCh01G001250	--	--	Cellular Component: nucleus (GO:0005634);; Biological Process: regulation of transcription, DNA-templated (GO:0006355);; Biological Process: auxin-activated signaling pathway (GO:0009734);	K14484|1.1e-102|cmos:111452638|K14484 auxin-responsive protein IAA | (RefSeq) auxin-induced protein 22A-like	--	--	AUX/IAA family	Auxin-induced protein 22A OS=Vigna radiata var. radiata OX=3916 GN=AUX22A PE=2 SV=1	Auxin-responsive protein OS=Cucumis sativus OX=3659 GN=Csa_3G516540 PE=3 SV=1	K	Transcription	auxin-induced protein 22A-like [Cucurbita moschata]
Cmo_Chr01	546762	A	ACTGGG	A,ACTGGG	10	2,8	A,A	9	9,0	DOWNSTREAM	-	CmoCh01G001250	--	--	Cellular Component: nucleus (GO:0005634);; Biological Process: regulation of transcription, DNA-templated (GO:0006355);; Biological Process: auxin-activated signaling pathway (GO:0009734);	K14484|1.1e-102|cmos:111452638|K14484 auxin-responsive protein IAA | (RefSeq) auxin-induced protein 22A-like	--	--	AUX/IAA family	Auxin-induced protein 22A OS=Vigna radiata var. radiata OX=3916 GN=AUX22A PE=2 SV=1	Auxin-responsive protein OS=Cucumis sativus OX=3659 GN=Csa_3G516540 PE=3 SV=1	K	Transcription	auxin-induced protein 22A-like [Cucurbita moschata]
Cmo_Chr01	550390	G	GGTGGGCTTGGGCTATTACCGCATAC	G,GGTGGGCTTGGGCTATTACCGCATAC	9	2,7	G,G	17	17,0	INTRON	-	CmoCh01G001270	[Q]	Secondary metabolites biosynthesis, transport and catabolism	Molecular Function: metal ion binding (GO:0046872);; Molecular Function: dioxygenase activity (GO:0051213);	K23947|3.1e-19|dcr:108203051|K23947 2-oxoglutarate-dependent dioxygenase [EC:1.14.11.-] | (RefSeq) 2-oxoglutarate-dependent dioxygenase DAO-like	[QR]	--	2OG-Fe(II) oxygenase superfamily	Probable 2-oxoglutarate-dependent dioxygenase AOP1 OS=Arabidopsis thaliana OX=3702 GN=AOP1 PE=2 SV=1	2-oxoglutarate-dependent dioxygenase AOP3-like OS=Cucumis melo OX=3656 GN=LOC103490084 PE=3 SV=1	E	Amino acid transport and metabolism	probable 2-oxoglutarate-dependent dioxygenase AOP1 [Cucurbita moschata]
Cmo_Chr01	550409	C	CGGATGAAAGT	C,CGGATGAAAGT	9	2,7	C,C	16	16,0	INTRON	-	CmoCh01G001270	[Q]	Secondary metabolites biosynthesis, transport and catabolism	Molecular Function: metal ion binding (GO:0046872);; Molecular Function: dioxygenase activity (GO:0051213);	K23947|3.1e-19|dcr:108203051|K23947 2-oxoglutarate-dependent dioxygenase [EC:1.14.11.-] | (RefSeq) 2-oxoglutarate-dependent dioxygenase DAO-like	[QR]	--	2OG-Fe(II) oxygenase superfamily	Probable 2-oxoglutarate-dependent dioxygenase AOP1 OS=Arabidopsis thaliana OX=3702 GN=AOP1 PE=2 SV=1	2-oxoglutarate-dependent dioxygenase AOP3-like OS=Cucumis melo OX=3656 GN=LOC103490084 PE=3 SV=1	E	Amino acid transport and metabolism	probable 2-oxoglutarate-dependent dioxygenase AOP1 [Cucurbita moschata]
Cmo_Chr01	551517	C	CATTTGTTGTATTAA	C,CATTTGTTGTATTAA	14	8,6	C,C	12	12,0	UPSTREAM	-	CmoCh01G001270	[Q]	Secondary metabolites biosynthesis, transport and catabolism	Molecular Function: metal ion binding (GO:0046872);; Molecular Function: dioxygenase activity (GO:0051213);	K23947|3.1e-19|dcr:108203051|K23947 2-oxoglutarate-dependent dioxygenase [EC:1.14.11.-] | (RefSeq) 2-oxoglutarate-dependent dioxygenase DAO-like	[QR]	--	2OG-Fe(II) oxygenase superfamily	Probable 2-oxoglutarate-dependent dioxygenase AOP1 OS=Arabidopsis thaliana OX=3702 GN=AOP1 PE=2 SV=1	2-oxoglutarate-dependent dioxygenase AOP3-like OS=Cucumis melo OX=3656 GN=LOC103490084 PE=3 SV=1	E	Amino acid transport and metabolism	probable 2-oxoglutarate-dependent dioxygenase AOP1 [Cucurbita moschata]
Cmo_Chr01	553137	AG	A	AG,A	12	3,9	AG,AG	12	12,0	DOWNSTREAM	-	CmoCh01G001280	[V]	Defense mechanisms	Molecular Function: ATP binding (GO:0005524);; Cellular Component: plasma membrane (GO:0005886);; Cellular Component: integral component of membrane (GO:0016021);; Molecular Function: ATPase activity (GO:0016887);; Molecular Function: ATPase-coupled transmembrane transporter activity (GO:0042626);; Biological Process: transmembrane transport (GO:0055085);	K08712|3.1e-140|gsl:Gasu_29800|K08712 ATP-binding cassette, subfamily G (WHITE), member 2, SNQ2 | (RefSeq) ABC transporter, ATP-binding protein	[Q]	Secondary metabolites biosynthesis, transport and catabolism	ABC-2 type transporter	Pleiotropic drug resistance protein 1 OS=Nicotiana tabacum OX=4097 GN=PDR1 PE=2 SV=1	Uncharacterized protein OS=Cucumis sativus OX=3659 GN=Csa_3G550680 PE=3 SV=1	Q	Secondary metabolites biosynthesis, transport and catabolism	pleiotropic drug resistance protein 1-like [Cucurbita moschata]
Cmo_Chr01	561669	TA	T	TA,T	14	6,8	TA,TA	21	21,0	UPSTREAM	-	CmoCh01G001290	--	--	--	--	--	--	--	--	Titin-like protein OS=Cucumis melo var. makuwa OX=1194695 GN=E5676_scaffold237G00250 PE=4 SV=1	--	--	eukaryotic translation initiation factor 3 subunit A-like [Cucurbita moschata]
Cmo_Chr01	564913	ACAAAGAAGAGGAGAGGATTGTTGGAATTGAAGGCAGCAAAGCCAAAATAGAAGTGAG	A	ACAAAGAAGAGGAGAGGATTGTTGGAATTGAAGGCAGCAAAGCCAAAATAGAAGTGAG,ACAAAGAAGAGGAGAGGATTGTTGGAATTGAAGGCAGCAAAGCCAAAATAGAAGTGAG	10	10,0	ACAAAGAAGAGGAGAGGATTGTTGGAATTGAAGGCAGCAAAGCCAAAATAGAAGTGAG,A	21	18,3	CODON_DELETION	aacaaagaagaggagaggattgttggaattgaaggcagcaaagccaaaatagaagtgagc/aac	CmoCh01G001290	--	--	--	--	--	--	--	--	Titin-like protein OS=Cucumis melo var. makuwa OX=1194695 GN=E5676_scaffold237G00250 PE=4 SV=1	--	--	eukaryotic translation initiation factor 3 subunit A-like [Cucurbita moschata]
Cmo_Chr01	569093	C	CT	C,CT	5	1,4	C,C	14	14,0	UPSTREAM	-	CmoCh01G001300	[C]	Energy production and conversion	Molecular Function: ATP:ADP antiporter activity (GO:0005471);; Molecular Function: ATP binding (GO:0005524);; Cellular Component: integral component of membrane (GO:0016021);; Cellular Component: chloroplast membrane (GO:0031969);	K03301|0.0e+00|cmos:111452290|K03301 ATP:ADP antiporter, AAA family | (RefSeq) ADP,ATP carrier protein 1, chloroplastic-like	--	--	TLC ATP/ADP transporter	ADP,ATP carrier protein 1, chloroplastic OS=Arabidopsis thaliana OX=3702 GN=AATP1 PE=1 SV=2	ADP,ATP carrier protein OS=Cucumis melo var. makuwa OX=1194695 GN=E5676_scaffold237G00260 PE=3 SV=1	P	Inorganic ion transport and metabolism	ADP,ATP carrier protein 1, chloroplastic-like [Cucurbita moschata]
Cmo_Chr01	570515	A	AT	AT,AT	11	0,11	A,A	23	23,0	UPSTREAM	-	CmoCh01G001300	[C]	Energy production and conversion	Molecular Function: ATP:ADP antiporter activity (GO:0005471);; Molecular Function: ATP binding (GO:0005524);; Cellular Component: integral component of membrane (GO:0016021);; Cellular Component: chloroplast membrane (GO:0031969);	K03301|0.0e+00|cmos:111452290|K03301 ATP:ADP antiporter, AAA family | (RefSeq) ADP,ATP carrier protein 1, chloroplastic-like	--	--	TLC ATP/ADP transporter	ADP,ATP carrier protein 1, chloroplastic OS=Arabidopsis thaliana OX=3702 GN=AATP1 PE=1 SV=2	ADP,ATP carrier protein OS=Cucumis melo var. makuwa OX=1194695 GN=E5676_scaffold237G00260 PE=3 SV=1	P	Inorganic ion transport and metabolism	ADP,ATP carrier protein 1, chloroplastic-like [Cucurbita moschata]
Cmo_Chr01	570662	GA	G	N	.	.	GA,GA	13	13,0	UPSTREAM	-	CmoCh01G001300	[C]	Energy production and conversion	Molecular Function: ATP:ADP antiporter activity (GO:0005471);; Molecular Function: ATP binding (GO:0005524);; Cellular Component: integral component of membrane (GO:0016021);; Cellular Component: chloroplast membrane (GO:0031969);	K03301|0.0e+00|cmos:111452290|K03301 ATP:ADP antiporter, AAA family | (RefSeq) ADP,ATP carrier protein 1, chloroplastic-like	--	--	TLC ATP/ADP transporter	ADP,ATP carrier protein 1, chloroplastic OS=Arabidopsis thaliana OX=3702 GN=AATP1 PE=1 SV=2	ADP,ATP carrier protein OS=Cucumis melo var. makuwa OX=1194695 GN=E5676_scaffold237G00260 PE=3 SV=1	P	Inorganic ion transport and metabolism	ADP,ATP carrier protein 1, chloroplastic-like [Cucurbita moschata]
Cmo_Chr01	571083	G	GAA	GAA,GAA	13	0,13	G,G	20	20,0	DOWNSTREAM	-	CmoCh01G001310	[I]	Lipid transport and metabolism	Biological Process: response to reactive oxygen species (GO:0000302);; Molecular Function: molecular_function (GO:0003674);; Molecular Function: catalytic activity (GO:0003824);; Molecular Function: 2-acylglycerol O-acyltransferase activity (GO:0003846);; Molecular Function: phospholipase activity (GO:0004620);; Molecular Function: lysophospholipase activity (GO:0004622);; Cellular Component: cel…	K18368|1.5e-191|cmos:111452643|K18368 caffeoylshikimate esterase [EC:3.1.1.-] | (RefSeq) caffeoylshikimate esterase	[I]	Lipid transport and metabolism	Serine aminopeptidase, S33	Caffeoylshikimate esterase OS=Arabidopsis thaliana OX=3702 GN=CSE PE=1 SV=1	Caffeoylshikimate esterase OS=Cucumis melo var. makuwa OX=1194695 GN=E5676_scaffold237G00400 PE=4 SV=1	I	Lipid transport and metabolism	caffeoylshikimate esterase [Cucurbita moschata]
Cmo_Chr01	571694	T	TGCTCCA	TGCTCCA,TGCTCCA	15	0,15	T,T	14	14,0	DOWNSTREAM	-	CmoCh01G001310	[I]	Lipid transport and metabolism	Biological Process: response to reactive oxygen species (GO:0000302);; Molecular Function: molecular_function (GO:0003674);; Molecular Function: catalytic activity (GO:0003824);; Molecular Function: 2-acylglycerol O-acyltransferase activity (GO:0003846);; Molecular Function: phospholipase activity (GO:0004620);; Molecular Function: lysophospholipase activity (GO:0004622);; Cellular Component: cel…	K18368|1.5e-191|cmos:111452643|K18368 caffeoylshikimate esterase [EC:3.1.1.-] | (RefSeq) caffeoylshikimate esterase	[I]	Lipid transport and metabolism	Serine aminopeptidase, S33	Caffeoylshikimate esterase OS=Arabidopsis thaliana OX=3702 GN=CSE PE=1 SV=1	Caffeoylshikimate esterase OS=Cucumis melo var. makuwa OX=1194695 GN=E5676_scaffold237G00400 PE=4 SV=1	I	Lipid transport and metabolism	caffeoylshikimate esterase [Cucurbita moschata]
Cmo_Chr01	580482	A	AT	AT,AT	2	0,2	A,A	7	7,0	INTRON	-	CmoCh01G001340	--	--	Molecular Function: cytochrome-c oxidase activity (GO:0004129);; Cellular Component: mitochondrial envelope (GO:0005740);; Biological Process: mitochondrial electron transport, cytochrome c to oxygen (GO:0006123);; Biological Process: mitochondrial ATP synthesis coupled proton transport (GO:0042776);	K02265|5.2e-101|cmos:111452829|K02265 cytochrome c oxidase subunit 5b | (RefSeq) cytochrome c oxidase subunit 5b-1, mitochondrial-like	[C]	Energy production and conversion	Cytochrome c oxidase subunit Vb	Cytochrome c oxidase subunit 5b-1, mitochondrial OS=Arabidopsis thaliana OX=3702 GN=COX5B-1 PE=1 SV=1	Uncharacterized protein OS=Cucumis sativus OX=3659 GN=Csa_4G004280 PE=4 SV=1	C	Energy production and conversion	cytochrome c oxidase subunit 5b-1, mitochondrial-like [Cucurbita moschata]
Cmo_Chr01	584782	G	GT	GT,GT	7	0,7	G,G	9	9,0	INTRON	-	CmoCh01G001340	--	--	Molecular Function: cytochrome-c oxidase activity (GO:0004129);; Cellular Component: mitochondrial envelope (GO:0005740);; Biological Process: mitochondrial electron transport, cytochrome c to oxygen (GO:0006123);; Biological Process: mitochondrial ATP synthesis coupled proton transport (GO:0042776);	K02265|5.2e-101|cmos:111452829|K02265 cytochrome c oxidase subunit 5b | (RefSeq) cytochrome c oxidase subunit 5b-1, mitochondrial-like	[C]	Energy production and conversion	Cytochrome c oxidase subunit Vb	Cytochrome c oxidase subunit 5b-1, mitochondrial OS=Arabidopsis thaliana OX=3702 GN=COX5B-1 PE=1 SV=1	Uncharacterized protein OS=Cucumis sativus OX=3659 GN=Csa_4G004280 PE=4 SV=1	C	Energy production and conversion	cytochrome c oxidase subunit 5b-1, mitochondrial-like [Cucurbita moschata]
Cmo_Chr01	602205	A	AT	A,AT	16	10,6	AT,AT	21	0,21	UPSTREAM	-	CmoCh01G001400	--	--	Molecular Function: thiol-dependent ubiquitin-specific protease activity (GO:0004843);; Biological Process: DNA repair (GO:0006281);; Biological Process: double-strand break repair (GO:0006302);; Molecular Function: metallopeptidase activity (GO:0008237);; Molecular Function: polyubiquitin modification-dependent protein binding (GO:0031593);; Molecular Function: thiol-dependent ubiquitinyl hydrol…	K11864|8.8e-243|cmos:111452197|K11864 BRCA1/BRCA2-containing complex subunit 3 [EC:3.4.19.-] | (RefSeq) lys-63-specific deubiquitinase BRCC36-like	[O]	Posttranslational modification, protein turnover, chaperones	JAB1/Mov34/MPN/PAD-1 ubiquitin protease	--	MPN domain-containing protein OS=Cucumis sativus OX=3659 GN=Csa_4G004830 PE=3 SV=1	O	Posttranslational modification, protein turnover, chaperones	lys-63-specific deubiquitinase BRCC36-like [Cucurbita moschata]
Cmo_Chr01	602271	GA	G	GA,G	11	7,4	G,G	25	0,25	UPSTREAM	-	CmoCh01G001400	--	--	Molecular Function: thiol-dependent ubiquitin-specific protease activity (GO:0004843);; Biological Process: DNA repair (GO:0006281);; Biological Process: double-strand break repair (GO:0006302);; Molecular Function: metallopeptidase activity (GO:0008237);; Molecular Function: polyubiquitin modification-dependent protein binding (GO:0031593);; Molecular Function: thiol-dependent ubiquitinyl hydrol…	K11864|8.8e-243|cmos:111452197|K11864 BRCA1/BRCA2-containing complex subunit 3 [EC:3.4.19.-] | (RefSeq) lys-63-specific deubiquitinase BRCC36-like	[O]	Posttranslational modification, protein turnover, chaperones	JAB1/Mov34/MPN/PAD-1 ubiquitin protease	--	MPN domain-containing protein OS=Cucumis sativus OX=3659 GN=Csa_4G004830 PE=3 SV=1	O	Posttranslational modification, protein turnover, chaperones	lys-63-specific deubiquitinase BRCC36-like [Cucurbita moschata]
Cmo_Chr01	608300	G	GT	G,GT	7	4,3	G,G	8	8,0	DOWNSTREAM	-	CmoCh01G001400	--	--	Molecular Function: thiol-dependent ubiquitin-specific protease activity (GO:0004843);; Biological Process: DNA repair (GO:0006281);; Biological Process: double-strand break repair (GO:0006302);; Molecular Function: metallopeptidase activity (GO:0008237);; Molecular Function: polyubiquitin modification-dependent protein binding (GO:0031593);; Molecular Function: thiol-dependent ubiquitinyl hydrol…	K11864|8.8e-243|cmos:111452197|K11864 BRCA1/BRCA2-containing complex subunit 3 [EC:3.4.19.-] | (RefSeq) lys-63-specific deubiquitinase BRCC36-like	[O]	Posttranslational modification, protein turnover, chaperones	JAB1/Mov34/MPN/PAD-1 ubiquitin protease	--	MPN domain-containing protein OS=Cucumis sativus OX=3659 GN=Csa_4G004830 PE=3 SV=1	O	Posttranslational modification, protein turnover, chaperones	lys-63-specific deubiquitinase BRCC36-like [Cucurbita moschata]
Cmo_Chr01	608728	CATGATTATTAG	C	CATGATTATTAG,C	9	5,4	C,C	13	0,13	UPSTREAM	-	CmoCh01G001410	--	--	Molecular Function: metal ion binding (GO:0046872);	K19720|1.1e-06|cvr:CHLNCDRAFT_142094|K19720 collagen type III alpha | (RefSeq) hypothetical protein	[R]	General function prediction only	Zn-finger in Ran binding protein and others	--	uncharacterized RNA-binding protein C17H9.04c-like OS=Cucumis melo OX=3656 GN=LOC103494712 PE=4 SV=1	S	Function unknown	periodic tryptophan protein 2 isoform X2 [Cucurbita moschata]
Cmo_Chr01	609155	GA	G	GA,GA	4	4,0	G,G	3	0,3	UPSTREAM	-	CmoCh01G001410	--	--	Molecular Function: metal ion binding (GO:0046872);	K19720|1.1e-06|cvr:CHLNCDRAFT_142094|K19720 collagen type III alpha | (RefSeq) hypothetical protein	[R]	General function prediction only	Zn-finger in Ran binding protein and others	--	uncharacterized RNA-binding protein C17H9.04c-like OS=Cucumis melo OX=3656 GN=LOC103494712 PE=4 SV=1	S	Function unknown	periodic tryptophan protein 2 isoform X2 [Cucurbita moschata]
Cmo_Chr01	609341	C	CA	C,C	3	3,0	N	.	.	UPSTREAM	-	CmoCh01G001410	--	--	Molecular Function: metal ion binding (GO:0046872);	K19720|1.1e-06|cvr:CHLNCDRAFT_142094|K19720 collagen type III alpha | (RefSeq) hypothetical protein	[R]	General function prediction only	Zn-finger in Ran binding protein and others	--	uncharacterized RNA-binding protein C17H9.04c-like OS=Cucumis melo OX=3656 GN=LOC103494712 PE=4 SV=1	S	Function unknown	periodic tryptophan protein 2 isoform X2 [Cucurbita moschata]
Cmo_Chr01	610345	T	TA	T,T	3	3,0	T,TA	9	1,8	INTRON	-	CmoCh01G001410	--	--	Molecular Function: metal ion binding (GO:0046872);	K19720|1.1e-06|cvr:CHLNCDRAFT_142094|K19720 collagen type III alpha | (RefSeq) hypothetical protein	[R]	General function prediction only	Zn-finger in Ran binding protein and others	--	uncharacterized RNA-binding protein C17H9.04c-like OS=Cucumis melo OX=3656 GN=LOC103494712 PE=4 SV=1	S	Function unknown	periodic tryptophan protein 2 isoform X2 [Cucurbita moschata]
Cmo_Chr01	612849	A	ACTAAT	A,ACTAAT	15	8,7	A,A	13	13,0	DOWNSTREAM	-	CmoCh01G001410	--	--	Molecular Function: metal ion binding (GO:0046872);	K19720|1.1e-06|cvr:CHLNCDRAFT_142094|K19720 collagen type III alpha | (RefSeq) hypothetical protein	[R]	General function prediction only	Zn-finger in Ran binding protein and others	--	uncharacterized RNA-binding protein C17H9.04c-like OS=Cucumis melo OX=3656 GN=LOC103494712 PE=4 SV=1	S	Function unknown	periodic tryptophan protein 2 isoform X2 [Cucurbita moschata]
Cmo_Chr01	612877	GAAGGACATGAGAGAC	G	GAAGGACATGAGAGAC,G	8	4,4	GAAGGACATGAGAGAC,GAAGGACATGAGAGAC	13	13,0	DOWNSTREAM	-	CmoCh01G001410	--	--	Molecular Function: metal ion binding (GO:0046872);	K19720|1.1e-06|cvr:CHLNCDRAFT_142094|K19720 collagen type III alpha | (RefSeq) hypothetical protein	[R]	General function prediction only	Zn-finger in Ran binding protein and others	--	uncharacterized RNA-binding protein C17H9.04c-like OS=Cucumis melo OX=3656 GN=LOC103494712 PE=4 SV=1	S	Function unknown	periodic tryptophan protein 2 isoform X2 [Cucurbita moschata]
Cmo_Chr01	617501	CTTT	C	CTTT,CTTT	3	3,0	N	.	.	DOWNSTREAM	-	CmoCh01G001420	--	--	--	K00326|1.5e-14|ccav:112516820|K00326 cytochrome-b5 reductase [EC:1.6.2.2] | (RefSeq) NADH-cytochrome b5 reductase-like protein	--	--	Domain of unknown function (DUF4666)	MAPK kinase substrate protein At1g80180 OS=Arabidopsis thaliana OX=3702 GN=At1g80180 PE=1 SV=1	Uncharacterized protein OS=Cucumis melo var. makuwa OX=1194695 GN=E5676_scaffold52012G00010 PE=4 SV=1	S	Function unknown	MAPK kinase substrate protein At1g80180-like [Cucurbita moschata]
Cmo_Chr01	619069	T	TTTGAAAAGAGCAAGAAAGTTGCACTTTTTATACACTCGCATCAACCAGAATGTTA	T,TTTGAAAAGAGCAAGAAAGTTGCACTTTTTATACACTCGCATCAACCAGAATGTTA	10	3,7	TTTGAAAAGAGCAAGAAAGTTGCACTTTTTATACACTCGCATCAACCAGAATGTTA,TTTGAAAAGAGCAAGAAAGTTGCACTTTTTATACACTCGCATCAACCAGAATGTTA	15	0,15	INTRON	-	CmoCh01G001430	[J]	Translation, ribosomal structure and biogenesis	Molecular Function: molecular_function (GO:0003674);; Molecular Function: nucleic acid binding (GO:0003676);; Molecular Function: RNA binding (GO:0003723);; Molecular Function: catalytic activity (GO:0003824);; Molecular Function: nuclease activity (GO:0004518);; Molecular Function: endonuclease activity (GO:0004519);; Molecular Function: binding (GO:0005488);; Cellular Component: cellular_compon…	K01462|1.5e-150|cmos:111452048|K01462 peptide deformylase [EC:3.5.1.88] | (RefSeq) peptide deformylase 1A, chloroplastic	[J]	Translation, ribosomal structure and biogenesis	Polypeptide deformylase	Peptide deformylase 1A, chloroplastic OS=Solanum lycopersicum OX=4081 GN=PDF1A PE=2 SV=1	Uncharacterized protein OS=Prunus persica OX=3760 GN=PRUPE_3G083000 PE=4 SV=1	S	Function unknown	pentatricopeptide repeat-containing protein At1g80150, mitochondrial-like [Cucurbita moschata]
Cmo_Chr01	620330	G	GA	G,GA	14	9,5	GA,GA	18	0,18	INTRON	-	CmoCh01G001430	[J]	Translation, ribosomal structure and biogenesis	Molecular Function: molecular_function (GO:0003674);; Molecular Function: nucleic acid binding (GO:0003676);; Molecular Function: RNA binding (GO:0003723);; Molecular Function: catalytic activity (GO:0003824);; Molecular Function: nuclease activity (GO:0004518);; Molecular Function: endonuclease activity (GO:0004519);; Molecular Function: binding (GO:0005488);; Cellular Component: cellular_compon…	K01462|1.5e-150|cmos:111452048|K01462 peptide deformylase [EC:3.5.1.88] | (RefSeq) peptide deformylase 1A, chloroplastic	[J]	Translation, ribosomal structure and biogenesis	Polypeptide deformylase	Peptide deformylase 1A, chloroplastic OS=Solanum lycopersicum OX=4081 GN=PDF1A PE=2 SV=1	Uncharacterized protein OS=Prunus persica OX=3760 GN=PRUPE_3G083000 PE=4 SV=1	S	Function unknown	pentatricopeptide repeat-containing protein At1g80150, mitochondrial-like [Cucurbita moschata]
Cmo_Chr01	620360	A	AAT	A,AAT	13	8,5	AAT,AAT	14	0,14	INTRON	-	CmoCh01G001430	[J]	Translation, ribosomal structure and biogenesis	Molecular Function: molecular_function (GO:0003674);; Molecular Function: nucleic acid binding (GO:0003676);; Molecular Function: RNA binding (GO:0003723);; Molecular Function: catalytic activity (GO:0003824);; Molecular Function: nuclease activity (GO:0004518);; Molecular Function: endonuclease activity (GO:0004519);; Molecular Function: binding (GO:0005488);; Cellular Component: cellular_compon…	K01462|1.5e-150|cmos:111452048|K01462 peptide deformylase [EC:3.5.1.88] | (RefSeq) peptide deformylase 1A, chloroplastic	[J]	Translation, ribosomal structure and biogenesis	Polypeptide deformylase	Peptide deformylase 1A, chloroplastic OS=Solanum lycopersicum OX=4081 GN=PDF1A PE=2 SV=1	Uncharacterized protein OS=Prunus persica OX=3760 GN=PRUPE_3G083000 PE=4 SV=1	S	Function unknown	pentatricopeptide repeat-containing protein At1g80150, mitochondrial-like [Cucurbita moschata]
Cmo_Chr01	622062	C	CTT	C,CTT	7	4,3	CTT,CTT	18	0,18	INTRON	-	CmoCh01G001430	[J]	Translation, ribosomal structure and biogenesis	Molecular Function: molecular_function (GO:0003674);; Molecular Function: nucleic acid binding (GO:0003676);; Molecular Function: RNA binding (GO:0003723);; Molecular Function: catalytic activity (GO:0003824);; Molecular Function: nuclease activity (GO:0004518);; Molecular Function: endonuclease activity (GO:0004519);; Molecular Function: binding (GO:0005488);; Cellular Component: cellular_compon…	K01462|1.5e-150|cmos:111452048|K01462 peptide deformylase [EC:3.5.1.88] | (RefSeq) peptide deformylase 1A, chloroplastic	[J]	Translation, ribosomal structure and biogenesis	Polypeptide deformylase	Peptide deformylase 1A, chloroplastic OS=Solanum lycopersicum OX=4081 GN=PDF1A PE=2 SV=1	Uncharacterized protein OS=Prunus persica OX=3760 GN=PRUPE_3G083000 PE=4 SV=1	S	Function unknown	pentatricopeptide repeat-containing protein At1g80150, mitochondrial-like [Cucurbita moschata]
Cmo_Chr01	624341	C	CAAAATAAAAT	C,CAAAATAAAAT	9	5,4	CAAAATAAAAT,CAAAATAAAAT	6	0,6	UTR_3_PRIME	-	CmoCh01G001440	[U]	Intracellular trafficking, secretion, and vesicular transport	Cellular Component: signal peptidase complex (GO:0005787);; Biological Process: signal peptide processing (GO:0006465);; Molecular Function: peptidase activity (GO:0008233);; Cellular Component: integral component of membrane (GO:0016021);	K13280|3.0e-48|cmax:111493366|K13280 signal peptidase I [EC:3.4.21.89] | (RefSeq) signal peptidase complex catalytic subunit SEC11A-like	[U]	Intracellular trafficking, secretion, and vesicular transport	Peptidase S24-like	--	Signal peptidase I OS=Cucumis sativus OX=3659 GN=Csa_4G004920 PE=3 SV=1	U	Intracellular trafficking, secretion, and vesicular transport	signal peptidase complex catalytic subunit SEC11A [Cucumis sativus]
Cmo_Chr01	630633	C	CAA	C,C	14	14,0	CAA,CAA	13	0,13	INTRON	-	CmoCh01G001450	--	--	--	--	--	--	Embryo-specific protein 3, (ATS3)	Embryo-specific protein ATS3B OS=Arabidopsis thaliana OX=3702 GN=ATS3B PE=1 SV=1	Embryo-specific protein ATS3A OS=Cucumis melo var. makuwa OX=1194695 GN=E6C27_scaffold46G001700 PE=4 SV=1	S	Function unknown	embryo-specific protein ATS3B-like [Cucurbita moschata]
Cmo_Chr01	637994	C	CA	C,CA	17	9,8	CA,CA	14	0,14	INTRON	-	CmoCh01G001470	--	--	--	--	--	--	--	--	Uncharacterized protein OS=Cucumis sativus OX=3659 GN=Csa_4G004980 PE=4 SV=1	--	--	uncharacterized protein LOC111452283 isoform X1 [Cucurbita moschata]
Cmo_Chr01	638062	TG	T	TG,T	21	10,11	T,T	16	0,16	INTRON	-	CmoCh01G001470	--	--	--	--	--	--	--	--	Uncharacterized protein OS=Cucumis sativus OX=3659 GN=Csa_4G004980 PE=4 SV=1	--	--	uncharacterized protein LOC111452283 isoform X1 [Cucurbita moschata]
Cmo_Chr01	647412	GAA	G	GAA,G	9	2,7	G,G	14	0,14	UPSTREAM	-	CmoCh01G001500	--	--	Molecular Function: protein serine/threonine kinase activity (GO:0004674);; Molecular Function: ATP binding (GO:0005524);; Cellular Component: integral component of membrane (GO:0016021);; Molecular Function: carbohydrate binding (GO:0030246);	K13418|4.4e-57|ats:109731779|K13418 somatic embryogenesis receptor kinase 1 [EC:2.7.10.1 2.7.11.1] | (RefSeq) LOC109731779; somatic embryogenesis receptor kinase 1-like	--	--	Protein kinase domain	G-type lectin S-receptor-like serine/threonine-protein kinase SD2-5 OS=Arabidopsis thaliana OX=3702 GN=SD25 PE=1 SV=1	Receptor-like serine/threonine-protein kinase OS=Cucumis melo var. makuwa OX=1194695 GN=E5676_scaffold655G001770 PE=3 SV=1	T	Signal transduction mechanisms	G-type lectin S-receptor-like serine/threonine-protein kinase SD2-5 [Cucurbita moschata]
Cmo_Chr01	647680	TA	T	TA,T	13	6,7	T,T	16	0,16	UPSTREAM	-	CmoCh01G001500	--	--	Molecular Function: protein serine/threonine kinase activity (GO:0004674);; Molecular Function: ATP binding (GO:0005524);; Cellular Component: integral component of membrane (GO:0016021);; Molecular Function: carbohydrate binding (GO:0030246);	K13418|4.4e-57|ats:109731779|K13418 somatic embryogenesis receptor kinase 1 [EC:2.7.10.1 2.7.11.1] | (RefSeq) LOC109731779; somatic embryogenesis receptor kinase 1-like	--	--	Protein kinase domain	G-type lectin S-receptor-like serine/threonine-protein kinase SD2-5 OS=Arabidopsis thaliana OX=3702 GN=SD25 PE=1 SV=1	Receptor-like serine/threonine-protein kinase OS=Cucumis melo var. makuwa OX=1194695 GN=E5676_scaffold655G001770 PE=3 SV=1	T	Signal transduction mechanisms	G-type lectin S-receptor-like serine/threonine-protein kinase SD2-5 [Cucurbita moschata]
Cmo_Chr01	656433	CA	C	CA,C	6	2,4	CA,CA	11	11,0	UPSTREAM	-	CmoCh01G001530	--	--	--	K03239|2.0e-17|rcu:8276560|K03239 translation initiation factor eIF-2B subunit alpha | (RefSeq) methylthioribose-1-phosphate isomerase	--	--	LURP-one-related	Protein LURP-one-related 5 OS=Arabidopsis thaliana OX=3702 GN=At1g80120 PE=2 SV=1	Protein LURP-one-related 5 OS=Cucumis melo var. makuwa OX=1194695 GN=E5676_scaffold655G001790 PE=3 SV=1	S	Function unknown	protein LURP-one-related 5-like [Cucurbita moschata]
Cmo_Chr01	657472	CGATAGG	C	CGATAGG,C	12	4,8	CGATAGG,CGATAGG	11	11,0	DOWNSTREAM	-	CmoCh01G001540	--	--	Biological Process: phosphorelay signal transduction system (GO:0000160);	K14490|1.7e-82|cmos:111452724|K14490 histidine-containing phosphotransfer peotein | (RefSeq) pseudo histidine-containing phosphotransfer protein 6 isoform X1	[T]	Signal transduction mechanisms	Hpt domain	Pseudo histidine-containing phosphotransfer protein 6 OS=Arabidopsis thaliana OX=3702 GN=AHP6 PE=1 SV=2	pseudo histidine-containing phosphotransfer protein 6 OS=Cucumis melo OX=3656 GN=LOC103494696 PE=4 SV=1	T	Signal transduction mechanisms	pseudo histidine-containing phosphotransfer protein 6 isoform X1 [Cucurbita moschata]
Cmo_Chr01	657620	A	AAAAAG	A,AAAAAG	14	7,7	A,A	12	12,0	DOWNSTREAM	-	CmoCh01G001540	--	--	Biological Process: phosphorelay signal transduction system (GO:0000160);	K14490|1.7e-82|cmos:111452724|K14490 histidine-containing phosphotransfer peotein | (RefSeq) pseudo histidine-containing phosphotransfer protein 6 isoform X1	[T]	Signal transduction mechanisms	Hpt domain	Pseudo histidine-containing phosphotransfer protein 6 OS=Arabidopsis thaliana OX=3702 GN=AHP6 PE=1 SV=2	pseudo histidine-containing phosphotransfer protein 6 OS=Cucumis melo OX=3656 GN=LOC103494696 PE=4 SV=1	T	Signal transduction mechanisms	pseudo histidine-containing phosphotransfer protein 6 isoform X1 [Cucurbita moschata]
Cmo_Chr01	658871	CA	C	CA,C	9	4,5	CA,CA	11	11,0	INTRON	-	CmoCh01G001540	--	--	Biological Process: phosphorelay signal transduction system (GO:0000160);	K14490|1.7e-82|cmos:111452724|K14490 histidine-containing phosphotransfer peotein | (RefSeq) pseudo histidine-containing phosphotransfer protein 6 isoform X1	[T]	Signal transduction mechanisms	Hpt domain	Pseudo histidine-containing phosphotransfer protein 6 OS=Arabidopsis thaliana OX=3702 GN=AHP6 PE=1 SV=2	pseudo histidine-containing phosphotransfer protein 6 OS=Cucumis melo OX=3656 GN=LOC103494696 PE=4 SV=1	T	Signal transduction mechanisms	pseudo histidine-containing phosphotransfer protein 6 isoform X1 [Cucurbita moschata]
Cmo_Chr01	660046	C	CA	C,CA	10	2,8	C,C	13	13,0	UPSTREAM	-	CmoCh01G001540	--	--	Biological Process: phosphorelay signal transduction system (GO:0000160);	K14490|1.7e-82|cmos:111452724|K14490 histidine-containing phosphotransfer peotein | (RefSeq) pseudo histidine-containing phosphotransfer protein 6 isoform X1	[T]	Signal transduction mechanisms	Hpt domain	Pseudo histidine-containing phosphotransfer protein 6 OS=Arabidopsis thaliana OX=3702 GN=AHP6 PE=1 SV=2	pseudo histidine-containing phosphotransfer protein 6 OS=Cucumis melo OX=3656 GN=LOC103494696 PE=4 SV=1	T	Signal transduction mechanisms	pseudo histidine-containing phosphotransfer protein 6 isoform X1 [Cucurbita moschata]
Cmo_Chr01	660371	ATCTCACCTTAGTTAGAGAGTAGAACGAAACATT	A	ATCTCACCTTAGTTAGAGAGTAGAACGAAACATT,A	16	11,5	ATCTCACCTTAGTTAGAGAGTAGAACGAAACATT,ATCTCACCTTAGTTAGAGAGTAGAACGAAACATT	11	11,0	UPSTREAM	-	CmoCh01G001540	--	--	Biological Process: phosphorelay signal transduction system (GO:0000160);	K14490|1.7e-82|cmos:111452724|K14490 histidine-containing phosphotransfer peotein | (RefSeq) pseudo histidine-containing phosphotransfer protein 6 isoform X1	[T]	Signal transduction mechanisms	Hpt domain	Pseudo histidine-containing phosphotransfer protein 6 OS=Arabidopsis thaliana OX=3702 GN=AHP6 PE=1 SV=2	pseudo histidine-containing phosphotransfer protein 6 OS=Cucumis melo OX=3656 GN=LOC103494696 PE=4 SV=1	T	Signal transduction mechanisms	pseudo histidine-containing phosphotransfer protein 6 isoform X1 [Cucurbita moschata]
Cmo_Chr01	665322	AGAT	A	AGAT,AGAT	14	14,0	A,A	14	0,14	DOWNSTREAM	-	CmoCh01G001560	[I]	Lipid transport and metabolism	Cellular Component: endoplasmic reticulum membrane (GO:0005789);; Biological Process: fatty acid biosynthetic process (GO:0006633);; Molecular Function: 16:0 monogalactosyldiacylglycerol desaturase activity (GO:0009979);; Cellular Component: integral component of membrane (GO:0016021);; Molecular Function: oxidoreductase activity, acting on paired donors, with oxidation of a pair of donors result…	K20416|7.6e-175|cmos:111452892|K20416 palmitoyl-[glycerolipid] 7-desaturase [EC:1.14.19.42] | (RefSeq) palmitoyl-monogalactosyldiacylglycerol delta-7 desaturase, chloroplastic-like	[I]	Lipid transport and metabolism	Fatty acid desaturase	Palmitoyl-monogalactosyldiacylglycerol delta-7 desaturase, chloroplastic OS=Arabidopsis thaliana OX=3702 GN=ADS3 PE=1 SV=2	Delta 9 desaturase OS=Cucumis sativus OX=3659 GN=Csa_4G006140 PE=3 SV=1	I	Lipid transport and metabolism	palmitoyl-monogalactosyldiacylglycerol delta-7 desaturase, chloroplastic-like [Cucurbita moschata]
Cmo_Chr01	665642	TTTTGTGATCTTCCTCCGCCGC	T	TTTTGTGATCTTCCTCCGCCGC,TTTTGTGATCTTCCTCCGCCGC	11	11,0	T,T	13	0,13	CODON_DELETION	gcggcggaggaagatcacaaa/	CmoCh01G001560	[I]	Lipid transport and metabolism	Cellular Component: endoplasmic reticulum membrane (GO:0005789);; Biological Process: fatty acid biosynthetic process (GO:0006633);; Molecular Function: 16:0 monogalactosyldiacylglycerol desaturase activity (GO:0009979);; Cellular Component: integral component of membrane (GO:0016021);; Molecular Function: oxidoreductase activity, acting on paired donors, with oxidation of a pair of donors result…	K20416|7.6e-175|cmos:111452892|K20416 palmitoyl-[glycerolipid] 7-desaturase [EC:1.14.19.42] | (RefSeq) palmitoyl-monogalactosyldiacylglycerol delta-7 desaturase, chloroplastic-like	[I]	Lipid transport and metabolism	Fatty acid desaturase	Palmitoyl-monogalactosyldiacylglycerol delta-7 desaturase, chloroplastic OS=Arabidopsis thaliana OX=3702 GN=ADS3 PE=1 SV=2	Delta 9 desaturase OS=Cucumis sativus OX=3659 GN=Csa_4G006140 PE=3 SV=1	I	Lipid transport and metabolism	palmitoyl-monogalactosyldiacylglycerol delta-7 desaturase, chloroplastic-like [Cucurbita moschata]
Cmo_Chr01	665826	T	TAAGAAAAACTTACGAGAATTGGG	T,T	10	10,0	TAAGAAAAACTTACGAGAATTGGG,TAAGAAAAACTTACGAGAATTGGG	15	0,15	INTRON	-	CmoCh01G001560	[I]	Lipid transport and metabolism	Cellular Component: endoplasmic reticulum membrane (GO:0005789);; Biological Process: fatty acid biosynthetic process (GO:0006633);; Molecular Function: 16:0 monogalactosyldiacylglycerol desaturase activity (GO:0009979);; Cellular Component: integral component of membrane (GO:0016021);; Molecular Function: oxidoreductase activity, acting on paired donors, with oxidation of a pair of donors result…	K20416|7.6e-175|cmos:111452892|K20416 palmitoyl-[glycerolipid] 7-desaturase [EC:1.14.19.42] | (RefSeq) palmitoyl-monogalactosyldiacylglycerol delta-7 desaturase, chloroplastic-like	[I]	Lipid transport and metabolism	Fatty acid desaturase	Palmitoyl-monogalactosyldiacylglycerol delta-7 desaturase, chloroplastic OS=Arabidopsis thaliana OX=3702 GN=ADS3 PE=1 SV=2	Delta 9 desaturase OS=Cucumis sativus OX=3659 GN=Csa_4G006140 PE=3 SV=1	I	Lipid transport and metabolism	palmitoyl-monogalactosyldiacylglycerol delta-7 desaturase, chloroplastic-like [Cucurbita moschata]
Cmo_Chr01	665898	T	TG	T,T	7	7,0	TG,TG	12	0,12	INTRON	-	CmoCh01G001560	[I]	Lipid transport and metabolism	Cellular Component: endoplasmic reticulum membrane (GO:0005789);; Biological Process: fatty acid biosynthetic process (GO:0006633);; Molecular Function: 16:0 monogalactosyldiacylglycerol desaturase activity (GO:0009979);; Cellular Component: integral component of membrane (GO:0016021);; Molecular Function: oxidoreductase activity, acting on paired donors, with oxidation of a pair of donors result…	K20416|7.6e-175|cmos:111452892|K20416 palmitoyl-[glycerolipid] 7-desaturase [EC:1.14.19.42] | (RefSeq) palmitoyl-monogalactosyldiacylglycerol delta-7 desaturase, chloroplastic-like	[I]	Lipid transport and metabolism	Fatty acid desaturase	Palmitoyl-monogalactosyldiacylglycerol delta-7 desaturase, chloroplastic OS=Arabidopsis thaliana OX=3702 GN=ADS3 PE=1 SV=2	Delta 9 desaturase OS=Cucumis sativus OX=3659 GN=Csa_4G006140 PE=3 SV=1	I	Lipid transport and metabolism	palmitoyl-monogalactosyldiacylglycerol delta-7 desaturase, chloroplastic-like [Cucurbita moschata]
Cmo_Chr01	666162	C	CT	C,C	9	9,0	CT,CT	11	0,11	INTRON	-	CmoCh01G001560	[I]	Lipid transport and metabolism	Cellular Component: endoplasmic reticulum membrane (GO:0005789);; Biological Process: fatty acid biosynthetic process (GO:0006633);; Molecular Function: 16:0 monogalactosyldiacylglycerol desaturase activity (GO:0009979);; Cellular Component: integral component of membrane (GO:0016021);; Molecular Function: oxidoreductase activity, acting on paired donors, with oxidation of a pair of donors result…	K20416|7.6e-175|cmos:111452892|K20416 palmitoyl-[glycerolipid] 7-desaturase [EC:1.14.19.42] | (RefSeq) palmitoyl-monogalactosyldiacylglycerol delta-7 desaturase, chloroplastic-like	[I]	Lipid transport and metabolism	Fatty acid desaturase	Palmitoyl-monogalactosyldiacylglycerol delta-7 desaturase, chloroplastic OS=Arabidopsis thaliana OX=3702 GN=ADS3 PE=1 SV=2	Delta 9 desaturase OS=Cucumis sativus OX=3659 GN=Csa_4G006140 PE=3 SV=1	I	Lipid transport and metabolism	palmitoyl-monogalactosyldiacylglycerol delta-7 desaturase, chloroplastic-like [Cucurbita moschata]
Cmo_Chr01	666954	C	CG	C,C	13	13,0	CG,CG	14	0,14	INTRON	-	CmoCh01G001560	[I]	Lipid transport and metabolism	Cellular Component: endoplasmic reticulum membrane (GO:0005789);; Biological Process: fatty acid biosynthetic process (GO:0006633);; Molecular Function: 16:0 monogalactosyldiacylglycerol desaturase activity (GO:0009979);; Cellular Component: integral component of membrane (GO:0016021);; Molecular Function: oxidoreductase activity, acting on paired donors, with oxidation of a pair of donors result…	K20416|7.6e-175|cmos:111452892|K20416 palmitoyl-[glycerolipid] 7-desaturase [EC:1.14.19.42] | (RefSeq) palmitoyl-monogalactosyldiacylglycerol delta-7 desaturase, chloroplastic-like	[I]	Lipid transport and metabolism	Fatty acid desaturase	Palmitoyl-monogalactosyldiacylglycerol delta-7 desaturase, chloroplastic OS=Arabidopsis thaliana OX=3702 GN=ADS3 PE=1 SV=2	Delta 9 desaturase OS=Cucumis sativus OX=3659 GN=Csa_4G006140 PE=3 SV=1	I	Lipid transport and metabolism	palmitoyl-monogalactosyldiacylglycerol delta-7 desaturase, chloroplastic-like [Cucurbita moschata]
Cmo_Chr01	667483	C	CA	C,C	6	6,0	CA,CA	25	0,25	INTRON	-	CmoCh01G001560	[I]	Lipid transport and metabolism	Cellular Component: endoplasmic reticulum membrane (GO:0005789);; Biological Process: fatty acid biosynthetic process (GO:0006633);; Molecular Function: 16:0 monogalactosyldiacylglycerol desaturase activity (GO:0009979);; Cellular Component: integral component of membrane (GO:0016021);; Molecular Function: oxidoreductase activity, acting on paired donors, with oxidation of a pair of donors result…	K20416|7.6e-175|cmos:111452892|K20416 palmitoyl-[glycerolipid] 7-desaturase [EC:1.14.19.42] | (RefSeq) palmitoyl-monogalactosyldiacylglycerol delta-7 desaturase, chloroplastic-like	[I]	Lipid transport and metabolism	Fatty acid desaturase	Palmitoyl-monogalactosyldiacylglycerol delta-7 desaturase, chloroplastic OS=Arabidopsis thaliana OX=3702 GN=ADS3 PE=1 SV=2	Delta 9 desaturase OS=Cucumis sativus OX=3659 GN=Csa_4G006140 PE=3 SV=1	I	Lipid transport and metabolism	palmitoyl-monogalactosyldiacylglycerol delta-7 desaturase, chloroplastic-like [Cucurbita moschata]
Cmo_Chr01	667504	ACTCCACCG	A	ACTCCACCG,ACTCCACCG	7	7,0	A,A	25	0,25	INTRON	-	CmoCh01G001560	[I]	Lipid transport and metabolism	Cellular Component: endoplasmic reticulum membrane (GO:0005789);; Biological Process: fatty acid biosynthetic process (GO:0006633);; Molecular Function: 16:0 monogalactosyldiacylglycerol desaturase activity (GO:0009979);; Cellular Component: integral component of membrane (GO:0016021);; Molecular Function: oxidoreductase activity, acting on paired donors, with oxidation of a pair of donors result…	K20416|7.6e-175|cmos:111452892|K20416 palmitoyl-[glycerolipid] 7-desaturase [EC:1.14.19.42] | (RefSeq) palmitoyl-monogalactosyldiacylglycerol delta-7 desaturase, chloroplastic-like	[I]	Lipid transport and metabolism	Fatty acid desaturase	Palmitoyl-monogalactosyldiacylglycerol delta-7 desaturase, chloroplastic OS=Arabidopsis thaliana OX=3702 GN=ADS3 PE=1 SV=2	Delta 9 desaturase OS=Cucumis sativus OX=3659 GN=Csa_4G006140 PE=3 SV=1	I	Lipid transport and metabolism	palmitoyl-monogalactosyldiacylglycerol delta-7 desaturase, chloroplastic-like [Cucurbita moschata]
Cmo_Chr01	667527	G	GTGTCA	G,G	7	7,0	GTGTCA,GTGTCA	21	0,21	INTRON	-	CmoCh01G001560	[I]	Lipid transport and metabolism	Cellular Component: endoplasmic reticulum membrane (GO:0005789);; Biological Process: fatty acid biosynthetic process (GO:0006633);; Molecular Function: 16:0 monogalactosyldiacylglycerol desaturase activity (GO:0009979);; Cellular Component: integral component of membrane (GO:0016021);; Molecular Function: oxidoreductase activity, acting on paired donors, with oxidation of a pair of donors result…	K20416|7.6e-175|cmos:111452892|K20416 palmitoyl-[glycerolipid] 7-desaturase [EC:1.14.19.42] | (RefSeq) palmitoyl-monogalactosyldiacylglycerol delta-7 desaturase, chloroplastic-like	[I]	Lipid transport and metabolism	Fatty acid desaturase	Palmitoyl-monogalactosyldiacylglycerol delta-7 desaturase, chloroplastic OS=Arabidopsis thaliana OX=3702 GN=ADS3 PE=1 SV=2	Delta 9 desaturase OS=Cucumis sativus OX=3659 GN=Csa_4G006140 PE=3 SV=1	I	Lipid transport and metabolism	palmitoyl-monogalactosyldiacylglycerol delta-7 desaturase, chloroplastic-like [Cucurbita moschata]
Cmo_Chr01	667843	CA	C	CA,CA	6	6,0	C,C	12	0,12	INTRON	-	CmoCh01G001560	[I]	Lipid transport and metabolism	Cellular Component: endoplasmic reticulum membrane (GO:0005789);; Biological Process: fatty acid biosynthetic process (GO:0006633);; Molecular Function: 16:0 monogalactosyldiacylglycerol desaturase activity (GO:0009979);; Cellular Component: integral component of membrane (GO:0016021);; Molecular Function: oxidoreductase activity, acting on paired donors, with oxidation of a pair of donors result…	K20416|7.6e-175|cmos:111452892|K20416 palmitoyl-[glycerolipid] 7-desaturase [EC:1.14.19.42] | (RefSeq) palmitoyl-monogalactosyldiacylglycerol delta-7 desaturase, chloroplastic-like	[I]	Lipid transport and metabolism	Fatty acid desaturase	Palmitoyl-monogalactosyldiacylglycerol delta-7 desaturase, chloroplastic OS=Arabidopsis thaliana OX=3702 GN=ADS3 PE=1 SV=2	Delta 9 desaturase OS=Cucumis sativus OX=3659 GN=Csa_4G006140 PE=3 SV=1	I	Lipid transport and metabolism	palmitoyl-monogalactosyldiacylglycerol delta-7 desaturase, chloroplastic-like [Cucurbita moschata]
Cmo_Chr01	667885	TG	T	TG,TG	5	5,0	T,T	12	0,12	INTRON	-	CmoCh01G001560	[I]	Lipid transport and metabolism	Cellular Component: endoplasmic reticulum membrane (GO:0005789);; Biological Process: fatty acid biosynthetic process (GO:0006633);; Molecular Function: 16:0 monogalactosyldiacylglycerol desaturase activity (GO:0009979);; Cellular Component: integral component of membrane (GO:0016021);; Molecular Function: oxidoreductase activity, acting on paired donors, with oxidation of a pair of donors result…	K20416|7.6e-175|cmos:111452892|K20416 palmitoyl-[glycerolipid] 7-desaturase [EC:1.14.19.42] | (RefSeq) palmitoyl-monogalactosyldiacylglycerol delta-7 desaturase, chloroplastic-like	[I]	Lipid transport and metabolism	Fatty acid desaturase	Palmitoyl-monogalactosyldiacylglycerol delta-7 desaturase, chloroplastic OS=Arabidopsis thaliana OX=3702 GN=ADS3 PE=1 SV=2	Delta 9 desaturase OS=Cucumis sativus OX=3659 GN=Csa_4G006140 PE=3 SV=1	I	Lipid transport and metabolism	palmitoyl-monogalactosyldiacylglycerol delta-7 desaturase, chloroplastic-like [Cucurbita moschata]
Cmo_Chr01	669281	CA	C	CA,CA	9	9,0	C,C	11	0,11	UPSTREAM	-	CmoCh01G001560	[I]	Lipid transport and metabolism	Cellular Component: endoplasmic reticulum membrane (GO:0005789);; Biological Process: fatty acid biosynthetic process (GO:0006633);; Molecular Function: 16:0 monogalactosyldiacylglycerol desaturase activity (GO:0009979);; Cellular Component: integral component of membrane (GO:0016021);; Molecular Function: oxidoreductase activity, acting on paired donors, with oxidation of a pair of donors result…	K20416|7.6e-175|cmos:111452892|K20416 palmitoyl-[glycerolipid] 7-desaturase [EC:1.14.19.42] | (RefSeq) palmitoyl-monogalactosyldiacylglycerol delta-7 desaturase, chloroplastic-like	[I]	Lipid transport and metabolism	Fatty acid desaturase	Palmitoyl-monogalactosyldiacylglycerol delta-7 desaturase, chloroplastic OS=Arabidopsis thaliana OX=3702 GN=ADS3 PE=1 SV=2	Delta 9 desaturase OS=Cucumis sativus OX=3659 GN=Csa_4G006140 PE=3 SV=1	I	Lipid transport and metabolism	palmitoyl-monogalactosyldiacylglycerol delta-7 desaturase, chloroplastic-like [Cucurbita moschata]
Cmo_Chr01	669519	CT	C	CT,CT	5	5,0	C,C	9	0,9	UPSTREAM	-	CmoCh01G001560	[I]	Lipid transport and metabolism	Cellular Component: endoplasmic reticulum membrane (GO:0005789);; Biological Process: fatty acid biosynthetic process (GO:0006633);; Molecular Function: 16:0 monogalactosyldiacylglycerol desaturase activity (GO:0009979);; Cellular Component: integral component of membrane (GO:0016021);; Molecular Function: oxidoreductase activity, acting on paired donors, with oxidation of a pair of donors result…	K20416|7.6e-175|cmos:111452892|K20416 palmitoyl-[glycerolipid] 7-desaturase [EC:1.14.19.42] | (RefSeq) palmitoyl-monogalactosyldiacylglycerol delta-7 desaturase, chloroplastic-like	[I]	Lipid transport and metabolism	Fatty acid desaturase	Palmitoyl-monogalactosyldiacylglycerol delta-7 desaturase, chloroplastic OS=Arabidopsis thaliana OX=3702 GN=ADS3 PE=1 SV=2	Delta 9 desaturase OS=Cucumis sativus OX=3659 GN=Csa_4G006140 PE=3 SV=1	I	Lipid transport and metabolism	palmitoyl-monogalactosyldiacylglycerol delta-7 desaturase, chloroplastic-like [Cucurbita moschata]
Cmo_Chr01	669593	T	TAA	T,T	7	7,0	TAA,TAA	7	0,7	UPSTREAM	-	CmoCh01G001560	[I]	Lipid transport and metabolism	Cellular Component: endoplasmic reticulum membrane (GO:0005789);; Biological Process: fatty acid biosynthetic process (GO:0006633);; Molecular Function: 16:0 monogalactosyldiacylglycerol desaturase activity (GO:0009979);; Cellular Component: integral component of membrane (GO:0016021);; Molecular Function: oxidoreductase activity, acting on paired donors, with oxidation of a pair of donors result…	K20416|7.6e-175|cmos:111452892|K20416 palmitoyl-[glycerolipid] 7-desaturase [EC:1.14.19.42] | (RefSeq) palmitoyl-monogalactosyldiacylglycerol delta-7 desaturase, chloroplastic-like	[I]	Lipid transport and metabolism	Fatty acid desaturase	Palmitoyl-monogalactosyldiacylglycerol delta-7 desaturase, chloroplastic OS=Arabidopsis thaliana OX=3702 GN=ADS3 PE=1 SV=2	Delta 9 desaturase OS=Cucumis sativus OX=3659 GN=Csa_4G006140 PE=3 SV=1	I	Lipid transport and metabolism	palmitoyl-monogalactosyldiacylglycerol delta-7 desaturase, chloroplastic-like [Cucurbita moschata]
Cmo_Chr01	669624	C	CTT	C,C	7	7,0	CTT,CTT	6	0,6	DOWNSTREAM	-	CmoCh01G001570	[I]	Lipid transport and metabolism	Biological Process: fatty acid biosynthetic process (GO:0006633);; Cellular Component: integral component of membrane (GO:0016021);; Molecular Function: oxidoreductase activity, acting on paired donors, with oxidation of a pair of donors resulting in the reduction of molecular oxygen to two molecules of water (GO:0016717);	K20416|5.0e-159|cmos:111452890|K20416 palmitoyl-[glycerolipid] 7-desaturase [EC:1.14.19.42] | (RefSeq) palmitoyl-monogalactosyldiacylglycerol delta-7 desaturase, chloroplastic-like	[I]	Lipid transport and metabolism	Fatty acid desaturase	Palmitoyl-monogalactosyldiacylglycerol delta-7 desaturase, chloroplastic OS=Arabidopsis thaliana OX=3702 GN=ADS3 PE=1 SV=2	Delta-9 acyl-lipid desaturase 1-like OS=Cucumis melo var. makuwa OX=1194695 GN=E5676_scaffold655G001850 PE=3 SV=1	I	Lipid transport and metabolism	palmitoyl-monogalactosyldiacylglycerol delta-7 desaturase, chloroplastic-like [Cucurbita moschata]
Cmo_Chr01	669760	C	CA	C,C	7	7,0	CA,CA	10	0,10	DOWNSTREAM	-	CmoCh01G001570	[I]	Lipid transport and metabolism	Biological Process: fatty acid biosynthetic process (GO:0006633);; Cellular Component: integral component of membrane (GO:0016021);; Molecular Function: oxidoreductase activity, acting on paired donors, with oxidation of a pair of donors resulting in the reduction of molecular oxygen to two molecules of water (GO:0016717);	K20416|5.0e-159|cmos:111452890|K20416 palmitoyl-[glycerolipid] 7-desaturase [EC:1.14.19.42] | (RefSeq) palmitoyl-monogalactosyldiacylglycerol delta-7 desaturase, chloroplastic-like	[I]	Lipid transport and metabolism	Fatty acid desaturase	Palmitoyl-monogalactosyldiacylglycerol delta-7 desaturase, chloroplastic OS=Arabidopsis thaliana OX=3702 GN=ADS3 PE=1 SV=2	Delta-9 acyl-lipid desaturase 1-like OS=Cucumis melo var. makuwa OX=1194695 GN=E5676_scaffold655G001850 PE=3 SV=1	I	Lipid transport and metabolism	palmitoyl-monogalactosyldiacylglycerol delta-7 desaturase, chloroplastic-like [Cucurbita moschata]
Cmo_Chr01	670040	ACCTAG	A	ACCTAG,ACCTAG	8	8,0	A,A	14	0,14	DOWNSTREAM	-	CmoCh01G001570	[I]	Lipid transport and metabolism	Biological Process: fatty acid biosynthetic process (GO:0006633);; Cellular Component: integral component of membrane (GO:0016021);; Molecular Function: oxidoreductase activity, acting on paired donors, with oxidation of a pair of donors resulting in the reduction of molecular oxygen to two molecules of water (GO:0016717);	K20416|5.0e-159|cmos:111452890|K20416 palmitoyl-[glycerolipid] 7-desaturase [EC:1.14.19.42] | (RefSeq) palmitoyl-monogalactosyldiacylglycerol delta-7 desaturase, chloroplastic-like	[I]	Lipid transport and metabolism	Fatty acid desaturase	Palmitoyl-monogalactosyldiacylglycerol delta-7 desaturase, chloroplastic OS=Arabidopsis thaliana OX=3702 GN=ADS3 PE=1 SV=2	Delta-9 acyl-lipid desaturase 1-like OS=Cucumis melo var. makuwa OX=1194695 GN=E5676_scaffold655G001850 PE=3 SV=1	I	Lipid transport and metabolism	palmitoyl-monogalactosyldiacylglycerol delta-7 desaturase, chloroplastic-like [Cucurbita moschata]
Cmo_Chr01	670089	CG	C	CG,CG	11	11,0	C,C	11	0,11	DOWNSTREAM	-	CmoCh01G001570	[I]	Lipid transport and metabolism	Biological Process: fatty acid biosynthetic process (GO:0006633);; Cellular Component: integral component of membrane (GO:0016021);; Molecular Function: oxidoreductase activity, acting on paired donors, with oxidation of a pair of donors resulting in the reduction of molecular oxygen to two molecules of water (GO:0016717);	K20416|5.0e-159|cmos:111452890|K20416 palmitoyl-[glycerolipid] 7-desaturase [EC:1.14.19.42] | (RefSeq) palmitoyl-monogalactosyldiacylglycerol delta-7 desaturase, chloroplastic-like	[I]	Lipid transport and metabolism	Fatty acid desaturase	Palmitoyl-monogalactosyldiacylglycerol delta-7 desaturase, chloroplastic OS=Arabidopsis thaliana OX=3702 GN=ADS3 PE=1 SV=2	Delta-9 acyl-lipid desaturase 1-like OS=Cucumis melo var. makuwa OX=1194695 GN=E5676_scaffold655G001850 PE=3 SV=1	I	Lipid transport and metabolism	palmitoyl-monogalactosyldiacylglycerol delta-7 desaturase, chloroplastic-like [Cucurbita moschata]
Cmo_Chr01	670862	C	CA	C,C	11	11,0	CA,CA	9	0,9	INTRON	-	CmoCh01G001570	[I]	Lipid transport and metabolism	Biological Process: fatty acid biosynthetic process (GO:0006633);; Cellular Component: integral component of membrane (GO:0016021);; Molecular Function: oxidoreductase activity, acting on paired donors, with oxidation of a pair of donors resulting in the reduction of molecular oxygen to two molecules of water (GO:0016717);	K20416|5.0e-159|cmos:111452890|K20416 palmitoyl-[glycerolipid] 7-desaturase [EC:1.14.19.42] | (RefSeq) palmitoyl-monogalactosyldiacylglycerol delta-7 desaturase, chloroplastic-like	[I]	Lipid transport and metabolism	Fatty acid desaturase	Palmitoyl-monogalactosyldiacylglycerol delta-7 desaturase, chloroplastic OS=Arabidopsis thaliana OX=3702 GN=ADS3 PE=1 SV=2	Delta-9 acyl-lipid desaturase 1-like OS=Cucumis melo var. makuwa OX=1194695 GN=E5676_scaffold655G001850 PE=3 SV=1	I	Lipid transport and metabolism	palmitoyl-monogalactosyldiacylglycerol delta-7 desaturase, chloroplastic-like [Cucurbita moschata]
Cmo_Chr01	670957	CT	C	CT,CT	8	8,0	C,C	5	0,5	INTRON	-	CmoCh01G001570	[I]	Lipid transport and metabolism	Biological Process: fatty acid biosynthetic process (GO:0006633);; Cellular Component: integral component of membrane (GO:0016021);; Molecular Function: oxidoreductase activity, acting on paired donors, with oxidation of a pair of donors resulting in the reduction of molecular oxygen to two molecules of water (GO:0016717);	K20416|5.0e-159|cmos:111452890|K20416 palmitoyl-[glycerolipid] 7-desaturase [EC:1.14.19.42] | (RefSeq) palmitoyl-monogalactosyldiacylglycerol delta-7 desaturase, chloroplastic-like	[I]	Lipid transport and metabolism	Fatty acid desaturase	Palmitoyl-monogalactosyldiacylglycerol delta-7 desaturase, chloroplastic OS=Arabidopsis thaliana OX=3702 GN=ADS3 PE=1 SV=2	Delta-9 acyl-lipid desaturase 1-like OS=Cucumis melo var. makuwa OX=1194695 GN=E5676_scaffold655G001850 PE=3 SV=1	I	Lipid transport and metabolism	palmitoyl-monogalactosyldiacylglycerol delta-7 desaturase, chloroplastic-like [Cucurbita moschata]
Cmo_Chr01	671483	GA	G	GA,GA	5	5,0	GA,G	6	1,5	INTRON	-	CmoCh01G001570	[I]	Lipid transport and metabolism	Biological Process: fatty acid biosynthetic process (GO:0006633);; Cellular Component: integral component of membrane (GO:0016021);; Molecular Function: oxidoreductase activity, acting on paired donors, with oxidation of a pair of donors resulting in the reduction of molecular oxygen to two molecules of water (GO:0016717);	K20416|5.0e-159|cmos:111452890|K20416 palmitoyl-[glycerolipid] 7-desaturase [EC:1.14.19.42] | (RefSeq) palmitoyl-monogalactosyldiacylglycerol delta-7 desaturase, chloroplastic-like	[I]	Lipid transport and metabolism	Fatty acid desaturase	Palmitoyl-monogalactosyldiacylglycerol delta-7 desaturase, chloroplastic OS=Arabidopsis thaliana OX=3702 GN=ADS3 PE=1 SV=2	Delta-9 acyl-lipid desaturase 1-like OS=Cucumis melo var. makuwa OX=1194695 GN=E5676_scaffold655G001850 PE=3 SV=1	I	Lipid transport and metabolism	palmitoyl-monogalactosyldiacylglycerol delta-7 desaturase, chloroplastic-like [Cucurbita moschata]
Cmo_Chr01	672144	AAT	A	AAT,AAT	12	12,0	A,A	11	0,11	UPSTREAM	-	CmoCh01G001570	[I]	Lipid transport and metabolism	Biological Process: fatty acid biosynthetic process (GO:0006633);; Cellular Component: integral component of membrane (GO:0016021);; Molecular Function: oxidoreductase activity, acting on paired donors, with oxidation of a pair of donors resulting in the reduction of molecular oxygen to two molecules of water (GO:0016717);	K20416|5.0e-159|cmos:111452890|K20416 palmitoyl-[glycerolipid] 7-desaturase [EC:1.14.19.42] | (RefSeq) palmitoyl-monogalactosyldiacylglycerol delta-7 desaturase, chloroplastic-like	[I]	Lipid transport and metabolism	Fatty acid desaturase	Palmitoyl-monogalactosyldiacylglycerol delta-7 desaturase, chloroplastic OS=Arabidopsis thaliana OX=3702 GN=ADS3 PE=1 SV=2	Delta-9 acyl-lipid desaturase 1-like OS=Cucumis melo var. makuwa OX=1194695 GN=E5676_scaffold655G001850 PE=3 SV=1	I	Lipid transport and metabolism	palmitoyl-monogalactosyldiacylglycerol delta-7 desaturase, chloroplastic-like [Cucurbita moschata]
Cmo_Chr01	673228	G	GAA	G,G	13	13,0	GAA,GAA	13	0,13	UPSTREAM	-	CmoCh01G001570	[I]	Lipid transport and metabolism	Biological Process: fatty acid biosynthetic process (GO:0006633);; Cellular Component: integral component of membrane (GO:0016021);; Molecular Function: oxidoreductase activity, acting on paired donors, with oxidation of a pair of donors resulting in the reduction of molecular oxygen to two molecules of water (GO:0016717);	K20416|5.0e-159|cmos:111452890|K20416 palmitoyl-[glycerolipid] 7-desaturase [EC:1.14.19.42] | (RefSeq) palmitoyl-monogalactosyldiacylglycerol delta-7 desaturase, chloroplastic-like	[I]	Lipid transport and metabolism	Fatty acid desaturase	Palmitoyl-monogalactosyldiacylglycerol delta-7 desaturase, chloroplastic OS=Arabidopsis thaliana OX=3702 GN=ADS3 PE=1 SV=2	Delta-9 acyl-lipid desaturase 1-like OS=Cucumis melo var. makuwa OX=1194695 GN=E5676_scaffold655G001850 PE=3 SV=1	I	Lipid transport and metabolism	palmitoyl-monogalactosyldiacylglycerol delta-7 desaturase, chloroplastic-like [Cucurbita moschata]
Cmo_Chr01	673655	AT	A	AT,AT	12	12,0	A,A	9	0,9	UPSTREAM	-	CmoCh01G001570	[I]	Lipid transport and metabolism	Biological Process: fatty acid biosynthetic process (GO:0006633);; Cellular Component: integral component of membrane (GO:0016021);; Molecular Function: oxidoreductase activity, acting on paired donors, with oxidation of a pair of donors resulting in the reduction of molecular oxygen to two molecules of water (GO:0016717);	K20416|5.0e-159|cmos:111452890|K20416 palmitoyl-[glycerolipid] 7-desaturase [EC:1.14.19.42] | (RefSeq) palmitoyl-monogalactosyldiacylglycerol delta-7 desaturase, chloroplastic-like	[I]	Lipid transport and metabolism	Fatty acid desaturase	Palmitoyl-monogalactosyldiacylglycerol delta-7 desaturase, chloroplastic OS=Arabidopsis thaliana OX=3702 GN=ADS3 PE=1 SV=2	Delta-9 acyl-lipid desaturase 1-like OS=Cucumis melo var. makuwa OX=1194695 GN=E5676_scaffold655G001850 PE=3 SV=1	I	Lipid transport and metabolism	palmitoyl-monogalactosyldiacylglycerol delta-7 desaturase, chloroplastic-like [Cucurbita moschata]
Cmo_Chr01	678264	T	TA	T,TA	6	2,4	TA,TA	15	0,15	UPSTREAM	-	CmoCh01G001580	[I]	Lipid transport and metabolism	Biological Process: fatty acid biosynthetic process (GO:0006633);; Cellular Component: integral component of membrane (GO:0016021);; Molecular Function: oxidoreductase activity, acting on paired donors, with oxidation of a pair of donors resulting in the reduction of molecular oxygen to two molecules of water (GO:0016717);	K20416|6.7e-206|cmos:111452891|K20416 palmitoyl-[glycerolipid] 7-desaturase [EC:1.14.19.42] | (RefSeq) palmitoyl-monogalactosyldiacylglycerol delta-7 desaturase, chloroplastic-like	[I]	Lipid transport and metabolism	Fatty acid desaturase	Palmitoyl-monogalactosyldiacylglycerol delta-7 desaturase, chloroplastic OS=Arabidopsis thaliana OX=3702 GN=ADS3 PE=1 SV=2	Delta-9 acyl-lipid desaturase 1-like OS=Cucumis melo var. makuwa OX=1194695 GN=E5676_scaffold655G001850 PE=3 SV=1	I	Lipid transport and metabolism	palmitoyl-monogalactosyldiacylglycerol delta-7 desaturase, chloroplastic-like [Cucurbita moschata]
Cmo_Chr01	678303	T	TA	T,TA	5	2,3	TA,TA	13	0,13	UPSTREAM	-	CmoCh01G001580	[I]	Lipid transport and metabolism	Biological Process: fatty acid biosynthetic process (GO:0006633);; Cellular Component: integral component of membrane (GO:0016021);; Molecular Function: oxidoreductase activity, acting on paired donors, with oxidation of a pair of donors resulting in the reduction of molecular oxygen to two molecules of water (GO:0016717);	K20416|6.7e-206|cmos:111452891|K20416 palmitoyl-[glycerolipid] 7-desaturase [EC:1.14.19.42] | (RefSeq) palmitoyl-monogalactosyldiacylglycerol delta-7 desaturase, chloroplastic-like	[I]	Lipid transport and metabolism	Fatty acid desaturase	Palmitoyl-monogalactosyldiacylglycerol delta-7 desaturase, chloroplastic OS=Arabidopsis thaliana OX=3702 GN=ADS3 PE=1 SV=2	Delta-9 acyl-lipid desaturase 1-like OS=Cucumis melo var. makuwa OX=1194695 GN=E5676_scaffold655G001850 PE=3 SV=1	I	Lipid transport and metabolism	palmitoyl-monogalactosyldiacylglycerol delta-7 desaturase, chloroplastic-like [Cucurbita moschata]
Cmo_Chr01	678708	T	TA	T,TA	7	5,2	TA,TA	10	0,10	UPSTREAM	-	CmoCh01G001580	[I]	Lipid transport and metabolism	Biological Process: fatty acid biosynthetic process (GO:0006633);; Cellular Component: integral component of membrane (GO:0016021);; Molecular Function: oxidoreductase activity, acting on paired donors, with oxidation of a pair of donors resulting in the reduction of molecular oxygen to two molecules of water (GO:0016717);	K20416|6.7e-206|cmos:111452891|K20416 palmitoyl-[glycerolipid] 7-desaturase [EC:1.14.19.42] | (RefSeq) palmitoyl-monogalactosyldiacylglycerol delta-7 desaturase, chloroplastic-like	[I]	Lipid transport and metabolism	Fatty acid desaturase	Palmitoyl-monogalactosyldiacylglycerol delta-7 desaturase, chloroplastic OS=Arabidopsis thaliana OX=3702 GN=ADS3 PE=1 SV=2	Delta-9 acyl-lipid desaturase 1-like OS=Cucumis melo var. makuwa OX=1194695 GN=E5676_scaffold655G001850 PE=3 SV=1	I	Lipid transport and metabolism	palmitoyl-monogalactosyldiacylglycerol delta-7 desaturase, chloroplastic-like [Cucurbita moschata]
Cmo_Chr01	679093	TA	T	TA,T	21	14,7	T,T	6	0,6	UPSTREAM	-	CmoCh01G001580	[I]	Lipid transport and metabolism	Biological Process: fatty acid biosynthetic process (GO:0006633);; Cellular Component: integral component of membrane (GO:0016021);; Molecular Function: oxidoreductase activity, acting on paired donors, with oxidation of a pair of donors resulting in the reduction of molecular oxygen to two molecules of water (GO:0016717);	K20416|6.7e-206|cmos:111452891|K20416 palmitoyl-[glycerolipid] 7-desaturase [EC:1.14.19.42] | (RefSeq) palmitoyl-monogalactosyldiacylglycerol delta-7 desaturase, chloroplastic-like	[I]	Lipid transport and metabolism	Fatty acid desaturase	Palmitoyl-monogalactosyldiacylglycerol delta-7 desaturase, chloroplastic OS=Arabidopsis thaliana OX=3702 GN=ADS3 PE=1 SV=2	Delta-9 acyl-lipid desaturase 1-like OS=Cucumis melo var. makuwa OX=1194695 GN=E5676_scaffold655G001850 PE=3 SV=1	I	Lipid transport and metabolism	palmitoyl-monogalactosyldiacylglycerol delta-7 desaturase, chloroplastic-like [Cucurbita moschata]
Cmo_Chr01	679437	AC	A	AC,A	8	5,3	AC,AC	7	7,0	DOWNSTREAM	-	CmoCh01G001590	--	--	Cellular Component: integral component of membrane (GO:0016021);	--	[C]	Energy production and conversion	CBS domain	SNF1-related protein kinase regulatory subunit gamma-like PV42a OS=Arabidopsis thaliana OX=3702 GN=PV42A PE=2 SV=1	SNF1-related protein kinase regulatory subunit gamma-like PV42a OS=Pyrus ussuriensis x Pyrus communis OX=2448454 GN=D8674_019479 PE=4 SV=1	C	Energy production and conversion	SNF1-related protein kinase regulatory subunit gamma-like PV42a [Pyrus ussuriensis x Pyrus communis]
Cmo_Chr01	679961	CA	C	CA,CA	16	16,0	C,C	8	0,8	DOWNSTREAM	-	CmoCh01G001590	--	--	Cellular Component: integral component of membrane (GO:0016021);	--	[C]	Energy production and conversion	CBS domain	SNF1-related protein kinase regulatory subunit gamma-like PV42a OS=Arabidopsis thaliana OX=3702 GN=PV42A PE=2 SV=1	SNF1-related protein kinase regulatory subunit gamma-like PV42a OS=Pyrus ussuriensis x Pyrus communis OX=2448454 GN=D8674_019479 PE=4 SV=1	C	Energy production and conversion	SNF1-related protein kinase regulatory subunit gamma-like PV42a [Pyrus ussuriensis x Pyrus communis]
Cmo_Chr01	680268	C	CCTTTTCTTGACGTCGTGGAATTCTTGAAAGATCCTTCTAACTCACGCAACACTAGGTAGATCCAAAATAAGATGTGAATTAATCAAAA	C,C	10	10,0	CCTTTTCTTGACGTCGTGGAATTCTTGAAAGATCCTTCTAACTCACGCAACACTAGGTAGATCCAAAATAAGATGTGAATTAATCAAAA,CCTTTTCTTGACGTCGTGGAATTCTTGAAAGATCCTTCTAACTCACGCAACACTAGGTAGATCCAAAATAAGATGTGAATTAATCAAAA	18	0,18	DOWNSTREAM	-	CmoCh01G001590	--	--	Cellular Component: integral component of membrane (GO:0016021);	--	[C]	Energy production and conversion	CBS domain	SNF1-related protein kinase regulatory subunit gamma-like PV42a OS=Arabidopsis thaliana OX=3702 GN=PV42A PE=2 SV=1	SNF1-related protein kinase regulatory subunit gamma-like PV42a OS=Pyrus ussuriensis x Pyrus communis OX=2448454 GN=D8674_019479 PE=4 SV=1	C	Energy production and conversion	SNF1-related protein kinase regulatory subunit gamma-like PV42a [Pyrus ussuriensis x Pyrus communis]
Cmo_Chr01	680498	T	TC	T,T	18	18,0	TC,TC	15	0,15	DOWNSTREAM	-	CmoCh01G001590	--	--	Cellular Component: integral component of membrane (GO:0016021);	--	[C]	Energy production and conversion	CBS domain	SNF1-related protein kinase regulatory subunit gamma-like PV42a OS=Arabidopsis thaliana OX=3702 GN=PV42A PE=2 SV=1	SNF1-related protein kinase regulatory subunit gamma-like PV42a OS=Pyrus ussuriensis x Pyrus communis OX=2448454 GN=D8674_019479 PE=4 SV=1	C	Energy production and conversion	SNF1-related protein kinase regulatory subunit gamma-like PV42a [Pyrus ussuriensis x Pyrus communis]
Cmo_Chr01	680510	GATATGTGTGATACAAATATTCTGTCACAGAT	G	GATATGTGTGATACAAATATTCTGTCACAGAT,GATATGTGTGATACAAATATTCTGTCACAGAT	17	17,0	G,G	16	0,16	DOWNSTREAM	-	CmoCh01G001590	--	--	Cellular Component: integral component of membrane (GO:0016021);	--	[C]	Energy production and conversion	CBS domain	SNF1-related protein kinase regulatory subunit gamma-like PV42a OS=Arabidopsis thaliana OX=3702 GN=PV42A PE=2 SV=1	SNF1-related protein kinase regulatory subunit gamma-like PV42a OS=Pyrus ussuriensis x Pyrus communis OX=2448454 GN=D8674_019479 PE=4 SV=1	C	Energy production and conversion	SNF1-related protein kinase regulatory subunit gamma-like PV42a [Pyrus ussuriensis x Pyrus communis]
Cmo_Chr01	680691	GTTAC	G	GTTAC,GTTAC	9	9,0	G,G	15	0,15	DOWNSTREAM	-	CmoCh01G001590	--	--	Cellular Component: integral component of membrane (GO:0016021);	--	[C]	Energy production and conversion	CBS domain	SNF1-related protein kinase regulatory subunit gamma-like PV42a OS=Arabidopsis thaliana OX=3702 GN=PV42A PE=2 SV=1	SNF1-related protein kinase regulatory subunit gamma-like PV42a OS=Pyrus ussuriensis x Pyrus communis OX=2448454 GN=D8674_019479 PE=4 SV=1	C	Energy production and conversion	SNF1-related protein kinase regulatory subunit gamma-like PV42a [Pyrus ussuriensis x Pyrus communis]
Cmo_Chr01	680806	ACG	A	ACG,A	12	4,8	A,A	13	0,13	DOWNSTREAM	-	CmoCh01G001590	--	--	Cellular Component: integral component of membrane (GO:0016021);	--	[C]	Energy production and conversion	CBS domain	SNF1-related protein kinase regulatory subunit gamma-like PV42a OS=Arabidopsis thaliana OX=3702 GN=PV42A PE=2 SV=1	SNF1-related protein kinase regulatory subunit gamma-like PV42a OS=Pyrus ussuriensis x Pyrus communis OX=2448454 GN=D8674_019479 PE=4 SV=1	C	Energy production and conversion	SNF1-related protein kinase regulatory subunit gamma-like PV42a [Pyrus ussuriensis x Pyrus communis]
Cmo_Chr01	681815	G	GA	G,G	9	9,0	GA,GA	7	1,6	INTRON	-	CmoCh01G001590	--	--	Cellular Component: integral component of membrane (GO:0016021);	--	[C]	Energy production and conversion	CBS domain	SNF1-related protein kinase regulatory subunit gamma-like PV42a OS=Arabidopsis thaliana OX=3702 GN=PV42A PE=2 SV=1	SNF1-related protein kinase regulatory subunit gamma-like PV42a OS=Pyrus ussuriensis x Pyrus communis OX=2448454 GN=D8674_019479 PE=4 SV=1	C	Energy production and conversion	SNF1-related protein kinase regulatory subunit gamma-like PV42a [Pyrus ussuriensis x Pyrus communis]
Cmo_Chr01	681880	G	GAA	G,G	5	5,0	GAA,GAA	3	0,3	INTRON	-	CmoCh01G001590	--	--	Cellular Component: integral component of membrane (GO:0016021);	--	[C]	Energy production and conversion	CBS domain	SNF1-related protein kinase regulatory subunit gamma-like PV42a OS=Arabidopsis thaliana OX=3702 GN=PV42A PE=2 SV=1	SNF1-related protein kinase regulatory subunit gamma-like PV42a OS=Pyrus ussuriensis x Pyrus communis OX=2448454 GN=D8674_019479 PE=4 SV=1	C	Energy production and conversion	SNF1-related protein kinase regulatory subunit gamma-like PV42a [Pyrus ussuriensis x Pyrus communis]
Cmo_Chr01	686128	T	TAAAAAATGACTAGGACGAACAAAGGACTCCAAACGAAAAAGAGTCAAGCCTCCTAGAAGGCAGC	T,T	5	5,0	TAAAAAATGACTAGGACGAACAAAGGACTCCAAACGAAAAAGAGTCAAGCCTCCTAGAAGGCAGC,TAAAAAATGACTAGGACGAACAAAGGACTCCAAACGAAAAAGAGTCAAGCCTCCTAGAAGGCAGC	10	0,10	INTRON	-	CmoCh01G001590	--	--	Cellular Component: integral component of membrane (GO:0016021);	--	[C]	Energy production and conversion	CBS domain	SNF1-related protein kinase regulatory subunit gamma-like PV42a OS=Arabidopsis thaliana OX=3702 GN=PV42A PE=2 SV=1	SNF1-related protein kinase regulatory subunit gamma-like PV42a OS=Pyrus ussuriensis x Pyrus communis OX=2448454 GN=D8674_019479 PE=4 SV=1	C	Energy production and conversion	SNF1-related protein kinase regulatory subunit gamma-like PV42a [Pyrus ussuriensis x Pyrus communis]
Cmo_Chr01	686232	AAGGGGAGGCGTAATTTGTTCG	A	AAGGGGAGGCGTAATTTGTTCG,AAGGGGAGGCGTAATTTGTTCG	10	10,0	A,A	12	0,12	INTRON	-	CmoCh01G001590	--	--	Cellular Component: integral component of membrane (GO:0016021);	--	[C]	Energy production and conversion	CBS domain	SNF1-related protein kinase regulatory subunit gamma-like PV42a OS=Arabidopsis thaliana OX=3702 GN=PV42A PE=2 SV=1	SNF1-related protein kinase regulatory subunit gamma-like PV42a OS=Pyrus ussuriensis x Pyrus communis OX=2448454 GN=D8674_019479 PE=4 SV=1	C	Energy production and conversion	SNF1-related protein kinase regulatory subunit gamma-like PV42a [Pyrus ussuriensis x Pyrus communis]
Cmo_Chr01	686339	TTTGTAC	T	TTTGTAC,TTTGTAC	9	9,0	T,T	14	0,14	INTRON	-	CmoCh01G001590	--	--	Cellular Component: integral component of membrane (GO:0016021);	--	[C]	Energy production and conversion	CBS domain	SNF1-related protein kinase regulatory subunit gamma-like PV42a OS=Arabidopsis thaliana OX=3702 GN=PV42A PE=2 SV=1	SNF1-related protein kinase regulatory subunit gamma-like PV42a OS=Pyrus ussuriensis x Pyrus communis OX=2448454 GN=D8674_019479 PE=4 SV=1	C	Energy production and conversion	SNF1-related protein kinase regulatory subunit gamma-like PV42a [Pyrus ussuriensis x Pyrus communis]
Cmo_Chr01	687486	CTCAAGCCCCAGGCCT	C	CTCAAGCCCCAGGCCT,CTCAAGCCCCAGGCCT	10	10,0	C,C	16	0,16	INTRON	-	CmoCh01G001590	--	--	Cellular Component: integral component of membrane (GO:0016021);	--	[C]	Energy production and conversion	CBS domain	SNF1-related protein kinase regulatory subunit gamma-like PV42a OS=Arabidopsis thaliana OX=3702 GN=PV42A PE=2 SV=1	SNF1-related protein kinase regulatory subunit gamma-like PV42a OS=Pyrus ussuriensis x Pyrus communis OX=2448454 GN=D8674_019479 PE=4 SV=1	C	Energy production and conversion	SNF1-related protein kinase regulatory subunit gamma-like PV42a [Pyrus ussuriensis x Pyrus communis]
Cmo_Chr01	687586	T	TA	T,T	10	10,0	TA,TA	9	0,9	INTRON	-	CmoCh01G001590	--	--	Cellular Component: integral component of membrane (GO:0016021);	--	[C]	Energy production and conversion	CBS domain	SNF1-related protein kinase regulatory subunit gamma-like PV42a OS=Arabidopsis thaliana OX=3702 GN=PV42A PE=2 SV=1	SNF1-related protein kinase regulatory subunit gamma-like PV42a OS=Pyrus ussuriensis x Pyrus communis OX=2448454 GN=D8674_019479 PE=4 SV=1	C	Energy production and conversion	SNF1-related protein kinase regulatory subunit gamma-like PV42a [Pyrus ussuriensis x Pyrus communis]
Cmo_Chr01	687621	GATTACACA	G	GATTACACA,GATTACACA	11	11,0	G,G	10	0,10	INTRON	-	CmoCh01G001590	--	--	Cellular Component: integral component of membrane (GO:0016021);	--	[C]	Energy production and conversion	CBS domain	SNF1-related protein kinase regulatory subunit gamma-like PV42a OS=Arabidopsis thaliana OX=3702 GN=PV42A PE=2 SV=1	SNF1-related protein kinase regulatory subunit gamma-like PV42a OS=Pyrus ussuriensis x Pyrus communis OX=2448454 GN=D8674_019479 PE=4 SV=1	C	Energy production and conversion	SNF1-related protein kinase regulatory subunit gamma-like PV42a [Pyrus ussuriensis x Pyrus communis]
Cmo_Chr01	687642	G	GACTTT	G,G	8	8,0	GACTTT,GACTTT	12	0,12	INTRON	-	CmoCh01G001590	--	--	Cellular Component: integral component of membrane (GO:0016021);	--	[C]	Energy production and conversion	CBS domain	SNF1-related protein kinase regulatory subunit gamma-like PV42a OS=Arabidopsis thaliana OX=3702 GN=PV42A PE=2 SV=1	SNF1-related protein kinase regulatory subunit gamma-like PV42a OS=Pyrus ussuriensis x Pyrus communis OX=2448454 GN=D8674_019479 PE=4 SV=1	C	Energy production and conversion	SNF1-related protein kinase regulatory subunit gamma-like PV42a [Pyrus ussuriensis x Pyrus communis]
Cmo_Chr01	687727	TTTATTA	T	TTTATTA,TTTATTA	11	11,0	T,T	4	0,4	INTRON	-	CmoCh01G001590	--	--	Cellular Component: integral component of membrane (GO:0016021);	--	[C]	Energy production and conversion	CBS domain	SNF1-related protein kinase regulatory subunit gamma-like PV42a OS=Arabidopsis thaliana OX=3702 GN=PV42A PE=2 SV=1	SNF1-related protein kinase regulatory subunit gamma-like PV42a OS=Pyrus ussuriensis x Pyrus communis OX=2448454 GN=D8674_019479 PE=4 SV=1	C	Energy production and conversion	SNF1-related protein kinase regulatory subunit gamma-like PV42a [Pyrus ussuriensis x Pyrus communis]
Cmo_Chr01	687752	TAATAATAAC	T	TAATAATAAC,TAATAATAAC	11	11,0	T,T	6	0,6	INTRON	-	CmoCh01G001590	--	--	Cellular Component: integral component of membrane (GO:0016021);	--	[C]	Energy production and conversion	CBS domain	SNF1-related protein kinase regulatory subunit gamma-like PV42a OS=Arabidopsis thaliana OX=3702 GN=PV42A PE=2 SV=1	SNF1-related protein kinase regulatory subunit gamma-like PV42a OS=Pyrus ussuriensis x Pyrus communis OX=2448454 GN=D8674_019479 PE=4 SV=1	C	Energy production and conversion	SNF1-related protein kinase regulatory subunit gamma-like PV42a [Pyrus ussuriensis x Pyrus communis]
Cmo_Chr01	687772	CTTTTAG	C	CTTTTAG,CTTTTAG	11	11,0	C,C	6	0,6	INTRON	-	CmoCh01G001590	--	--	Cellular Component: integral component of membrane (GO:0016021);	--	[C]	Energy production and conversion	CBS domain	SNF1-related protein kinase regulatory subunit gamma-like PV42a OS=Arabidopsis thaliana OX=3702 GN=PV42A PE=2 SV=1	SNF1-related protein kinase regulatory subunit gamma-like PV42a OS=Pyrus ussuriensis x Pyrus communis OX=2448454 GN=D8674_019479 PE=4 SV=1	C	Energy production and conversion	SNF1-related protein kinase regulatory subunit gamma-like PV42a [Pyrus ussuriensis x Pyrus communis]
Cmo_Chr01	687822	A	AATAATTCCAGAGTGGGCTAT	A,A	10	10,0	AATAATTCCAGAGTGGGCTAT,AATAATTCCAGAGTGGGCTAT	9	0,9	INTRON	-	CmoCh01G001590	--	--	Cellular Component: integral component of membrane (GO:0016021);	--	[C]	Energy production and conversion	CBS domain	SNF1-related protein kinase regulatory subunit gamma-like PV42a OS=Arabidopsis thaliana OX=3702 GN=PV42A PE=2 SV=1	SNF1-related protein kinase regulatory subunit gamma-like PV42a OS=Pyrus ussuriensis x Pyrus communis OX=2448454 GN=D8674_019479 PE=4 SV=1	C	Energy production and conversion	SNF1-related protein kinase regulatory subunit gamma-like PV42a [Pyrus ussuriensis x Pyrus communis]
Cmo_Chr01	687854	CA	C	CA,CA	8	8,0	C,C	10	0,10	INTRON	-	CmoCh01G001590	--	--	Cellular Component: integral component of membrane (GO:0016021);	--	[C]	Energy production and conversion	CBS domain	SNF1-related protein kinase regulatory subunit gamma-like PV42a OS=Arabidopsis thaliana OX=3702 GN=PV42A PE=2 SV=1	SNF1-related protein kinase regulatory subunit gamma-like PV42a OS=Pyrus ussuriensis x Pyrus communis OX=2448454 GN=D8674_019479 PE=4 SV=1	C	Energy production and conversion	SNF1-related protein kinase regulatory subunit gamma-like PV42a [Pyrus ussuriensis x Pyrus communis]
Cmo_Chr01	687918	T	TTTAGAATATTAGCCTTCAATATTGTGAGAAAA	T,T	13	13,0	TTTAGAATATTAGCCTTCAATATTGTGAGAAAA,TTTAGAATATTAGCCTTCAATATTGTGAGAAAA	15	0,15	INTRON	-	CmoCh01G001590	--	--	Cellular Component: integral component of membrane (GO:0016021);	--	[C]	Energy production and conversion	CBS domain	SNF1-related protein kinase regulatory subunit gamma-like PV42a OS=Arabidopsis thaliana OX=3702 GN=PV42A PE=2 SV=1	SNF1-related protein kinase regulatory subunit gamma-like PV42a OS=Pyrus ussuriensis x Pyrus communis OX=2448454 GN=D8674_019479 PE=4 SV=1	C	Energy production and conversion	SNF1-related protein kinase regulatory subunit gamma-like PV42a [Pyrus ussuriensis x Pyrus communis]
Cmo_Chr01	687948	T	TA	T,T	13	13,0	TA,TA	18	0,18	INTRON	-	CmoCh01G001590	--	--	Cellular Component: integral component of membrane (GO:0016021);	--	[C]	Energy production and conversion	CBS domain	SNF1-related protein kinase regulatory subunit gamma-like PV42a OS=Arabidopsis thaliana OX=3702 GN=PV42A PE=2 SV=1	SNF1-related protein kinase regulatory subunit gamma-like PV42a OS=Pyrus ussuriensis x Pyrus communis OX=2448454 GN=D8674_019479 PE=4 SV=1	C	Energy production and conversion	SNF1-related protein kinase regulatory subunit gamma-like PV42a [Pyrus ussuriensis x Pyrus communis]
Cmo_Chr01	688125	CGG	C	CGG,CGG	6	6,0	C,C	15	0,15	INTRON	-	CmoCh01G001590	--	--	Cellular Component: integral component of membrane (GO:0016021);	--	[C]	Energy production and conversion	CBS domain	SNF1-related protein kinase regulatory subunit gamma-like PV42a OS=Arabidopsis thaliana OX=3702 GN=PV42A PE=2 SV=1	SNF1-related protein kinase regulatory subunit gamma-like PV42a OS=Pyrus ussuriensis x Pyrus communis OX=2448454 GN=D8674_019479 PE=4 SV=1	C	Energy production and conversion	SNF1-related protein kinase regulatory subunit gamma-like PV42a [Pyrus ussuriensis x Pyrus communis]
Cmo_Chr01	690245	C	CAAAGAACTGTGAGCCTCGAAGGTGTAGTTAAAAGTGAAAGTGTCGAACAAAGGGTACCTCAAATATCGAAT	C,C	4	4,0	N	.	.	INTRON	-	CmoCh01G001590	--	--	Cellular Component: integral component of membrane (GO:0016021);	--	[C]	Energy production and conversion	CBS domain	SNF1-related protein kinase regulatory subunit gamma-like PV42a OS=Arabidopsis thaliana OX=3702 GN=PV42A PE=2 SV=1	SNF1-related protein kinase regulatory subunit gamma-like PV42a OS=Pyrus ussuriensis x Pyrus communis OX=2448454 GN=D8674_019479 PE=4 SV=1	C	Energy production and conversion	SNF1-related protein kinase regulatory subunit gamma-like PV42a [Pyrus ussuriensis x Pyrus communis]
Cmo_Chr01	690334	C	CCAGCCTCAATTTAGGA	C,C	4	4,0	N	.	.	INTRON	-	CmoCh01G001590	--	--	Cellular Component: integral component of membrane (GO:0016021);	--	[C]	Energy production and conversion	CBS domain	SNF1-related protein kinase regulatory subunit gamma-like PV42a OS=Arabidopsis thaliana OX=3702 GN=PV42A PE=2 SV=1	SNF1-related protein kinase regulatory subunit gamma-like PV42a OS=Pyrus ussuriensis x Pyrus communis OX=2448454 GN=D8674_019479 PE=4 SV=1	C	Energy production and conversion	SNF1-related protein kinase regulatory subunit gamma-like PV42a [Pyrus ussuriensis x Pyrus communis]
Cmo_Chr01	691203	T	TTTTTA	T,T	8	8,0	TTTTTA,TTTTTA	6	0,6	UPSTREAM	-	CmoCh01G001590	--	--	Cellular Component: integral component of membrane (GO:0016021);	--	[C]	Energy production and conversion	CBS domain	SNF1-related protein kinase regulatory subunit gamma-like PV42a OS=Arabidopsis thaliana OX=3702 GN=PV42A PE=2 SV=1	SNF1-related protein kinase regulatory subunit gamma-like PV42a OS=Pyrus ussuriensis x Pyrus communis OX=2448454 GN=D8674_019479 PE=4 SV=1	C	Energy production and conversion	SNF1-related protein kinase regulatory subunit gamma-like PV42a [Pyrus ussuriensis x Pyrus communis]
Cmo_Chr01	691269	T	TA	T,T	4	4,0	TA,TA	5	0,5	UPSTREAM	-	CmoCh01G001600	[T]	Signal transduction mechanisms	Biological Process: cell morphogenesis (GO:0000902);; Biological Process: cell morphogenesis involved in differentiation (GO:0000904);; Biological Process: response to acid chemical (GO:0001101);; Biological Process: regulation of immune system process (GO:0002682);; Biological Process: regulation of response to biotic stimulus (GO:0002831);; Biological Process: regionalization (GO:0003002);; Mol…	K01180|5.8e-73|cmax:111487562|K01180 endo-1,3(4)-beta-glucanase [EC:3.2.1.6] | (RefSeq) uncharacterized protein LOC111487562	[T]	Signal transduction mechanisms	Protein kinase domain	PTI1-like tyrosine-protein kinase At3g15890 OS=Arabidopsis thaliana OX=3702 GN=At3g15890 PE=2 SV=1	Protein kinase domain-containing protein OS=Lupinus albus OX=3870 GN=Lal_00046088 PE=4 SV=1	S	Function unknown	protein TOO MANY MOUTHS [Syzygium oleosum]
Cmo_Chr01	691280	A	AAAAAGAAG	A,A	5	5,0	AAAAAGAAG,AAAAAGAAG	6	0,6	UPSTREAM	-	CmoCh01G001600	[T]	Signal transduction mechanisms	Biological Process: cell morphogenesis (GO:0000902);; Biological Process: cell morphogenesis involved in differentiation (GO:0000904);; Biological Process: response to acid chemical (GO:0001101);; Biological Process: regulation of immune system process (GO:0002682);; Biological Process: regulation of response to biotic stimulus (GO:0002831);; Biological Process: regionalization (GO:0003002);; Mol…	K01180|5.8e-73|cmax:111487562|K01180 endo-1,3(4)-beta-glucanase [EC:3.2.1.6] | (RefSeq) uncharacterized protein LOC111487562	[T]	Signal transduction mechanisms	Protein kinase domain	PTI1-like tyrosine-protein kinase At3g15890 OS=Arabidopsis thaliana OX=3702 GN=At3g15890 PE=2 SV=1	Protein kinase domain-containing protein OS=Lupinus albus OX=3870 GN=Lal_00046088 PE=4 SV=1	S	Function unknown	protein TOO MANY MOUTHS [Syzygium oleosum]
Cmo_Chr01	691498	AT	A	AT,AT	7	7,0	A,A	6	0,6	UPSTREAM	-	CmoCh01G001600	[T]	Signal transduction mechanisms	Biological Process: cell morphogenesis (GO:0000902);; Biological Process: cell morphogenesis involved in differentiation (GO:0000904);; Biological Process: response to acid chemical (GO:0001101);; Biological Process: regulation of immune system process (GO:0002682);; Biological Process: regulation of response to biotic stimulus (GO:0002831);; Biological Process: regionalization (GO:0003002);; Mol…	K01180|5.8e-73|cmax:111487562|K01180 endo-1,3(4)-beta-glucanase [EC:3.2.1.6] | (RefSeq) uncharacterized protein LOC111487562	[T]	Signal transduction mechanisms	Protein kinase domain	PTI1-like tyrosine-protein kinase At3g15890 OS=Arabidopsis thaliana OX=3702 GN=At3g15890 PE=2 SV=1	Protein kinase domain-containing protein OS=Lupinus albus OX=3870 GN=Lal_00046088 PE=4 SV=1	S	Function unknown	protein TOO MANY MOUTHS [Syzygium oleosum]
Cmo_Chr01	691552	C	CTCT	C,C	8	8,0	CTCT,CTCT	7	0,7	CODON_INSERTION	ctc/cTCTtc	CmoCh01G001600	[T]	Signal transduction mechanisms	Biological Process: cell morphogenesis (GO:0000902);; Biological Process: cell morphogenesis involved in differentiation (GO:0000904);; Biological Process: response to acid chemical (GO:0001101);; Biological Process: regulation of immune system process (GO:0002682);; Biological Process: regulation of response to biotic stimulus (GO:0002831);; Biological Process: regionalization (GO:0003002);; Mol…	K01180|5.8e-73|cmax:111487562|K01180 endo-1,3(4)-beta-glucanase [EC:3.2.1.6] | (RefSeq) uncharacterized protein LOC111487562	[T]	Signal transduction mechanisms	Protein kinase domain	PTI1-like tyrosine-protein kinase At3g15890 OS=Arabidopsis thaliana OX=3702 GN=At3g15890 PE=2 SV=1	Protein kinase domain-containing protein OS=Lupinus albus OX=3870 GN=Lal_00046088 PE=4 SV=1	S	Function unknown	protein TOO MANY MOUTHS [Syzygium oleosum]
Cmo_Chr01	693109	T	TAA	T,T	5	5,0	TAA,TAA	1	0,1	INTRON	-	CmoCh01G001600	[T]	Signal transduction mechanisms	Biological Process: cell morphogenesis (GO:0000902);; Biological Process: cell morphogenesis involved in differentiation (GO:0000904);; Biological Process: response to acid chemical (GO:0001101);; Biological Process: regulation of immune system process (GO:0002682);; Biological Process: regulation of response to biotic stimulus (GO:0002831);; Biological Process: regionalization (GO:0003002);; Mol…	K01180|5.8e-73|cmax:111487562|K01180 endo-1,3(4)-beta-glucanase [EC:3.2.1.6] | (RefSeq) uncharacterized protein LOC111487562	[T]	Signal transduction mechanisms	Protein kinase domain	PTI1-like tyrosine-protein kinase At3g15890 OS=Arabidopsis thaliana OX=3702 GN=At3g15890 PE=2 SV=1	Protein kinase domain-containing protein OS=Lupinus albus OX=3870 GN=Lal_00046088 PE=4 SV=1	S	Function unknown	protein TOO MANY MOUTHS [Syzygium oleosum]
Cmo_Chr01	693221	A	ATTG	A,A	6	6,0	ATTG,ATTG	7	0,7	INTRON	-	CmoCh01G001600	[T]	Signal transduction mechanisms	Biological Process: cell morphogenesis (GO:0000902);; Biological Process: cell morphogenesis involved in differentiation (GO:0000904);; Biological Process: response to acid chemical (GO:0001101);; Biological Process: regulation of immune system process (GO:0002682);; Biological Process: regulation of response to biotic stimulus (GO:0002831);; Biological Process: regionalization (GO:0003002);; Mol…	K01180|5.8e-73|cmax:111487562|K01180 endo-1,3(4)-beta-glucanase [EC:3.2.1.6] | (RefSeq) uncharacterized protein LOC111487562	[T]	Signal transduction mechanisms	Protein kinase domain	PTI1-like tyrosine-protein kinase At3g15890 OS=Arabidopsis thaliana OX=3702 GN=At3g15890 PE=2 SV=1	Protein kinase domain-containing protein OS=Lupinus albus OX=3870 GN=Lal_00046088 PE=4 SV=1	S	Function unknown	protein TOO MANY MOUTHS [Syzygium oleosum]
Cmo_Chr01	693268	C	CA	C,C	13	13,0	CA,CA	5	0,5	INTRON	-	CmoCh01G001600	[T]	Signal transduction mechanisms	Biological Process: cell morphogenesis (GO:0000902);; Biological Process: cell morphogenesis involved in differentiation (GO:0000904);; Biological Process: response to acid chemical (GO:0001101);; Biological Process: regulation of immune system process (GO:0002682);; Biological Process: regulation of response to biotic stimulus (GO:0002831);; Biological Process: regionalization (GO:0003002);; Mol…	K01180|5.8e-73|cmax:111487562|K01180 endo-1,3(4)-beta-glucanase [EC:3.2.1.6] | (RefSeq) uncharacterized protein LOC111487562	[T]	Signal transduction mechanisms	Protein kinase domain	PTI1-like tyrosine-protein kinase At3g15890 OS=Arabidopsis thaliana OX=3702 GN=At3g15890 PE=2 SV=1	Protein kinase domain-containing protein OS=Lupinus albus OX=3870 GN=Lal_00046088 PE=4 SV=1	S	Function unknown	protein TOO MANY MOUTHS [Syzygium oleosum]
Cmo_Chr01	693285	CAG	C	CAG,CAG	12	12,0	C,C	3	0,3	INTRON	-	CmoCh01G001600	[T]	Signal transduction mechanisms	Biological Process: cell morphogenesis (GO:0000902);; Biological Process: cell morphogenesis involved in differentiation (GO:0000904);; Biological Process: response to acid chemical (GO:0001101);; Biological Process: regulation of immune system process (GO:0002682);; Biological Process: regulation of response to biotic stimulus (GO:0002831);; Biological Process: regionalization (GO:0003002);; Mol…	K01180|5.8e-73|cmax:111487562|K01180 endo-1,3(4)-beta-glucanase [EC:3.2.1.6] | (RefSeq) uncharacterized protein LOC111487562	[T]	Signal transduction mechanisms	Protein kinase domain	PTI1-like tyrosine-protein kinase At3g15890 OS=Arabidopsis thaliana OX=3702 GN=At3g15890 PE=2 SV=1	Protein kinase domain-containing protein OS=Lupinus albus OX=3870 GN=Lal_00046088 PE=4 SV=1	S	Function unknown	protein TOO MANY MOUTHS [Syzygium oleosum]
Cmo_Chr01	693398	TC	T	TC,TC	14	14,0	T,T	4	0,4	INTRON	-	CmoCh01G001600	[T]	Signal transduction mechanisms	Biological Process: cell morphogenesis (GO:0000902);; Biological Process: cell morphogenesis involved in differentiation (GO:0000904);; Biological Process: response to acid chemical (GO:0001101);; Biological Process: regulation of immune system process (GO:0002682);; Biological Process: regulation of response to biotic stimulus (GO:0002831);; Biological Process: regionalization (GO:0003002);; Mol…	K01180|5.8e-73|cmax:111487562|K01180 endo-1,3(4)-beta-glucanase [EC:3.2.1.6] | (RefSeq) uncharacterized protein LOC111487562	[T]	Signal transduction mechanisms	Protein kinase domain	PTI1-like tyrosine-protein kinase At3g15890 OS=Arabidopsis thaliana OX=3702 GN=At3g15890 PE=2 SV=1	Protein kinase domain-containing protein OS=Lupinus albus OX=3870 GN=Lal_00046088 PE=4 SV=1	S	Function unknown	protein TOO MANY MOUTHS [Syzygium oleosum]
Cmo_Chr01	693470	A	AATCCCATCAAACAGAAC	A,A	12	12,0	AATCCCATCAAACAGAAC,AATCCCATCAAACAGAAC	6	0,6	INTRON	-	CmoCh01G001600	[T]	Signal transduction mechanisms	Biological Process: cell morphogenesis (GO:0000902);; Biological Process: cell morphogenesis involved in differentiation (GO:0000904);; Biological Process: response to acid chemical (GO:0001101);; Biological Process: regulation of immune system process (GO:0002682);; Biological Process: regulation of response to biotic stimulus (GO:0002831);; Biological Process: regionalization (GO:0003002);; Mol…	K01180|5.8e-73|cmax:111487562|K01180 endo-1,3(4)-beta-glucanase [EC:3.2.1.6] | (RefSeq) uncharacterized protein LOC111487562	[T]	Signal transduction mechanisms	Protein kinase domain	PTI1-like tyrosine-protein kinase At3g15890 OS=Arabidopsis thaliana OX=3702 GN=At3g15890 PE=2 SV=1	Protein kinase domain-containing protein OS=Lupinus albus OX=3870 GN=Lal_00046088 PE=4 SV=1	S	Function unknown	protein TOO MANY MOUTHS [Syzygium oleosum]
Cmo_Chr01	693739	GCTACCC	G	GCTACCC,GCTACCC	11	11,0	G,G	15	0,15	INTRON	-	CmoCh01G001600	[T]	Signal transduction mechanisms	Biological Process: cell morphogenesis (GO:0000902);; Biological Process: cell morphogenesis involved in differentiation (GO:0000904);; Biological Process: response to acid chemical (GO:0001101);; Biological Process: regulation of immune system process (GO:0002682);; Biological Process: regulation of response to biotic stimulus (GO:0002831);; Biological Process: regionalization (GO:0003002);; Mol…	K01180|5.8e-73|cmax:111487562|K01180 endo-1,3(4)-beta-glucanase [EC:3.2.1.6] | (RefSeq) uncharacterized protein LOC111487562	[T]	Signal transduction mechanisms	Protein kinase domain	PTI1-like tyrosine-protein kinase At3g15890 OS=Arabidopsis thaliana OX=3702 GN=At3g15890 PE=2 SV=1	Protein kinase domain-containing protein OS=Lupinus albus OX=3870 GN=Lal_00046088 PE=4 SV=1	S	Function unknown	protein TOO MANY MOUTHS [Syzygium oleosum]
Cmo_Chr01	693977	CTTCATCTGATTGTCCTGA	C	CTTCATCTGATTGTCCTGA,CTTCATCTGATTGTCCTGA	14	14,0	C,C	16	0,16	INTRON	-	CmoCh01G001600	[T]	Signal transduction mechanisms	Biological Process: cell morphogenesis (GO:0000902);; Biological Process: cell morphogenesis involved in differentiation (GO:0000904);; Biological Process: response to acid chemical (GO:0001101);; Biological Process: regulation of immune system process (GO:0002682);; Biological Process: regulation of response to biotic stimulus (GO:0002831);; Biological Process: regionalization (GO:0003002);; Mol…	K01180|5.8e-73|cmax:111487562|K01180 endo-1,3(4)-beta-glucanase [EC:3.2.1.6] | (RefSeq) uncharacterized protein LOC111487562	[T]	Signal transduction mechanisms	Protein kinase domain	PTI1-like tyrosine-protein kinase At3g15890 OS=Arabidopsis thaliana OX=3702 GN=At3g15890 PE=2 SV=1	Protein kinase domain-containing protein OS=Lupinus albus OX=3870 GN=Lal_00046088 PE=4 SV=1	S	Function unknown	protein TOO MANY MOUTHS [Syzygium oleosum]
Cmo_Chr01	694438	A	AG	A,A	9	9,0	AG,AG	14	0,14	INTRON	-	CmoCh01G001600	[T]	Signal transduction mechanisms	Biological Process: cell morphogenesis (GO:0000902);; Biological Process: cell morphogenesis involved in differentiation (GO:0000904);; Biological Process: response to acid chemical (GO:0001101);; Biological Process: regulation of immune system process (GO:0002682);; Biological Process: regulation of response to biotic stimulus (GO:0002831);; Biological Process: regionalization (GO:0003002);; Mol…	K01180|5.8e-73|cmax:111487562|K01180 endo-1,3(4)-beta-glucanase [EC:3.2.1.6] | (RefSeq) uncharacterized protein LOC111487562	[T]	Signal transduction mechanisms	Protein kinase domain	PTI1-like tyrosine-protein kinase At3g15890 OS=Arabidopsis thaliana OX=3702 GN=At3g15890 PE=2 SV=1	Protein kinase domain-containing protein OS=Lupinus albus OX=3870 GN=Lal_00046088 PE=4 SV=1	S	Function unknown	protein TOO MANY MOUTHS [Syzygium oleosum]
Cmo_Chr01	694505	G	GA	G,G	9	9,0	GA,GA	13	0,13	INTRON	-	CmoCh01G001600	[T]	Signal transduction mechanisms	Biological Process: cell morphogenesis (GO:0000902);; Biological Process: cell morphogenesis involved in differentiation (GO:0000904);; Biological Process: response to acid chemical (GO:0001101);; Biological Process: regulation of immune system process (GO:0002682);; Biological Process: regulation of response to biotic stimulus (GO:0002831);; Biological Process: regionalization (GO:0003002);; Mol…	K01180|5.8e-73|cmax:111487562|K01180 endo-1,3(4)-beta-glucanase [EC:3.2.1.6] | (RefSeq) uncharacterized protein LOC111487562	[T]	Signal transduction mechanisms	Protein kinase domain	PTI1-like tyrosine-protein kinase At3g15890 OS=Arabidopsis thaliana OX=3702 GN=At3g15890 PE=2 SV=1	Protein kinase domain-containing protein OS=Lupinus albus OX=3870 GN=Lal_00046088 PE=4 SV=1	S	Function unknown	protein TOO MANY MOUTHS [Syzygium oleosum]
Cmo_Chr01	694525	A	ACTT	A,A	8	8,0	ACTT,ACTT	12	0,12	INTRON	-	CmoCh01G001600	[T]	Signal transduction mechanisms	Biological Process: cell morphogenesis (GO:0000902);; Biological Process: cell morphogenesis involved in differentiation (GO:0000904);; Biological Process: response to acid chemical (GO:0001101);; Biological Process: regulation of immune system process (GO:0002682);; Biological Process: regulation of response to biotic stimulus (GO:0002831);; Biological Process: regionalization (GO:0003002);; Mol…	K01180|5.8e-73|cmax:111487562|K01180 endo-1,3(4)-beta-glucanase [EC:3.2.1.6] | (RefSeq) uncharacterized protein LOC111487562	[T]	Signal transduction mechanisms	Protein kinase domain	PTI1-like tyrosine-protein kinase At3g15890 OS=Arabidopsis thaliana OX=3702 GN=At3g15890 PE=2 SV=1	Protein kinase domain-containing protein OS=Lupinus albus OX=3870 GN=Lal_00046088 PE=4 SV=1	S	Function unknown	protein TOO MANY MOUTHS [Syzygium oleosum]
Cmo_Chr01	694642	T	TC	T,T	11	11,0	TC,TC	9	0,9	INTRON	-	CmoCh01G001600	[T]	Signal transduction mechanisms	Biological Process: cell morphogenesis (GO:0000902);; Biological Process: cell morphogenesis involved in differentiation (GO:0000904);; Biological Process: response to acid chemical (GO:0001101);; Biological Process: regulation of immune system process (GO:0002682);; Biological Process: regulation of response to biotic stimulus (GO:0002831);; Biological Process: regionalization (GO:0003002);; Mol…	K01180|5.8e-73|cmax:111487562|K01180 endo-1,3(4)-beta-glucanase [EC:3.2.1.6] | (RefSeq) uncharacterized protein LOC111487562	[T]	Signal transduction mechanisms	Protein kinase domain	PTI1-like tyrosine-protein kinase At3g15890 OS=Arabidopsis thaliana OX=3702 GN=At3g15890 PE=2 SV=1	Protein kinase domain-containing protein OS=Lupinus albus OX=3870 GN=Lal_00046088 PE=4 SV=1	S	Function unknown	protein TOO MANY MOUTHS [Syzygium oleosum]
Cmo_Chr01	694875	TC	T	TC,TC	9	9,0	T,T	8	0,8	INTRON	-	CmoCh01G001600	[T]	Signal transduction mechanisms	Biological Process: cell morphogenesis (GO:0000902);; Biological Process: cell morphogenesis involved in differentiation (GO:0000904);; Biological Process: response to acid chemical (GO:0001101);; Biological Process: regulation of immune system process (GO:0002682);; Biological Process: regulation of response to biotic stimulus (GO:0002831);; Biological Process: regionalization (GO:0003002);; Mol…	K01180|5.8e-73|cmax:111487562|K01180 endo-1,3(4)-beta-glucanase [EC:3.2.1.6] | (RefSeq) uncharacterized protein LOC111487562	[T]	Signal transduction mechanisms	Protein kinase domain	PTI1-like tyrosine-protein kinase At3g15890 OS=Arabidopsis thaliana OX=3702 GN=At3g15890 PE=2 SV=1	Protein kinase domain-containing protein OS=Lupinus albus OX=3870 GN=Lal_00046088 PE=4 SV=1	S	Function unknown	protein TOO MANY MOUTHS [Syzygium oleosum]
Cmo_Chr01	695267	GT	G	GT,GT	14	14,0	G,G	12	0,12	INTRON	-	CmoCh01G001600	[T]	Signal transduction mechanisms	Biological Process: cell morphogenesis (GO:0000902);; Biological Process: cell morphogenesis involved in differentiation (GO:0000904);; Biological Process: response to acid chemical (GO:0001101);; Biological Process: regulation of immune system process (GO:0002682);; Biological Process: regulation of response to biotic stimulus (GO:0002831);; Biological Process: regionalization (GO:0003002);; Mol…	K01180|5.8e-73|cmax:111487562|K01180 endo-1,3(4)-beta-glucanase [EC:3.2.1.6] | (RefSeq) uncharacterized protein LOC111487562	[T]	Signal transduction mechanisms	Protein kinase domain	PTI1-like tyrosine-protein kinase At3g15890 OS=Arabidopsis thaliana OX=3702 GN=At3g15890 PE=2 SV=1	Protein kinase domain-containing protein OS=Lupinus albus OX=3870 GN=Lal_00046088 PE=4 SV=1	S	Function unknown	protein TOO MANY MOUTHS [Syzygium oleosum]
Cmo_Chr01	695725	T	TG	T,T	11	11,0	TG,TG	19	0,19	INTRON	-	CmoCh01G001600	[T]	Signal transduction mechanisms	Biological Process: cell morphogenesis (GO:0000902);; Biological Process: cell morphogenesis involved in differentiation (GO:0000904);; Biological Process: response to acid chemical (GO:0001101);; Biological Process: regulation of immune system process (GO:0002682);; Biological Process: regulation of response to biotic stimulus (GO:0002831);; Biological Process: regionalization (GO:0003002);; Mol…	K01180|5.8e-73|cmax:111487562|K01180 endo-1,3(4)-beta-glucanase [EC:3.2.1.6] | (RefSeq) uncharacterized protein LOC111487562	[T]	Signal transduction mechanisms	Protein kinase domain	PTI1-like tyrosine-protein kinase At3g15890 OS=Arabidopsis thaliana OX=3702 GN=At3g15890 PE=2 SV=1	Protein kinase domain-containing protein OS=Lupinus albus OX=3870 GN=Lal_00046088 PE=4 SV=1	S	Function unknown	protein TOO MANY MOUTHS [Syzygium oleosum]
Cmo_Chr01	696623	ATGTAT	A	ATGTAT,A	12	7,5	ATGTAT,ATGTAT	14	14,0	UTR_3_PRIME	-	CmoCh01G001600	[T]	Signal transduction mechanisms	Biological Process: cell morphogenesis (GO:0000902);; Biological Process: cell morphogenesis involved in differentiation (GO:0000904);; Biological Process: response to acid chemical (GO:0001101);; Biological Process: regulation of immune system process (GO:0002682);; Biological Process: regulation of response to biotic stimulus (GO:0002831);; Biological Process: regionalization (GO:0003002);; Mol…	K01180|5.8e-73|cmax:111487562|K01180 endo-1,3(4)-beta-glucanase [EC:3.2.1.6] | (RefSeq) uncharacterized protein LOC111487562	[T]	Signal transduction mechanisms	Protein kinase domain	PTI1-like tyrosine-protein kinase At3g15890 OS=Arabidopsis thaliana OX=3702 GN=At3g15890 PE=2 SV=1	Protein kinase domain-containing protein OS=Lupinus albus OX=3870 GN=Lal_00046088 PE=4 SV=1	S	Function unknown	protein TOO MANY MOUTHS [Syzygium oleosum]
Cmo_Chr01	697381	TAAGTA	T	TAAGTA,T	7	4,3	T,T	16	0,16	DOWNSTREAM	-	CmoCh01G001600	[T]	Signal transduction mechanisms	Biological Process: cell morphogenesis (GO:0000902);; Biological Process: cell morphogenesis involved in differentiation (GO:0000904);; Biological Process: response to acid chemical (GO:0001101);; Biological Process: regulation of immune system process (GO:0002682);; Biological Process: regulation of response to biotic stimulus (GO:0002831);; Biological Process: regionalization (GO:0003002);; Mol…	K01180|5.8e-73|cmax:111487562|K01180 endo-1,3(4)-beta-glucanase [EC:3.2.1.6] | (RefSeq) uncharacterized protein LOC111487562	[T]	Signal transduction mechanisms	Protein kinase domain	PTI1-like tyrosine-protein kinase At3g15890 OS=Arabidopsis thaliana OX=3702 GN=At3g15890 PE=2 SV=1	Protein kinase domain-containing protein OS=Lupinus albus OX=3870 GN=Lal_00046088 PE=4 SV=1	S	Function unknown	protein TOO MANY MOUTHS [Syzygium oleosum]
Cmo_Chr01	701131	T	TAGTTGGGG	T,TAGTTGGGG	8	5,3	TAGTTGGGG,TAGTTGGGG	11	0,11	DOWNSTREAM	-	CmoCh01G001610	--	--	Biological Process: mRNA splicing, via spliceosome (GO:0000398);; Cellular Component: U12-type spliceosomal complex (GO:0005689);	K13153|3.2e-141|cmos:111452053|K13153 U11/U12 small nuclear ribonucleoprotein 25 kDa protein | (RefSeq) uncharacterized protein LOC111452053	--	--	Ubiquitin-like domain	--	Ubiquitin_4 domain-containing protein OS=Cucumis sativus OX=3659 GN=Csa_4G006470 PE=4 SV=1	S	Function unknown	uncharacterized protein LOC111452053 [Cucurbita moschata]
[truncated: 181,821 more rows]
