# Supplementary material for: Identification of Powdery Mildew Resistance-Related Genes in Butternut Squash (Cucurbita moschata)
Source: Int J Mol Sci. 2024 Oct 10;25(20):10896. doi: 10.3390/ijms252010896 (PMC11507584; doi:10.3390/ijms252010896)
Supplement: Supplementary file 1 [file ijms-25-10896-s001.zip › Table S3 The list of 716 different expressed genes.xlsx]

## Sheet: Table S1
Table S3 The list of 716 different expressed genes before powdery mildew infection (YD26 vs SF02 at 00hpi).
geneid	chr	start	end	length	strand	name	baseMean	log2FC	Pvalue	Padj	trend	Description	GO	Pathway	TF
CmoCh18G013250	Cmo_Chr18	12611678	12613874	6336	-	CmoCh18G013250	214.221	11.1994	4.25e-20	4.78e-17	UP	cation/H(+) antiporter 4-like	[GO:0005575:cellular_component][GO:0005623:cell][GO:0006810:transport][GO:0006811:ion transport][GO:0006812:cation transport][GO:0006885:regulation of pH][GO:0008150:biological_process][GO:0012505:endomembrane system][GO:0015672:monovalent inorganic cation transport][GO:0042592:homeostatic process][GO:0044464:cell part][GO:0048878:chemical homeostasis][GO:0050801:ion homeostasis][GO:0051179:local…	-	-
CmoCh13G004350	Cmo_Chr13	5475885	5476941	2397	+	CmoCh13G004350	194.933	11.0627	6.2e-17	4.71e-14	UP	protein PHLOEM PROTEIN 2-LIKE A1	[GO:0003674:molecular_function][GO:0005488:binding][GO:0005515:protein binding][GO:0008150:biological_process][GO:0009605:response to external stimulus][GO:0009607:response to biotic stimulus][GO:0009625:response to insect][GO:0030246:carbohydrate binding][GO:0043207:response to external biotic stimulus][GO:0043394:proteoglycan binding][GO:0050896:response to stimulus][GO:0051704:multi-organism p…	-	-
CmoCh14G001940	Cmo_Chr14	878274	879053	1935	-	CmoCh14G001940	139.027	10.575	4.2e-18	3.75e-15	UP	uncharacterized LOC101215662	-	-	-
CmoCh06G007390	Cmo_Chr06	3819978	3822233	828	-	CmoCh06G007390	56.238	9.26959	1.15e-12	5.44e-10	UP		-	-	-
CmoCh07G001200	Cmo_Chr07	672404	683006	12933	+	CmoCh07G001200	54.1673	9.21576	1.05e-13	6.23e-11	UP	beta-xylosidase/alpha-L-arabinofuranosidase 1-like	-	[ko00520:Amino sugar and nucleotide sugar metabolism]	Fragaria vesca|C2H2|C2H2 family protein
CmoCh14G015760	Cmo_Chr14	12550282	12551648	1467	+	CmoCh14G015760	45.1765	8.95274	3.77e-10	1.08e-07	UP	MLP-like protein 31	-	-	-
CmoCh06G007410	Cmo_Chr06	3833514	3834183	1719	-	CmoCh06G007410	57.2833	8.33104	1.81e-11	6.63e-09	UP	putative disease resistance protein RGA4	[GO:0005575:cellular_component][GO:0005623:cell][GO:0005886:plasma membrane][GO:0006950:response to stress][GO:0006952:defense response][GO:0007154:cell communication][GO:0007165:signal transduction][GO:0008150:biological_process][GO:0009987:cellular process][GO:0016020:membrane][GO:0023052:signaling][GO:0044464:cell part][GO:0050789:regulation of biological process][GO:0050794:regulation of cell…	-	-
CmoCh16G008820	Cmo_Chr16	4778259	4780689	4419	+	CmoCh16G008820	28.9473	8.31308	1.7e-10	5.16e-08	UP	(+)-gamma-cadinene synthase	[GO:0003674:molecular_function][GO:0003824:catalytic activity][GO:0006629:lipid metabolic process][GO:0006644:phospholipid metabolic process][GO:0006720:isoprenoid metabolic process][GO:0006721:terpenoid metabolic process][GO:0006793:phosphorus metabolic process][GO:0006796:phosphate-containing compound metabolic process][GO:0008150:biological_process][GO:0008152:metabolic process][GO:0008299:iso…	-	Gossypium arboreum|GRAS|GRAS family protein
CmoCh14G013800	Cmo_Chr14	11371268	11372226	2061	+	CmoCh14G013800	24.5277	8.07094	2.15e-09	5.52e-07	UP	palmitoyl-monogalactosyldiacylglycerol delta-7 desaturase, chloroplastic	-	-	-
CmoCh17G009820	Cmo_Chr17	8531658	8532591	2349	-	CmoCh17G009820	23.4763	8.0081	4.64e-08	8.59e-06	UP	short-chain dehydrogenase reductase 3b-like	-	-	Coffea canephora|NAC|NAC family protein
CmoCh00G000770	Cmo_Chr00	16029728	16030027	900	-	CmoCh00G000770	30.5704	7.4217	5.82e-09	1.39e-06	UP	YLS8; mRNA splicing factor, thioredoxin-like U5 snRNP	[GO:0000245:spliceosomal complex assembly][GO:0000375:RNA splicing, via transesterification reactions][GO:0000377:RNA splicing, via transesterification reactions with bulged adenosine as nucleophile][GO:0000398:mRNA splicing, via spliceosome][GO:0005575:cellular_component][GO:0005622:intracellular][GO:0005623:cell][GO:0005634:nucleus][GO:0005681:spliceosomal complex][GO:0005682:U5 snRNP][GO:00057…	[ko03040:Spliceosome]	-
CmoCh16G011540	Cmo_Chr16	8231426	8233922	909	+	CmoCh16G011540	15.2222	7.38395	5.16e-08	9.44e-06	UP	ATP-dependent Clp protease proteolytic subunit-related protein 4, chloroplastic	[GO:0000302:response to reactive oxygen species][GO:0005575:cellular_component][GO:0005622:intracellular][GO:0005623:cell][GO:0005737:cytoplasm][GO:0006950:response to stress][GO:0006979:response to oxidative stress][GO:0008150:biological_process][GO:0009507:chloroplast][GO:0009526:plastid envelope][GO:0009532:plastid stroma][GO:0009536:plastid][GO:0009570:chloroplast stroma][GO:0009941:chloropla…	-	-
CmoCh04G018800	Cmo_Chr04	9530369	9532117	3933	-	CmoCh04G018800	12.9336	7.14852	3.87e-07	5.99e-05	UP	cytochrome P450 71B2-like	[GO:0003674:molecular_function][GO:0003824:catalytic activity][GO:0004497:monooxygenase activity][GO:0005575:cellular_component][GO:0006950:response to stress][GO:0008150:biological_process][GO:0008152:metabolic process][GO:0009058:biosynthetic process][GO:0009266:response to temperature stimulus][GO:0009408:response to heat][GO:0009628:response to abiotic stimulus][GO:0010286:heat acclimation][G…	-	Camelina sativa|HSF|HSF family protein
CmoCh01G020700	Cmo_Chr01	14427044	14427538	585	-	CmoCh01G020700	12.2359	7.06632	4.13e-05	0.00310902	UP		-	-	-
CmoCh16G008510	Cmo_Chr16	4504237	4506500	6135	+	CmoCh16G008510	12.1127	7.05393	4.82e-07	7.25e-05	UP	ABC transporter G family member 9	[GO:0000003:reproduction][GO:0003002:regionalization][GO:0003006:developmental process involved in reproduction][GO:0003674:molecular_function][GO:0003824:catalytic activity][GO:0005215:transporter activity][GO:0005488:binding][GO:0005515:protein binding][GO:0005575:cellular_component][GO:0005623:cell][GO:0005886:plasma membrane][GO:0006810:transport][GO:0007275:multicellular organism development…	-	Malus domestica|Nin-like|Nin-like family protein
CmoCh09G001180	Cmo_Chr09	547585	551297	2313	+	CmoCh09G001180	11.6983	7.00466	8.27e-07	0.000113661	UP		-	-	-
CmoCh14G021570	Cmo_Chr14	15502741	15513346	6723	+	CmoCh14G021570	136.452	6.84774	3.06e-05	0.00242655	UP	probable indole-3-acetic acid-amido synthetase GH3.5	[GO:0008150:biological_process][GO:0009314:response to radiation][GO:0009416:response to light stimulus][GO:0009628:response to abiotic stimulus][GO:0009719:response to endogenous stimulus][GO:0009725:response to hormone][GO:0009733:response to auxin][GO:0010033:response to organic substance][GO:0042221:response to chemical][GO:0050896:response to stimulus]	[ko04075:Plant hormone signal transduction]	Raphanus raphanistrum|ERF|ERF family protein
CmoCh04G013560	Cmo_Chr04	6915376	6919483	900	-	CmoCh04G013560	10.3325	6.82395	1.72e-06	0.000220949	UP		-	-	-
CmoCh15G002500	Cmo_Chr15	1228685	1230662	4122	+	CmoCh15G002500	9.68239	6.7351	1.64e-05	0.0014948	UP	UDP-glycosyltransferase 83A1-like	[GO:0003674:molecular_function][GO:0003824:catalytic activity][GO:0005575:cellular_component][GO:0005622:intracellular][GO:0005623:cell][GO:0008194:UDP-glycosyltransferase activity][GO:0016740:transferase activity][GO:0016757:transferase activity, transferring glycosyl groups][GO:0016758:transferase activity, transferring hexosyl groups][GO:0035251:UDP-glucosyltransferase activity][GO:0043226:org…	-	Trifolium pratense|bHLH|bHLH family protein
CmoCh11G000860	Cmo_Chr11	408629	411247	4488	-	CmoCh11G000860	34.4912	6.72226	5.32e-08	9.68e-06	UP	uncharacterized LOC101206125	-	-	Brassica rapa|G2-like|G2-like family protein
CmoCh13G005830	Cmo_Chr13	6513320	6516879	4272	+	CmoCh13G005830	9.44692	6.6937	1.06e-05	0.00103449	UP	3-oxoacyl-[acyl-carrier-protein] synthase I, chloroplastic	-	[ko00061:Fatty acid biosynthesis][ko00780:Biotin metabolism]	Actinidia chinensis|ARF|ARF family protein
CmoCh06G007400	Cmo_Chr06	3822251	3824347	4392	-	CmoCh06G007400	186.878	6.68539	4.53e-25	1.53e-21	UP	putative disease resistance protein RGA4	[GO:0005575:cellular_component][GO:0005623:cell][GO:0005886:plasma membrane][GO:0006950:response to stress][GO:0006952:defense response][GO:0007154:cell communication][GO:0007165:signal transduction][GO:0008150:biological_process][GO:0009987:cellular process][GO:0016020:membrane][GO:0023052:signaling][GO:0044464:cell part][GO:0050789:regulation of biological process][GO:0050794:regulation of cell…	-	Pyrus bretschneideri|C3H|C3H family protein
CmoCh18G001710	Cmo_Chr18	1185538	1185899	747	-	CmoCh18G001710	9.36555	6.68163	4.49e-06	0.000510629	UP	cytochrome P450 71A1-like	[GO:0003674:molecular_function][GO:0003824:catalytic activity][GO:0004497:monooxygenase activity][GO:0005575:cellular_component][GO:0005622:intracellular][GO:0005623:cell][GO:0005737:cytoplasm][GO:0005783:endoplasmic reticulum][GO:0005789:endoplasmic reticulum membrane][GO:0008150:biological_process][GO:0008152:metabolic process][GO:0009058:biosynthetic process][GO:0012505:endomembrane system][GO…	-	-
CmoCh09G001680	Cmo_Chr09	760025	764152	12384	-	CmoCh09G001680	9.08444	6.63933	5.27e-06	0.000579649	UP	uncharacterized LOC109168598	-	-	Raphanus sativus|WRKY|WRKY family protein
CmoCh15G013930	Cmo_Chr15	9479006	9479494	1467	-	CmoCh15G013930	17.1614	6.57931	2.62e-06	0.000315496	UP	E3 ubiquitin-protein ligase RHA1B-like	-	-	Actinidia chinensis|C3H|C3H family protein
CmoCh03G002220	Cmo_Chr03	3501014	3502590	1233	-	CmoCh03G002220	7.76774	6.41625	2.38e-05	0.00200267	UP		-	-	-
CmoCh04G022100	Cmo_Chr04	16473365	16474178	585	+	CmoCh04G022100	7.59483	6.38123	4.22e-05	0.00315848	UP		-	-	-
CmoCh15G012710	Cmo_Chr15	8700802	8701876	2313	+	CmoCh15G012710	6.62771	6.18192	0.000258225	0.0137625	UP	protein P21-like	-	-	-
CmoCh01G020690	Cmo_Chr01	14424211	14426828	4983	-	CmoCh01G020690	127.749	6.16347	1.37e-16	1.02e-13	UP	G2/mitotic-specific cyclin-2-like	-	-	Fragaria vesca|M-type_MADS|M-type_MADS family protein
CmoCh03G011860	Cmo_Chr03	9263027	9265412	4995	-	CmoCh03G011860	12.4409	6.11387	0.00083188	0.0349086	UP	threonine dehydratase biosynthetic, chloroplastic-like	[GO:0003674:molecular_function][GO:0005488:binding][GO:0005515:protein binding][GO:0005575:cellular_component][GO:0005622:intracellular][GO:0005623:cell][GO:0005737:cytoplasm][GO:0009507:chloroplast][GO:0009536:plastid][GO:0042802:identical protein binding][GO:0043226:organelle][GO:0043227:membrane-bounded organelle][GO:0043229:intracellular organelle][GO:0043231:intracellular membrane-bounded or…	[ko00260:Glycine, serine and threonine metabolism][ko00290:Valine, leucine and isoleucine biosynthesis]	Sisymbrium irio|Trihelix|Trihelix family protein
CmoCh07G001220	Cmo_Chr07	688374	690023	1476	-	CmoCh07G001220	6.10044	6.06526	9.72e-05	0.00633702	UP	mitochondrial inner membrane protease subunit 1	-	[ko03060:Protein export]	Camelina sativa|M-type_MADS|M-type_MADS family protein
CmoCh16G004710	Cmo_Chr16	2249698	2250807	2442	-	CmoCh16G004710	188.224	6.04735	4.12e-22	7.37e-19	UP	pathogen-related protein-like	-	-	Ocimum tenuiflorum|MYB|MYB family protein
CmoCh15G012680	Cmo_Chr15	8690633	8692333	4200	-	CmoCh15G012680	61.0427	5.95672	4.24e-15	2.93e-12	UP	heat stress transcription factor B-2b	[GO:0003674:molecular_function][GO:0003700:DNA-binding transcription factor activity][GO:0006355:regulation of transcription, DNA-templated][GO:0008150:biological_process][GO:0009889:regulation of biosynthetic process][GO:0009890:negative regulation of biosynthetic process][GO:0009892:negative regulation of metabolic process][GO:0010033:response to organic substance][GO:0010200:response to chitin…	-	Citrullus lanatus|HSF|HSF family protein
CmoCh18G001720	Cmo_Chr18	1186032	1187774	1683	-	CmoCh18G001720	5.54023	5.92793	0.000187975	0.0106938	UP	cytochrome P450 71A1-like	[GO:0003674:molecular_function][GO:0003824:catalytic activity][GO:0004497:monooxygenase activity][GO:0005575:cellular_component][GO:0005622:intracellular][GO:0005623:cell][GO:0005737:cytoplasm][GO:0005783:endoplasmic reticulum][GO:0005789:endoplasmic reticulum membrane][GO:0008150:biological_process][GO:0008152:metabolic process][GO:0009058:biosynthetic process][GO:0012505:endomembrane system][GO…	[ko00140:Steroid hormone biosynthesis][ko00380:Tryptophan metabolism][ko00830:Retinol metabolism][ko00980:Metabolism of xenobiotics by cytochrome P450]	Solanum melongena|MYB|MYB family protein
CmoCh18G012460	Cmo_Chr18	12262957	12263800	1371	+	CmoCh18G012460	4.94493	5.76227	0.000344584	0.0173702	UP	dihydrodipicolinate reductase-like protein CRR1, chloroplastic	[GO:0005575:cellular_component][GO:0005622:intracellular][GO:0005623:cell][GO:0005737:cytoplasm][GO:0006091:generation of precursor metabolites and energy][GO:0008150:biological_process][GO:0008152:metabolic process][GO:0009507:chloroplast][GO:0009532:plastid stroma][GO:0009536:plastid][GO:0009570:chloroplast stroma][GO:0009987:cellular process][GO:0015979:photosynthesis][GO:0019684:photosynthesi…	-	-
CmoCh03G005570	Cmo_Chr03	5527301	5527675	1125	-	CmoCh03G005570	4.91464	5.75785	0.000980186	0.0393175	UP		-	-	-
CmoCh06G007380	Cmo_Chr06	3817738	3821441	5733	+	CmoCh06G007380	35.0121	5.72615	6.52e-11	2.13e-08	UP	cytochrome P450 87A3	[GO:0003674:molecular_function][GO:0003824:catalytic activity][GO:0004497:monooxygenase activity][GO:0006629:lipid metabolic process][GO:0006694:steroid biosynthetic process][GO:0007275:multicellular organism development][GO:0008150:biological_process][GO:0008152:metabolic process][GO:0008202:steroid metabolic process][GO:0008610:lipid biosynthetic process][GO:0009058:biosynthetic process][GO:001…	-	Zoysia pacifica|NAC|NAC family protein
CmoCh12G011020	Cmo_Chr12	10081814	10082513	1833	+	CmoCh12G011020	9.56401	5.72184	0.000801709	0.0339681	UP	endogenous alpha-amylase/subtilisin inhibitor-like	[GO:0003674:molecular_function][GO:0004857:enzyme inhibitor activity][GO:0004866:endopeptidase inhibitor activity][GO:0004867:serine-type endopeptidase inhibitor activity][GO:0008150:biological_process][GO:0009892:negative regulation of metabolic process][GO:0010466:negative regulation of peptidase activity][GO:0010605:negative regulation of macromolecule metabolic process][GO:0010951:negative re…	-	-
CmoCh11G005390	Cmo_Chr11	2632160	2635084	1497	+	CmoCh11G005390	171.399	5.6818	3.35e-23	7.28e-20	UP		-	-	-
CmoCh19G007770	Cmo_Chr19	7827425	7830398	3681	-	CmoCh19G007770	56.9828	5.65747	6.57e-10	1.83e-07	UP	(R,S)-reticuline 7-O-methyltransferase-like	[GO:0003674:molecular_function][GO:0003824:catalytic activity][GO:0005575:cellular_component][GO:0005622:intracellular][GO:0005623:cell][GO:0005737:cytoplasm][GO:0006725:cellular aromatic compound metabolic process][GO:0006807:nitrogen compound metabolic process][GO:0008150:biological_process][GO:0008152:metabolic process][GO:0008168:methyltransferase activity][GO:0008171:O-methyltransferase acti…	-	-
CmoCh19G007780	Cmo_Chr19	7832846	7835291	4035	-	CmoCh19G007780	4.50118	5.62999	0.00102801	0.0407203	UP	(R,S)-reticuline 7-O-methyltransferase-like	[GO:0003674:molecular_function][GO:0003824:catalytic activity][GO:0005575:cellular_component][GO:0005622:intracellular][GO:0005623:cell][GO:0005737:cytoplasm][GO:0006725:cellular aromatic compound metabolic process][GO:0006807:nitrogen compound metabolic process][GO:0008150:biological_process][GO:0008152:metabolic process][GO:0008168:methyltransferase activity][GO:0008171:O-methyltransferase acti…	-	-
CmoCh11G004130	Cmo_Chr11	2027303	2030164	6594	+	CmoCh11G004130	43.9774	5.62239	9.23e-09	2.03e-06	UP	probable 1-deoxy-D-xylulose-5-phosphate synthase 2, chloroplastic	-	[ko00730:Thiamine metabolism][ko00900:Terpenoid backbone biosynthesis]	-
CmoCh04G018840	Cmo_Chr04	9593257	9595367	6078	+	CmoCh04G018840	4.42969	5.5993	0.00135304	0.0498837	UP	cytochrome P450 71B2-like	[GO:0003674:molecular_function][GO:0003824:catalytic activity][GO:0004497:monooxygenase activity][GO:0005575:cellular_component][GO:0006950:response to stress][GO:0008150:biological_process][GO:0008152:metabolic process][GO:0009058:biosynthetic process][GO:0009266:response to temperature stimulus][GO:0009408:response to heat][GO:0009628:response to abiotic stimulus][GO:0010286:heat acclimation][G…	-	Camelina sativa|HSF|HSF family protein
CmoCh14G002310	Cmo_Chr14	1063909	1064890	2712	+	CmoCh14G002310	357.359	5.47067	0.000221683	0.0122002	UP	thaumatin-like protein 1b	[GO:0006950:response to stress][GO:0006952:defense response][GO:0008150:biological_process][GO:0050896:response to stimulus]	-	-
CmoCh05G013760	Cmo_Chr05	10666100	10669404	3873	-	CmoCh05G013760	29.0239	5.4118	6.49e-09	1.5e-06	UP	mitogen-activated protein kinase kinase 6	[GO:0000003:reproduction][GO:0000165:MAPK cascade][GO:0000187:activation of MAPK activity][GO:0000280:nuclear division][GO:0000910:cytokinesis][GO:0001932:regulation of protein phosphorylation][GO:0001934:positive regulation of protein phosphorylation][GO:0003674:molecular_function][GO:0003824:catalytic activity][GO:0004672:protein kinase activity][GO:0004674:protein serine/threonine kinase activ…	[ko04010:MAPK signaling pathway][ko04012:ErbB signaling pathway][ko04014:Ras signaling pathway][ko04015:Rap1 signaling pathway][ko04022:cGMP-PKG signaling pathway][ko04024:cAMP signaling pathway][ko04066:HIF-1 signaling pathway][ko04068:FoxO signaling pathway][ko04071:Sphingolipid signaling pathway][ko04072:Phospholipase D signaling pathway][ko04114:Oocyte meiosis][ko04140:Autophagy - animal][ko0…	Oropetium thomaeum|MYB|MYB family protein
CmoCh02G016350	Cmo_Chr02	9426548	9431051	5655	+	CmoCh02G016350	101.666	5.29472	2.53e-23	6.39e-20	UP	two-component response regulator-like APRR2	[GO:0003674:molecular_function][GO:0003700:DNA-binding transcription factor activity][GO:0005575:cellular_component][GO:0005622:intracellular][GO:0005623:cell][GO:0005634:nucleus][GO:0006355:regulation of transcription, DNA-templated][GO:0008150:biological_process][GO:0009889:regulation of biosynthetic process][GO:0010468:regulation of gene expression][GO:0010556:regulation of macromolecule biosy…	-	Citrullus lanatus|ARR-B|ARR-B family protein
CmoCh20G011150	Cmo_Chr20	10655187	10657483	3483	+	CmoCh20G011150	13.9928	5.28101	0.000921661	0.037432	UP	terpene synthase 10-like	[GO:0001101:response to acid chemical][GO:0003674:molecular_function][GO:0003824:catalytic activity][GO:0005575:cellular_component][GO:0005622:intracellular][GO:0005623:cell][GO:0005737:cytoplasm][GO:0005829:cytosol][GO:0006629:lipid metabolic process][GO:0006714:sesquiterpenoid metabolic process][GO:0006720:isoprenoid metabolic process][GO:0006721:terpenoid metabolic process][GO:0006950:response…	-	Malus domestica|bHLH|bHLH family protein
CmoCh14G005100	Cmo_Chr14	2524578	2527862	6192	+	CmoCh14G005100	6.87236	5.23955	0.000625571	0.0282801	UP	uncharacterized LOC105434992	[GO:0003674:molecular_function][GO:0003676:nucleic acid binding][GO:0003677:DNA binding][GO:0003682:chromatin binding][GO:0005488:binding][GO:0031490:chromatin DNA binding][GO:0097159:organic cyclic compound binding][GO:1901363:heterocyclic compound binding]	-	-
CmoCh19G000680	Cmo_Chr19	385607	386128	1218	-	CmoCh19G000680	98.1777	5.04686	0.00124969	0.0469855	UP	proteinase inhibitor I	[GO:0005575:cellular_component][GO:0005576:extracellular region]	-	-
CmoCh20G001890	Cmo_Chr20	936134	938847	4500	+	CmoCh20G001890	10.1721	4.93462	0.000723339	0.0313024	UP	fatty acyl-CoA reductase 3	[GO:0003674:molecular_function][GO:0003824:catalytic activity][GO:0005575:cellular_component][GO:0005622:intracellular][GO:0005623:cell][GO:0005737:cytoplasm][GO:0005783:endoplasmic reticulum][GO:0006139:nucleobase-containing compound metabolic process][GO:0006163:purine nucleotide metabolic process][GO:0006637:acyl-CoA metabolic process][GO:0006725:cellular aromatic compound metabolic process][G…	[ko00073:Cutin, suberine and wax biosynthesis][ko04146:Peroxisome]	-
CmoCh18G003130	Cmo_Chr18	2005806	2008831	4824	+	CmoCh18G003130	99.6012	4.92713	0.000837618	0.0350979	UP	(3S,6E)-nerolidol synthase 1-like	[GO:0000287:magnesium ion binding][GO:0003674:molecular_function][GO:0003824:catalytic activity][GO:0005488:binding][GO:0005575:cellular_component][GO:0005622:intracellular][GO:0005623:cell][GO:0005737:cytoplasm][GO:0006629:lipid metabolic process][GO:0006720:isoprenoid metabolic process][GO:0006721:terpenoid metabolic process][GO:0006950:response to stress][GO:0006952:defense response][GO:000815…	[ko00902:Monoterpenoid biosynthesis]	Malus domestica|bHLH|bHLH family protein
CmoCh08G008400	Cmo_Chr08	5407125	5410105	4203	-	CmoCh08G008400	15.0089	4.88165	9.66e-06	0.000949983	UP	crocetin glucosyltransferase, chloroplastic-like	-	-	Trifolium pratense|bHLH|bHLH family protein
CmoCh19G009150	Cmo_Chr19	8549068	8550276	3348	-	CmoCh19G009150	22.7774	4.79619	8.24e-06	0.00084698	UP	trans-resveratrol di-O-methyltransferase-like	[GO:0003674:molecular_function][GO:0003824:catalytic activity][GO:0006725:cellular aromatic compound metabolic process][GO:0008150:biological_process][GO:0008152:metabolic process][GO:0008168:methyltransferase activity][GO:0008171:O-methyltransferase activity][GO:0008757:S-adenosylmethionine-dependent methyltransferase activity][GO:0009058:biosynthetic process][GO:0009812:flavonoid metabolic proc…	[ko00945:Stilbenoid, diarylheptanoid and gingerol biosynthesis]	-
CmoCh04G018480	Cmo_Chr04	9283839	9286554	2481	-	CmoCh04G018480	30.6015	4.7082	4.52e-10	1.28e-07	UP	ribose-phosphate pyrophosphokinase 3, mitochondrial	-	-	-
CmoCh03G003270	Cmo_Chr03	4429627	4433706	5664	+	CmoCh03G003270	43.2426	4.66498	5.35e-11	1.83e-08	UP	solute carrier family 40 member 2	[GO:0000041:transition metal ion transport][GO:0000325:plant-type vacuole][GO:0003674:molecular_function][GO:0005215:transporter activity][GO:0005381:iron ion transmembrane transporter activity][GO:0005575:cellular_component][GO:0005622:intracellular][GO:0005623:cell][GO:0005737:cytoplasm][GO:0005773:vacuole][GO:0005774:vacuolar membrane][GO:0005886:plasma membrane][GO:0006810:transport][GO:00068…	[ko04216:Ferroptosis]	-
CmoCh19G009110	Cmo_Chr19	8541391	8542050	675	-	CmoCh19G009110	14.7894	4.43477	3.85e-05	0.00292406	UP	homeobox-DDT domain protein RLT1	[GO:0003674:molecular_function][GO:0003700:DNA-binding transcription factor activity][GO:0006355:regulation of transcription, DNA-templated][GO:0008150:biological_process][GO:0009889:regulation of biosynthetic process][GO:0009890:negative regulation of biosynthetic process][GO:0009892:negative regulation of metabolic process][GO:0010468:regulation of gene expression][GO:0010556:regulation of macr…	-	Citrus clementina|HB-other|HB-other family protein
CmoCh03G003990	Cmo_Chr03	4821790	4822221	1296	+	CmoCh03G003990	17.8531	4.3618	8.25e-06	0.00084698	UP	17.6 kDa class I heat shock protein 3-like	-	[ko04141:Protein processing in endoplasmic reticulum]	Juglans regia|NF-YB|NF-YB family protein
CmoCh03G014230	Cmo_Chr03	10295573	10300342	1887	+	CmoCh03G014230	23.8867	4.32785	4.45e-08	8.34e-06	UP		-	-	-
CmoCh07G001210	Cmo_Chr07	684494	687604	7662	+	CmoCh07G001210	32.3531	4.26129	5.25e-09	1.28e-06	UP	beta-xylosidase/alpha-L-arabinofuranosidase 1	-	[ko00520:Amino sugar and nucleotide sugar metabolism]	Fragaria vesca|C2H2|C2H2 family protein
CmoCh19G000350	Cmo_Chr19	202354	205624	1458	-	CmoCh19G000350	102.622	4.24858	2.17e-16	1.57e-13	UP		[GO:0000003:reproduction][GO:0002181:cytoplasmic translation][GO:0002184:cytoplasmic translational termination][GO:0002376:immune system process][GO:0003006:developmental process involved in reproduction][GO:0003674:molecular_function][GO:0005488:binding][GO:0005507:copper ion binding][GO:0005575:cellular_component][GO:0005622:intracellular][GO:0005623:cell][GO:0005737:cytoplasm][GO:0006412:trans…	-	-
CmoCh18G008290	Cmo_Chr18	9683649	9687903	4656	+	CmoCh18G008290	49.6971	4.14346	9.05e-05	0.0059618	UP	WAT1-related protein At5g07050	[GO:0003674:molecular_function][GO:0005215:transporter activity][GO:0005575:cellular_component][GO:0005622:intracellular][GO:0005623:cell][GO:0005737:cytoplasm][GO:0005886:plasma membrane][GO:0005887:integral component of plasma membrane][GO:0005938:cell cortex][GO:0006810:transport][GO:0007154:cell communication][GO:0007165:signal transduction][GO:0008150:biological_process][GO:0009719:response …	-	Glycine max|ERF|ERF family protein
CmoCh18G004980	Cmo_Chr18	3457421	3460671	5340	-	CmoCh18G004980	38.2438	4.09902	2.52e-05	0.00209012	UP	reticuline oxidase-like protein	-	-	Fragaria x ananassa|CPP|CPP family protein
CmoCh18G000160	Cmo_Chr18	64854	69339	5970	+	CmoCh18G000160	129.419	4.08467	4e-29	1.74e-25	UP	transcription factor BIM1	-	-	Cucumis melo|bHLH|bHLH family protein
CmoCh03G014620	Cmo_Chr03	10527712	10528657	1656	-	CmoCh03G014620	41.4933	4.08464	1.69e-11	6.24e-09	UP		-	-	-
CmoCh19G002210	Cmo_Chr19	1483825	1493237	6123	+	CmoCh19G002210	30.1256	4.00931	1.77e-05	0.00158798	UP	4-coumarate--CoA ligase-like 6	[GO:0003674:molecular_function][GO:0003824:catalytic activity][GO:0005575:cellular_component][GO:0005622:intracellular][GO:0005623:cell][GO:0005737:cytoplasm][GO:0005777:peroxisome][GO:0006732:coenzyme metabolic process][GO:0006733:oxidoreduction coenzyme metabolic process][GO:0006743:ubiquinone metabolic process][GO:0006744:ubiquinone biosynthetic process][GO:0008150:biological_process][GO:00081…	[ko00130:Ubiquinone and other terpenoid-quinone biosynthesis][ko00360:Phenylalanine metabolism][ko00940:Phenylpropanoid biosynthesis]	Spirodela polyrhiza|C2H2|C2H2 family protein
CmoCh13G006770	Cmo_Chr13	7039722	7042087	5847	+	CmoCh13G006770	30.1314	4.00276	0.000120801	0.00766138	UP	polyphenol oxidase, chloroplastic-like	[GO:0005575:cellular_component][GO:0005622:intracellular][GO:0005623:cell][GO:0005737:cytoplasm][GO:0009507:chloroplast][GO:0009534:chloroplast thylakoid][GO:0009536:plastid][GO:0009543:chloroplast thylakoid lumen][GO:0009579:thylakoid][GO:0031976:plastid thylakoid][GO:0031977:thylakoid lumen][GO:0031978:plastid thylakoid lumen][GO:0031984:organelle subcompartment][GO:0043226:organelle][GO:004322…	[ko00350:Tyrosine metabolism][ko00950:Isoquinoline alkaloid biosynthesis]	-
CmoCh16G004730	Cmo_Chr16	2263523	2265353	2223	-	CmoCh16G004730	60.2214	4.00036	3.55e-05	0.00273761	UP	pathogen-related protein-like	-	-	Ocimum tenuiflorum|MYB|MYB family protein
CmoCh15G001730	Cmo_Chr15	796610	798337	5184	+	CmoCh15G001730	137.81	3.99999	3.23e-19	3.27e-16	UP	adenine/guanine permease AZG1	[GO:0003674:molecular_function][GO:0005215:transporter activity][GO:0005345:purine nucleobase transmembrane transporter activity][GO:0006810:transport][GO:0006863:purine nucleobase transport][GO:0008150:biological_process][GO:0015205:nucleobase transmembrane transporter activity][GO:0015851:nucleobase transport][GO:0015853:adenine transport][GO:0015854:guanine transport][GO:0022857:transmembrane …	-	-
CmoCh03G002240	Cmo_Chr03	3503862	3507379	3315	-	CmoCh03G002240	70.0767	3.9008	8.6e-13	4.28e-10	UP	uncharacterized LOC101220837	-	-	-
CmoCh18G010850	Cmo_Chr18	11383837	11385545	3732	-	CmoCh18G010850	15.4531	3.89498	6.71e-06	0.000720698	UP	hypothetical protein	-	-	-
CmoCh17G010760	Cmo_Chr17	8944187	8944753	1701	-	CmoCh17G010760	126.426	3.8605	5.21e-09	1.28e-06	UP	translocator protein homolog	[GO:0000139:Golgi membrane][GO:0001101:response to acid chemical][GO:0003674:molecular_function][GO:0005488:binding][GO:0005575:cellular_component][GO:0005622:intracellular][GO:0005623:cell][GO:0005737:cytoplasm][GO:0005783:endoplasmic reticulum][GO:0005789:endoplasmic reticulum membrane][GO:0005794:Golgi apparatus][GO:0005795:Golgi stack][GO:0006725:cellular aromatic compound metabolic process][…	[ko04080:Neuroactive ligand-receptor interaction]	-
CmoCh20G007720	Cmo_Chr20	3870143	3870430	864	-	CmoCh20G007720	55.2248	3.84181	5.77e-16	4.08e-13	UP		-	-	-
CmoCh17G007070	Cmo_Chr17	7139322	7140721	3336	-	CmoCh17G007070	181.753	3.82441	1.88e-17	1.55e-14	UP	inorganic pyrophosphatase 2-like	[GO:0003674:molecular_function][GO:0003824:catalytic activity][GO:0004427:inorganic diphosphatase activity][GO:0006793:phosphorus metabolic process][GO:0006796:phosphate-containing compound metabolic process][GO:0006950:response to stress][GO:0007154:cell communication][GO:0008150:biological_process][GO:0008152:metabolic process][GO:0009267:cellular response to starvation][GO:0009605:response to …	[ko00750:Vitamin B6 metabolism]	Fragaria vesca|TALE|TALE family protein
CmoCh20G000110	Cmo_Chr20	114784	118973	7947	+	CmoCh20G000110	326.766	3.81928	1.08e-25	4.11e-22	UP	NADH--cytochrome b5 reductase 1-like	[GO:0003674:molecular_function][GO:0003824:catalytic activity][GO:0004128:cytochrome-b5 reductase activity, acting on NAD(P)H][GO:0005575:cellular_component][GO:0005618:cell wall][GO:0005622:intracellular][GO:0005623:cell][GO:0005737:cytoplasm][GO:0005783:endoplasmic reticulum][GO:0005886:plasma membrane][GO:0006091:generation of precursor metabolites and energy][GO:0008150:biological_process][GO…	[ko00520:Amino sugar and nucleotide sugar metabolism]	Fragaria vesca|C3H|C3H family protein
CmoCh11G002780	Cmo_Chr11	1355854	1361181	8190	-	CmoCh11G002780	24.3572	3.81374	5.11e-07	7.54e-05	UP	uncharacterized LOC101204113	[GO:0001558:regulation of cell growth][GO:0003674:molecular_function][GO:0005096:GTPase activator activity][GO:0005575:cellular_component][GO:0005622:intracellular][GO:0005623:cell][GO:0005737:cytoplasm][GO:0005829:cytosol][GO:0005886:plasma membrane][GO:0007275:multicellular organism development][GO:0007399:nervous system development][GO:0008047:enzyme activator activity][GO:0008150:biological_p…	-	-
CmoCh12G006120	Cmo_Chr12	3826713	3832807	4476	+	CmoCh12G006120	389.005	3.75116	4.06e-30	2.47e-26	UP	hypothetical protein	-	-	Selaginella moellendorffii|HRT-like|HRT-like family protein
CmoCh03G001290	Cmo_Chr03	1754668	1760306	5487	+	CmoCh03G001290	37.9403	3.73764	8.9e-06	0.000892341	UP	fatty acyl-CoA reductase 2	[GO:0003674:molecular_function][GO:0003824:catalytic activity][GO:0005575:cellular_component][GO:0005622:intracellular][GO:0005623:cell][GO:0006139:nucleobase-containing compound metabolic process][GO:0006163:purine nucleotide metabolic process][GO:0006637:acyl-CoA metabolic process][GO:0006725:cellular aromatic compound metabolic process][GO:0006732:coenzyme metabolic process][GO:0006753:nucleos…	[ko00073:Cutin, suberine and wax biosynthesis][ko04146:Peroxisome]	-
CmoCh04G000430	Cmo_Chr04	260914	261457	1368	-	CmoCh04G000430	36.725	3.7308	4.33e-05	0.00322532	UP	MLP-like protein 43	[GO:0005575:cellular_component][GO:0005622:intracellular][GO:0005623:cell][GO:0005737:cytoplasm][GO:0009507:chloroplast][GO:0009536:plastid][GO:0043226:organelle][GO:0043227:membrane-bounded organelle][GO:0043229:intracellular organelle][GO:0043231:intracellular membrane-bounded organelle][GO:0044424:intracellular part][GO:0044444:cytoplasmic part][GO:0044464:cell part]	-	-
CmoCh14G021640	Cmo_Chr14	15539892	15544639	4491	-	CmoCh14G021640	130.705	3.73019	3.24e-22	6.14e-19	UP	chitinase domain-containing protein 1	-	-	-
CmoCh18G004700	Cmo_Chr18	3167735	3170951	5247	-	CmoCh18G004700	33.2473	3.72574	0.00083948	0.0351275	UP	tyrosine/DOPA decarboxylase 1-like	-	[ko00350:Tyrosine metabolism][ko00950:Isoquinoline alkaloid biosynthesis]	-
CmoCh08G002950	Cmo_Chr08	1813640	1816045	3408	-	CmoCh08G002950	161.302	3.68058	1.32e-12	6.09e-10	UP	hyoscyamine 6-dioxygenase-like	-	-	Sisymbrium irio|STAT|STAT family protein
CmoCh04G027350	Cmo_Chr04	19824429	19826376	3789	+	CmoCh04G027350	20.3598	3.66554	4.45e-05	0.00330834	UP	uncharacterized LOC101208991	-	-	-
CmoCh02G016340	Cmo_Chr02	9415698	9420044	6780	+	CmoCh02G016340	57.0616	3.6406	3.48e-07	5.42e-05	UP	two-component response regulator-like APRR2	[GO:0003674:molecular_function][GO:0003700:DNA-binding transcription factor activity][GO:0005575:cellular_component][GO:0005622:intracellular][GO:0005623:cell][GO:0005634:nucleus][GO:0006355:regulation of transcription, DNA-templated][GO:0008150:biological_process][GO:0009889:regulation of biosynthetic process][GO:0010468:regulation of gene expression][GO:0010556:regulation of macromolecule biosy…	-	Citrullus lanatus|ARR-B|ARR-B family protein
CmoCh01G010540	Cmo_Chr01	8375871	8376908	3114	-	CmoCh01G010540	8.67435	3.57476	0.000984222	0.0393935	UP	POPTRDRAFT_410581; hypothetical protein	-	-	Salix purpurea|Trihelix|Trihelix family protein
CmoCh14G015740	Cmo_Chr14	12539261	12542877	2991	+	CmoCh14G015740	398.792	3.55025	4.18e-07	6.44e-05	UP	Csf-2; MLP-like protein 28	-	-	-
CmoCh16G003720	Cmo_Chr16	1708200	1710934	4524	+	CmoCh16G003720	11.6219	3.49039	0.000387843	0.0189426	UP	uncharacterized protein At4g06744	-	-	-
CmoCh03G002230	Cmo_Chr03	3501942	3503918	5178	+	CmoCh03G002230	13.4816	3.4729	8.2e-05	0.00550312	UP	protein PNS1	-	-	-
CmoCh04G030450	Cmo_Chr04	21332634	21335425	5076	+	CmoCh04G030450	13.8656	3.46115	9.84e-05	0.00640359	UP	uncharacterized protein At1g04910-like	-	-	Dianthus caryophyllus|MIKC_MADS|MIKC_MADS family protein
CmoCh12G000100	Cmo_Chr12	55850	56768	837	-	CmoCh12G000100	7.98074	3.44882	0.000996174	0.0398194	UP		-	-	-
CmoCh13G007660	Cmo_Chr13	7421634	7423864	4215	-	CmoCh13G007660	18365.5	3.44441	1.01e-20	1.28e-17	UP	Peroxidase; peroxidase 42	[GO:0003674:molecular_function][GO:0003824:catalytic activity][GO:0004601:peroxidase activity][GO:0005575:cellular_component][GO:0005618:cell wall][GO:0005623:cell][GO:0005911:cell-cell junction][GO:0008150:biological_process][GO:0008152:metabolic process][GO:0009505:plant-type cell wall][GO:0009506:plasmodesma][GO:0009636:response to toxic substance][GO:0009664:plant-type cell wall organization]…	[ko00940:Phenylpropanoid biosynthesis]	Selaginella moellendorffii|Dof|Dof family protein
CmoCh02G002910	Cmo_Chr02	1443650	1447037	2808	-	CmoCh02G002910	21.5561	3.4057	1.81e-05	0.00160871	UP	uncharacterized LOC101220672	-	-	Arachis duranensis|LBD|LBD family protein
CmoCh19G005920	Cmo_Chr19	6635941	6638525	5277	-	CmoCh19G005920	1657.12	3.3544	1.13e-13	6.49e-11	UP	limonoid UDP-glucosyltransferase-like	-	-	Aethionema arabicum|CO-like|CO-like family protein
CmoCh13G006760	Cmo_Chr13	7034014	7036234	4959	+	CmoCh13G006760	23.575	3.3475	0.000116499	0.00741954	UP	polyphenol oxidase, chloroplastic-like	[GO:0005575:cellular_component][GO:0005622:intracellular][GO:0005623:cell][GO:0005737:cytoplasm][GO:0009507:chloroplast][GO:0009534:chloroplast thylakoid][GO:0009536:plastid][GO:0009543:chloroplast thylakoid lumen][GO:0009579:thylakoid][GO:0031976:plastid thylakoid][GO:0031977:thylakoid lumen][GO:0031978:plastid thylakoid lumen][GO:0031984:organelle subcompartment][GO:0043226:organelle][GO:004322…	[ko00350:Tyrosine metabolism][ko00950:Isoquinoline alkaloid biosynthesis]	-
CmoCh09G006210	Cmo_Chr09	3097835	3098818	2952	+	CmoCh09G006210	25.082	3.34292	0.000157214	0.00936472	UP	U-box domain-containing protein 26	-	-	-
CmoCh03G011580	Cmo_Chr03	9154295	9160904	6786	-	CmoCh03G011580	94.2115	3.32185	0.000138175	0.0084459	UP	uncharacterized LOC101210769	-	-	Oryza sativa subsp. japonica|FAR1|FAR1 family protein
CmoCh08G004090	Cmo_Chr08	2515457	2518688	1776	-	CmoCh08G004090	157.693	3.29222	8.99e-14	5.46e-11	UP	dol-P-Man:Man(5)GlcNAc(2)-PP-Dol alpha-1,3-mannosyltransferase	[GO:0000030:mannosyltransferase activity][GO:0000033:alpha-1,3-mannosyltransferase activity][GO:0003674:molecular_function][GO:0003824:catalytic activity][GO:0005575:cellular_component][GO:0005622:intracellular][GO:0005623:cell][GO:0005737:cytoplasm][GO:0005783:endoplasmic reticulum][GO:0006464:cellular protein modification process][GO:0006486:protein glycosylation][GO:0006807:nitrogen compound m…	[ko00510:N-Glycan biosynthesis][ko00513:Various types of N-glycan biosynthesis]	-
CmoCh15G014260	Cmo_Chr15	9694581	9698801	9219	-	CmoCh15G014260	802.23	3.25653	1.81e-13	9.63e-11	UP	uncharacterized LOC101216242	-	-	Aegilops tauschii|C3H|C3H family protein
CmoCh09G005530	Cmo_Chr09	2637554	2640923	5187	-	CmoCh09G005530	104.083	3.24959	2.46e-05	0.00205211	UP	7-deoxyloganetin glucosyltransferase	[GO:0003674:molecular_function][GO:0003824:catalytic activity][GO:0005575:cellular_component][GO:0005622:intracellular][GO:0005623:cell][GO:0008194:UDP-glycosyltransferase activity][GO:0015020:glucuronosyltransferase activity][GO:0016740:transferase activity][GO:0016757:transferase activity, transferring glycosyl groups][GO:0016758:transferase activity, transferring hexosyl groups][GO:0035251:UDP…	-	Triticum urartu|GRAS|GRAS family protein
CmoCh09G003970	Cmo_Chr09	1748787	1752641	2535	-	CmoCh09G003970	277.847	3.21527	1.09e-09	2.92e-07	UP	hypothetical protein	-	-	-
CmoCh02G012910	Cmo_Chr02	7689786	7690079	648	+	CmoCh02G012910	10.3542	3.20972	0.000636718	0.0285714	UP		-	-	-
CmoCh11G014690	Cmo_Chr11	10348184	10348816	1899	+	CmoCh11G014690	103.015	3.20246	2.65e-05	0.00217832	UP		-	-	-
CmoCh04G018810	Cmo_Chr04	9548658	9550775	5460	-	CmoCh04G018810	105.633	3.14887	5.95e-06	0.0006459	UP	cytochrome P450 71B37-like	[GO:0003674:molecular_function][GO:0003824:catalytic activity][GO:0004497:monooxygenase activity][GO:0005575:cellular_component][GO:0006950:response to stress][GO:0008150:biological_process][GO:0008152:metabolic process][GO:0009058:biosynthetic process][GO:0009266:response to temperature stimulus][GO:0009408:response to heat][GO:0009628:response to abiotic stimulus][GO:0010286:heat acclimation][G…	-	Camelina sativa|HSF|HSF family protein
CmoCh03G009160	Cmo_Chr03	7010951	7013432	3759	+	CmoCh03G009160	26.6721	3.10963	5.37e-05	0.00386254	UP	cysteine desulfurase, mitochondrial	[GO:0000166:nucleotide binding][GO:0003674:molecular_function][GO:0003824:catalytic activity][GO:0005488:binding][GO:0005524:ATP binding][GO:0005575:cellular_component][GO:0005622:intracellular][GO:0005623:cell][GO:0005737:cytoplasm][GO:0005739:mitochondrion][GO:0006790:sulfur compound metabolic process][GO:0008144:drug binding][GO:0008150:biological_process][GO:0008152:metabolic process][GO:0008…	[ko00730:Thiamine metabolism][ko04122:Sulfur relay system]	-
CmoCh17G013050	Cmo_Chr17	10233117	10235777	5292	-	CmoCh17G013050	21.2229	3.10831	0.000489133	0.0231095	UP	gibberellin 20 oxidase 2-like	-	-	-
CmoCh11G016110	Cmo_Chr11	11526598	11529284	1044	+	CmoCh11G016110	40.7722	3.07686	0.000268244	0.0140986	UP		-	-	-
CmoCh08G008750	Cmo_Chr08	5657332	5657843	1344	-	CmoCh08G008750	13.7086	3.07344	0.000420811	0.0201638	UP		-	-	-
CmoCh04G002100	Cmo_Chr04	1045725	1049852	2844	-	CmoCh04G002100	59.8429	3.04427	0.000137403	0.00843009	UP	protein YLS9	-	-	-
CmoCh18G013170	Cmo_Chr18	12550001	12553941	8313	+	CmoCh18G013170	595.955	3.03335	1.15e-36	1.16e-32	UP	G-type lectin S-receptor-like serine/threonine-protein kinase At5g24080	[GO:0003674:molecular_function][GO:0003824:catalytic activity][GO:0004672:protein kinase activity][GO:0004674:protein serine/threonine kinase activity][GO:0005488:binding][GO:0005515:protein binding][GO:0005516:calmodulin binding][GO:0005575:cellular_component][GO:0005623:cell][GO:0005886:plasma membrane][GO:0006464:cellular protein modification process][GO:0006468:protein phosphorylation][GO:000…	-	Fragaria vesca|bHLH|bHLH family protein
CmoCh16G007200	Cmo_Chr16	3598130	3598474	1035	+	CmoCh16G007200	59.7758	3.02402	0.000645295	0.028871	UP		-	-	-
CmoCh01G013740	Cmo_Chr01	10823388	10828205	3258	+	CmoCh01G013740	48.0843	3.02313	0.00102004	0.0405486	UP	uncharacterized LOC105435279	[GO:0003674:molecular_function][GO:0003700:DNA-binding transcription factor activity][GO:0006355:regulation of transcription, DNA-templated][GO:0008150:biological_process][GO:0009889:regulation of biosynthetic process][GO:0010468:regulation of gene expression][GO:0010556:regulation of macromolecule biosynthetic process][GO:0019219:regulation of nucleobase-containing compound metabolic process][GO…	-	Cucumis sativus|G2-like|G2-like family protein
CmoCh20G006320	Cmo_Chr20	3104860	3109581	4179	-	CmoCh20G006320	14.2818	3.00225	0.000339941	0.0172118	UP		-	-	-
CmoCh19G004220	Cmo_Chr19	5042813	5044736	957	+	CmoCh19G004220	40.9407	2.99582	1.46e-07	2.48e-05	UP		-	-	-
CmoCh15G014300	Cmo_Chr15	9712976	9714618	1926	+	CmoCh15G014300	164.697	2.97743	2.16e-23	5.96e-20	UP	U6 snRNA phosphodiesterase	-	-	-
CmoCh14G004260	Cmo_Chr14	2026012	2028432	1098	+	CmoCh14G004260	76.5507	2.93393	1.8e-13	9.63e-11	UP		-	-	-
CmoCh13G005820	Cmo_Chr13	6508521	6512337	4302	+	CmoCh13G005820	38.2647	2.91825	2.66e-05	0.0021807	UP	3-oxoacyl-[acyl-carrier-protein] synthase I, chloroplastic	-	[ko00061:Fatty acid biosynthesis][ko00780:Biotin metabolism]	Actinidia chinensis|ARF|ARF family protein
CmoCh19G005380	Cmo_Chr19	6261258	6261737	1440	+	CmoCh19G005380	70.3764	2.89688	3.99e-05	0.00301016	UP	basic form of pathogenesis-related protein 1-like	-	-	Dianthus caryophyllus|FAR1|FAR1 family protein
CmoCh17G008220	Cmo_Chr17	7750325	7751342	2397	-	CmoCh17G008220	48.6609	2.89241	3.56e-05	0.00273761	UP	uncharacterized LOC101209593	-	-	Vigna angularis|NAC|NAC family protein
CmoCh14G006600	Cmo_Chr14	3348135	3349461	3048	-	CmoCh14G006600	55.3286	2.8815	2.14e-05	0.00184065	UP	bidirectional sugar transporter SWEET5-like	[GO:0003674:molecular_function][GO:0005215:transporter activity][GO:0005575:cellular_component][GO:0005623:cell][GO:0005886:plasma membrane][GO:0005887:integral component of plasma membrane][GO:0006810:transport][GO:0008150:biological_process][GO:0008643:carbohydrate transport][GO:0015144:carbohydrate transmembrane transporter activity][GO:0016020:membrane][GO:0016021:integral component of membra…	-	-
CmoCh11G014650	Cmo_Chr11	10307465	10308154	2070	+	CmoCh11G014650	228.344	2.87479	9.3e-06	0.000920402	UP		-	-	-
CmoCh19G007750	Cmo_Chr19	7817493	7819732	3303	-	CmoCh19G007750	42.1603	2.87253	6.37e-05	0.00446739	UP	(R,S)-reticuline 7-O-methyltransferase-like	[GO:0003674:molecular_function][GO:0003824:catalytic activity][GO:0005575:cellular_component][GO:0005622:intracellular][GO:0005623:cell][GO:0005737:cytoplasm][GO:0006725:cellular aromatic compound metabolic process][GO:0006807:nitrogen compound metabolic process][GO:0008150:biological_process][GO:0008152:metabolic process][GO:0008168:methyltransferase activity][GO:0008171:O-methyltransferase acti…	-	-
CmoCh07G002060	Cmo_Chr07	1042253	1043098	2538	+	CmoCh07G002060	39.6586	2.86185	4.52e-07	6.86e-05	UP	ethylene-responsive transcription factor ERF091	[GO:0000160:phosphorelay signal transduction system][GO:0003674:molecular_function][GO:0003700:DNA-binding transcription factor activity][GO:0006355:regulation of transcription, DNA-templated][GO:0007154:cell communication][GO:0007165:signal transduction][GO:0008150:biological_process][GO:0009719:response to endogenous stimulus][GO:0009723:response to ethylene][GO:0009725:response to hormone][GO:…	-	Cucumis melo|ERF|ERF family protein
CmoCh04G021190	Cmo_Chr04	13824420	13825136	2151	-	CmoCh04G021190	28.5039	2.84224	9.24e-06	0.000917189	UP	protein MIZU-KUSSEI 1-like	-	-	Actinidia chinensis|NF-YB|NF-YB family protein
CmoCh03G005180	Cmo_Chr03	5369880	5371084	3105	+	CmoCh03G005180	42.371	2.82794	0.000959596	0.0387139	UP	myb-related protein 315-like	[GO:0000981:DNA-binding transcription factor activity, RNA polymerase II-specific][GO:0000988:obsolete transcription factor activity, protein binding][GO:0000989:obsolete transcription factor activity, transcription factor binding][GO:0001067:regulatory region nucleic acid binding][GO:0001076:obsolete transcription factor activity, RNA polymerase II transcription factor binding][GO:0001101:respon…	-	Citrullus lanatus|MYB|MYB family protein
CmoCh13G003300	Cmo_Chr13	4188990	4193710	4380	+	CmoCh13G003300	37.4854	2.82121	2.96e-06	0.000350041	UP	transcription factor HBP-1b(c38)	-	[ko04075:Plant hormone signal transduction]	Cucumis melo|bZIP|bZIP family protein
CmoCh01G001580	Cmo_Chr01	675448	677506	3918	-	CmoCh01G001580	497.492	2.80106	1.07e-10	3.37e-08	UP	delta-9 acyl-lipid desaturase 1-like	-	-	-
CmoCh10G009930	Cmo_Chr10	5051473	5067857	8280	+	CmoCh10G009930	2802.15	2.79899	5.74e-09	1.38e-06	UP	beta-glucosidase 12-like	-	[ko00460:Cyanoamino acid metabolism][ko00500:Starch and sucrose metabolism][ko00940:Phenylpropanoid biosynthesis]	Sisymbrium irio|NF-YC|NF-YC family protein
CmoCh11G014670	Cmo_Chr11	10311967	10312599	1899	+	CmoCh11G014670	116.458	2.78617	0.000102843	0.00663329	UP		-	-	-
CmoCh20G006840	Cmo_Chr20	3363662	3366823	4851	+	CmoCh20G006840	264.816	2.75939	4.2e-21	6.07e-18	UP	U-box domain-containing protein 45	[GO:0005575:cellular_component][GO:0005622:intracellular][GO:0005623:cell][GO:0005634:nucleus][GO:0005737:cytoplasm][GO:0043226:organelle][GO:0043227:membrane-bounded organelle][GO:0043229:intracellular organelle][GO:0043231:intracellular membrane-bounded organelle][GO:0044424:intracellular part][GO:0044464:cell part]	-	-
CmoCh14G013870	Cmo_Chr14	11438053	11439149	2079	+	CmoCh14G013870	33.5932	2.75743	0.000212899	0.0117808	UP	palmitoyl-monogalactosyldiacylglycerol delta-7 desaturase, chloroplastic	-	-	-
CmoCh06G006990	Cmo_Chr06	3544733	3548723	6111	+	CmoCh06G006990	82.3649	2.6855	9.25e-05	0.00605603	UP	caffeic acid 3-O-methyltransferase	[GO:0003674:molecular_function][GO:0003824:catalytic activity][GO:0005575:cellular_component][GO:0005622:intracellular][GO:0005623:cell][GO:0005634:nucleus][GO:0005737:cytoplasm][GO:0005886:plasma membrane][GO:0005911:cell-cell junction][GO:0006725:cellular aromatic compound metabolic process][GO:0008150:biological_process][GO:0008152:metabolic process][GO:0008168:methyltransferase activity][GO:0…	[ko00940:Phenylpropanoid biosynthesis]	-
CmoCh03G009760	Cmo_Chr03	7354683	7365534	4005	+	CmoCh03G009760	299.532	2.66558	1.13e-13	6.49e-11	UP	mortality factor 4-like protein 1	[GO:0000123:histone acetyltransferase complex][GO:0005575:cellular_component][GO:0005622:intracellular][GO:0005623:cell][GO:0005634:nucleus][GO:0005654:nucleoplasm][GO:0006325:chromatin organization][GO:0006338:chromatin remodeling][GO:0006464:cellular protein modification process][GO:0006473:protein acetylation][GO:0006475:internal protein amino acid acetylation][GO:0006807:nitrogen compound met…	-	-
CmoCh01G016460	Cmo_Chr01	12485130	12489779	5133	+	CmoCh01G016460	69.6265	2.63561	2.19e-06	0.000270331	UP	uncharacterized LOC8271211	-	-	Zoysia matrella|C2H2|C2H2 family protein
CmoCh02G009140	Cmo_Chr02	5621477	5622379	2709	-	CmoCh02G009140	31.435	2.62893	0.000315461	0.0161882	UP	ethylene-responsive transcription factor ERF061-like	[GO:0003674:molecular_function][GO:0003700:DNA-binding transcription factor activity][GO:0006355:regulation of transcription, DNA-templated][GO:0008150:biological_process][GO:0009889:regulation of biosynthetic process][GO:0010033:response to organic substance][GO:0010200:response to chitin][GO:0010243:response to organonitrogen compound][GO:0010468:regulation of gene expression][GO:0010556:regula…	-	Citrullus lanatus|ERF|ERF family protein
CmoCh04G012760	Cmo_Chr04	6470229	6476633	5229	-	CmoCh04G012760	20.7534	2.62874	0.000111914	0.00718779	UP	putative nuclease HARBI1	-	-	-
CmoCh11G018250	Cmo_Chr11	12772177	12774586	1923	-	CmoCh11G018250	44.2792	2.58809	4.97e-08	9.16e-06	UP	AP-1 complex subunit sigma-1	-	[ko04142:Lysosome]	Vigna radiata|EIL|EIL family protein
CmoCh13G011540	Cmo_Chr13	9314488	9316416	3051	-	CmoCh13G011540	19.557	2.57855	8.21e-05	0.00550312	UP		-	-	-
CmoCh16G010290	Cmo_Chr16	7180563	7185827	7632	-	CmoCh16G010290	86.1518	2.57718	0.000363723	0.017996	UP	subtilisin-like protease SBT5.4	-	-	Ananas comosus|DBB|DBB family protein
CmoCh04G018460	Cmo_Chr04	9281462	9282985	756	+	CmoCh04G018460	30.5955	2.54735	3.66e-05	0.00280275	UP		-	-	-
CmoCh11G016870	Cmo_Chr11	11962965	11964185	2673	+	CmoCh11G016870	43.9383	2.52939	8.81e-06	0.000886118	UP	uncharacterized LOC105435007	-	-	-
CmoCh15G001610	Cmo_Chr15	740796	743101	5574	-	CmoCh15G001610	266.838	2.52058	0.00100809	0.0401899	UP	laccase-12-like	[GO:0003674:molecular_function][GO:0003824:catalytic activity][GO:0008150:biological_process][GO:0008152:metabolic process][GO:0010035:response to inorganic substance][GO:0010038:response to metal ion][GO:0016491:oxidoreductase activity][GO:0016722:oxidoreductase activity, oxidizing metal ions][GO:0042221:response to chemical][GO:0046688:response to copper ion][GO:0050896:response to stimulus][GO…	-	Raphanus sativus|ERF|ERF family protein
CmoCh04G009260	Cmo_Chr04	4658008	4659962	549	+	CmoCh04G009260	22.6068	2.51936	7.05e-05	0.00484421	UP		-	-	-
CmoCh15G002980	Cmo_Chr15	1400327	1402360	1362	+	CmoCh15G002980	18.1069	2.49834	0.000316574	0.0162179	UP	translation factor GUF1 homolog, mitochondrial	-	-	-
CmoCh14G010800	Cmo_Chr14	6040251	6041543	3645	-	CmoCh14G010800	111.217	2.48533	0.000139513	0.00847656	UP	trans-resveratrol di-O-methyltransferase	[GO:0003674:molecular_function][GO:0003824:catalytic activity][GO:0005488:binding][GO:0005515:protein binding][GO:0005575:cellular_component][GO:0005622:intracellular][GO:0005623:cell][GO:0005737:cytoplasm][GO:0006725:cellular aromatic compound metabolic process][GO:0006807:nitrogen compound metabolic process][GO:0008150:biological_process][GO:0008152:metabolic process][GO:0008168:methyltransfera…	[ko00945:Stilbenoid, diarylheptanoid and gingerol biosynthesis]	-
CmoCh14G015770	Cmo_Chr14	12553511	12554348	1899	-	CmoCh14G015770	61.076	2.48323	0.000171706	0.0100143	UP	MLP-like protein 31	-	-	-
CmoCh03G012760	Cmo_Chr03	9704869	9707219	963	-	CmoCh03G012760	42.0967	2.40948	4.82e-05	0.00352257	UP		-	-	-
CmoCh19G005990	Cmo_Chr19	6672432	6675546	2589	+	CmoCh19G005990	218.374	2.39865	2.44e-19	2.55e-16	UP	ADP-ribosylation factor 1-like	-	-	Picea sitchensis|C2H2|C2H2 family protein
CmoCh18G010890	Cmo_Chr18	11405315	11408166	1125	-	CmoCh18G010890	20.1604	2.39487	0.000163389	0.00965677	UP	choline/ethanolaminephosphotransferase 1-like	-	[ko00440:Phosphonate and phosphinate metabolism][ko00564:Glycerophospholipid metabolism][ko00565:Ether lipid metabolism]	-
CmoCh20G003420	Cmo_Chr20	1675436	1676862	3537	-	CmoCh20G003420	552.237	2.39199	0.000336694	0.0171331	UP	peroxidase P7-like	-	[ko00940:Phenylpropanoid biosynthesis]	Genlisea aurea|NAC|NAC family protein
CmoCh17G008720	Cmo_Chr17	7969197	7970918	1770	+	CmoCh17G008720	26.0414	2.39135	9.94e-06	0.00097081	UP	uncharacterized LOC101214375	-	-	-
CmoCh07G011410	Cmo_Chr07	6076526	6079053	6525	-	CmoCh07G011410	22.0727	2.37578	0.000311772	0.0160259	UP	CsPIN4; probable auxin efflux carrier component 1b	[GO:0003674:molecular_function][GO:0005215:transporter activity][GO:0005575:cellular_component][GO:0005622:intracellular][GO:0005623:cell][GO:0005737:cytoplasm][GO:0005783:endoplasmic reticulum][GO:0005886:plasma membrane][GO:0006810:transport][GO:0008150:biological_process][GO:0009914:hormone transport][GO:0009926:auxin polar transport][GO:0009966:regulation of signal transduction][GO:0010252:au…	-	Solanum melongena|bHLH|bHLH family protein
CmoCh14G007510	Cmo_Chr14	3820497	3822452	972	+	CmoCh14G007510	46.1467	2.34244	1.34e-06	0.000177624	UP		-	-	-
CmoCh07G006130	Cmo_Chr07	2760549	2762506	3750	+	CmoCh07G006130	16.0301	2.34016	0.000792044	0.0336996	UP	transcription factor bHLH18-like	-	-	Citrullus lanatus|bHLH|bHLH family protein
CmoCh06G007420	Cmo_Chr06	3834186	3836887	7605	-	CmoCh06G007420	286.238	2.3196	6.58e-13	3.33e-10	UP	putative disease resistance protein RGA4	[GO:0005575:cellular_component][GO:0005623:cell][GO:0005886:plasma membrane][GO:0006950:response to stress][GO:0006952:defense response][GO:0007154:cell communication][GO:0007165:signal transduction][GO:0008150:biological_process][GO:0009987:cellular process][GO:0016020:membrane][GO:0023052:signaling][GO:0044464:cell part][GO:0050789:regulation of biological process][GO:0050794:regulation of cell…	-	Fragaria x ananassa|bZIP|bZIP family protein
CmoCh15G011090	Cmo_Chr15	7447544	7452979	2202	-	CmoCh15G011090	21.799	2.31524	0.000233006	0.0126402	UP		-	-	-
CmoCh16G011550	Cmo_Chr16	8234071	8238187	2106	+	CmoCh16G011550	20.6154	2.30937	0.000191488	0.0108733	UP		-	-	-
CmoCh07G002050	Cmo_Chr07	1039740	1041465	4143	+	CmoCh07G002050	222.301	2.30627	6.03e-10	1.7e-07	UP	GDSL esterase/lipase At5g45950	-	-	-
CmoCh19G009090	Cmo_Chr19	8523938	8533007	18126	-	CmoCh19G009090	396.727	2.28593	8.97e-10	2.43e-07	UP	homeobox-DDT domain protein RLT2	[GO:0000003:reproduction][GO:0000976:transcription regulatory region sequence-specific DNA binding][GO:0000977:RNA polymerase II regulatory region sequence-specific DNA binding][GO:0000978:RNA polymerase II proximal promoter sequence-specific DNA binding][GO:0000981:DNA-binding transcription factor activity, RNA polymerase II-specific][GO:0000987:proximal promoter sequence-specific DNA binding][G…	-	Ziziphus jujuba|HB-other|HB-other family protein
CmoCh19G005480	Cmo_Chr19	6318294	6318761	1404	-	CmoCh19G005480	215.84	2.28367	0.00110525	0.042827	UP	basic form of pathogenesis-related protein 1-like	-	[ko04016:MAPK signaling pathway - plant][ko04075:Plant hormone signal transduction][ko04626:Plant-pathogen interaction]	Dianthus caryophyllus|FAR1|FAR1 family protein
CmoCh02G006280	Cmo_Chr02	3906752	3908057	3465	+	CmoCh02G006280	133.019	2.27557	2.28e-05	0.00193096	UP	hypothetical protein	-	-	-
CmoCh18G012220	Cmo_Chr18	12126621	12128650	3345	+	CmoCh18G012220	107.101	2.27549	0.000172457	0.0100366	UP	probable protein phosphatase 2C 75	[GO:0001101:response to acid chemical][GO:0008150:biological_process][GO:0009719:response to endogenous stimulus][GO:0009725:response to hormone][GO:0009737:response to abscisic acid][GO:0010033:response to organic substance][GO:0033993:response to lipid][GO:0042221:response to chemical][GO:0050896:response to stimulus][GO:0097305:response to alcohol][GO:1901700:response to oxygen-containing comp…	[ko04016:MAPK signaling pathway - plant][ko04075:Plant hormone signal transduction]	Pyrus bretschneideri|C2H2|C2H2 family protein
CmoCh08G003980	Cmo_Chr08	2469102	2470779	1185	+	CmoCh08G003980	64.9388	2.25876	2.43e-07	3.88e-05	UP		-	-	-
CmoCh04G017940	Cmo_Chr04	9022185	9026920	6765	-	CmoCh04G017940	128.559	2.22459	3.93e-11	1.39e-08	UP		-	-	-
CmoCh11G009570	Cmo_Chr11	5038027	5044395	2349	+	CmoCh11G009570	186.686	2.21828	0.000176826	0.0102152	UP	isopentenyl-diphosphate Delta-isomerase I	-	[ko00900:Terpenoid backbone biosynthesis]	-
CmoCh15G013980	Cmo_Chr15	9516139	9517692	2691	-	CmoCh15G013980	33.3926	2.16492	0.000269735	0.0141281	UP	heavy metal-associated isoprenylated plant protein 26-like	[GO:0003674:molecular_function][GO:0005488:binding][GO:0005575:cellular_component][GO:0005622:intracellular][GO:0005623:cell][GO:0005737:cytoplasm][GO:0006810:transport][GO:0006811:ion transport][GO:0006812:cation transport][GO:0006873:cellular ion homeostasis][GO:0006875:cellular metal ion homeostasis][GO:0008150:biological_process][GO:0009987:cellular process][GO:0019725:cellular homeostasis][G…	-	-
CmoCh11G014750	Cmo_Chr11	10408556	10409029	1422	-	CmoCh11G014750	68.3489	2.16242	5.98e-08	1.08e-05	UP		[GO:0002020:protease binding][GO:0003674:molecular_function][GO:0004857:enzyme inhibitor activity][GO:0004866:endopeptidase inhibitor activity][GO:0004869:cysteine-type endopeptidase inhibitor activity][GO:0005488:binding][GO:0005515:protein binding][GO:0005575:cellular_component][GO:0005618:cell wall][GO:0005623:cell][GO:0006950:response to stress][GO:0008150:biological_process][GO:0009266:respo…	-	-
CmoCh12G007980	Cmo_Chr12	6874991	6876685	3138	+	CmoCh12G007980	28.5918	2.15734	0.000696976	0.0304216	UP	uncharacterized protein At5g22580-like	[GO:0005575:cellular_component][GO:0005622:intracellular][GO:0005623:cell][GO:0005737:cytoplasm][GO:0009507:chloroplast][GO:0009536:plastid][GO:0043226:organelle][GO:0043227:membrane-bounded organelle][GO:0043229:intracellular organelle][GO:0043231:intracellular membrane-bounded organelle][GO:0044424:intracellular part][GO:0044444:cytoplasmic part][GO:0044464:cell part]	-	Vigna radiata|ERF|ERF family protein
CmoCh18G007330	Cmo_Chr18	9075750	9076462	1926	-	CmoCh18G007330	66.8334	2.12662	0.000940007	0.0380246	UP	cytochrome P450 71B19-like	[GO:0003674:molecular_function][GO:0003824:catalytic activity][GO:0004497:monooxygenase activity][GO:0005575:cellular_component][GO:0008150:biological_process][GO:0008152:metabolic process][GO:0009058:biosynthetic process][GO:0016020:membrane][GO:0016491:oxidoreductase activity][GO:0016705:oxidoreductase activity, acting on paired donors, with incorporation or reduction of molecular oxygen][GO:00…	-	Camelina sativa|HSF|HSF family protein
CmoCh06G006120	Cmo_Chr06	3019440	3025456	5718	-	CmoCh06G006120	52.6356	2.11907	0.000410052	0.0198044	UP	protein BREVIS RADIX	-	-	Morus notabilis|HB-other|HB-other family protein
CmoCh17G007700	Cmo_Chr17	7472851	7480354	9708	+	CmoCh17G007700	109.365	2.10382	6.74e-10	1.84e-07	UP	probable ATP-dependent RNA helicase DDX11	-	-	-
CmoCh08G009750	Cmo_Chr08	6341071	6347168	11964	+	CmoCh08G009750	3031.38	2.08478	1.77e-06	0.00022548	UP	probable sucrose-phosphate synthase 2	[GO:0003674:molecular_function][GO:0003824:catalytic activity][GO:0005575:cellular_component][GO:0005622:intracellular][GO:0005623:cell][GO:0005737:cytoplasm][GO:0005794:Golgi apparatus][GO:0008194:UDP-glycosyltransferase activity][GO:0012505:endomembrane system][GO:0016740:transferase activity][GO:0016757:transferase activity, transferring glycosyl groups][GO:0016758:transferase activity, transf…	[ko00500:Starch and sucrose metabolism]	Oryza sativa subsp. indica|HD-ZIP|HD-ZIP family protein
CmoCh14G004950	Cmo_Chr14	2446729	2452003	3714	+	CmoCh14G004950	222.734	2.07338	1.37e-08	2.88e-06	UP	protein sym-1	[GO:0005575:cellular_component][GO:0005622:intracellular][GO:0005623:cell][GO:0005737:cytoplasm][GO:0005739:mitochondrion][GO:0043226:organelle][GO:0043227:membrane-bounded organelle][GO:0043229:intracellular organelle][GO:0043231:intracellular membrane-bounded organelle][GO:0044424:intracellular part][GO:0044444:cytoplasmic part][GO:0044464:cell part]	[ko04146:Peroxisome]	-
CmoCh16G010120	Cmo_Chr16	6972033	6972362	990	-	CmoCh16G010120	63.4067	2.06661	0.000661726	0.0295192	UP	uncharacterized LOC105434788	-	-	-
CmoCh14G011830	Cmo_Chr14	9804481	9805654	2160	-	CmoCh14G011830	128.449	2.06388	9.02e-13	4.4e-10	UP	uncharacterized LOC101207960	-	-	Fragaria x ananassa|MYB|MYB family protein
CmoCh19G006840	Cmo_Chr19	7253445	7254840	972	+	CmoCh19G006840	445.794	2.054	0.0006337	0.0284781	UP	protein RADIALIS-like 1	[GO:0000003:reproduction][GO:0003006:developmental process involved in reproduction][GO:0003674:molecular_function][GO:0003682:chromatin binding][GO:0003700:DNA-binding transcription factor activity][GO:0005488:binding][GO:0005515:protein binding][GO:0005575:cellular_component][GO:0005622:intracellular][GO:0005623:cell][GO:0005634:nucleus][GO:0005737:cytoplasm][GO:0005829:cytosol][GO:0006355:regu…	-	Citrullus lanatus|MYB_related|MYB_related family protein
CmoCh03G005880	Cmo_Chr03	5663685	5665014	3576	+	CmoCh03G005880	337.622	2.02943	1.32e-08	2.83e-06	UP	Cs-ACO2; 1-aminocyclopropane-1-carboxylate oxidase 3	[GO:0008150:biological_process][GO:0008152:metabolic process][GO:0009058:biosynthetic process][GO:0009692:ethylene metabolic process][GO:0009693:ethylene biosynthetic process][GO:0009987:cellular process][GO:0010817:regulation of hormone levels][GO:0042445:hormone metabolic process][GO:0042446:hormone biosynthetic process][GO:0043449:cellular alkene metabolic process][GO:0043450:alkene biosynthet…	[ko00270:Cysteine and methionine metabolism]	Sisymbrium irio|STAT|STAT family protein
CmoCh08G011840	Cmo_Chr08	7531672	7531980	927	+	CmoCh08G011840	56.0723	2.01755	0.000203221	0.0114213	UP	GRX3; monothiol glutaredoxin-S2-like	-	-	-
CmoCh11G017050	Cmo_Chr11	12105277	12110345	4170	+	CmoCh11G017050	276.139	2.01272	9.83e-08	1.7e-05	UP	WAT1-related protein At5g40230-like	[GO:0003674:molecular_function][GO:0005215:transporter activity][GO:0005575:cellular_component][GO:0005622:intracellular][GO:0005623:cell][GO:0005737:cytoplasm][GO:0005886:plasma membrane][GO:0005887:integral component of plasma membrane][GO:0005938:cell cortex][GO:0006810:transport][GO:0007154:cell communication][GO:0007165:signal transduction][GO:0008150:biological_process][GO:0009719:response …	-	Nelumbo nucifera|GRAS|GRAS family protein
CmoCh09G012190	Cmo_Chr09	9592920	9595907	3453	+	CmoCh09G012190	78.2487	2.00215	5.9e-06	0.000642127	UP	somatic embryogenesis receptor kinase 2	[GO:0000003:reproduction][GO:0003006:developmental process involved in reproduction][GO:0003674:molecular_function][GO:0003824:catalytic activity][GO:0004672:protein kinase activity][GO:0004674:protein serine/threonine kinase activity][GO:0004675:transmembrane receptor protein serine/threonine kinase activity][GO:0004888:transmembrane signaling receptor activity][GO:0005102:signaling receptor bin…	-	Pyrus bretschneideri|CO-like|CO-like family protein
CmoCh15G009320	Cmo_Chr15	4772103	4773813	3333	+	CmoCh15G009320	982.538	2.00039	0.000125504	0.00784502	UP	vacuolar iron transporter 1-like	-	-	-
CmoCh11G017190	Cmo_Chr11	12181350	12183132	1791	+	CmoCh11G017190	51.412	1.98653	4.77e-06	0.000536122	UP	putative HVA22-like protein g	-	-	Theobroma cacao|GRAS|GRAS family protein
CmoCh16G004890	Cmo_Chr16	2353890	2355617	4485	+	CmoCh16G004890	63.5866	1.96364	0.00032337	0.0165382	UP	GA2ox1; gibberellin 2-beta-dioxygenase 1	[GO:0003674:molecular_function][GO:0003824:catalytic activity][GO:0006082:organic acid metabolic process][GO:0006629:lipid metabolic process][GO:0006720:isoprenoid metabolic process][GO:0006721:terpenoid metabolic process][GO:0008150:biological_process][GO:0008152:metabolic process][GO:0008300:isoprenoid catabolic process][GO:0009056:catabolic process][GO:0009314:response to radiation][GO:0009416…	[ko00904:Diterpenoid biosynthesis]	Aethionema arabicum|STAT|STAT family protein
CmoCh11G017030	Cmo_Chr11	12081858	12091858	15756	+	CmoCh11G017030	581.476	1.96338	3.77e-19	3.7e-16	UP	DNA repair protein UVH3	-	[ko03420:Nucleotide excision repair]	-
CmoCh10G010710	Cmo_Chr10	5718310	5720554	3216	-	CmoCh10G010710	253.626	1.95788	0.000186956	0.0106558	UP	palmitoyl-monogalactosyldiacylglycerol delta-7 desaturase, chloroplastic	-	-	-
CmoCh05G007700	Cmo_Chr05	4362984	4365126	5706	-	CmoCh05G007700	215.846	1.93622	6.08e-09	1.43e-06	UP	cytochrome P450 CYP73A100-like	-	[ko00130:Ubiquinone and other terpenoid-quinone biosynthesis][ko00360:Phenylalanine metabolism][ko00940:Phenylpropanoid biosynthesis][ko00941:Flavonoid biosynthesis][ko00945:Stilbenoid, diarylheptanoid and gingerol biosynthesis]	Solanum melongena|MYB|MYB family protein
CmoCh19G003840	Cmo_Chr19	3843920	3849627	9846	-	CmoCh19G003840	224.605	1.92698	0.000177249	0.0102176	UP	LRR receptor-like serine/threonine-protein kinase ERL1	[GO:0000003:reproduction][GO:0003006:developmental process involved in reproduction][GO:0003674:molecular_function][GO:0005102:signaling receptor binding][GO:0005488:binding][GO:0005515:protein binding][GO:0005575:cellular_component][GO:0007275:multicellular organism development][GO:0008150:biological_process][GO:0009553:embryo sac development][GO:0009653:anatomical structure morphogenesis][GO:00…	[ko04016:MAPK signaling pathway - plant]	Fragaria vesca|STAT|STAT family protein
CmoCh04G024680	Cmo_Chr04	18237199	18238832	3888	+	CmoCh04G024680	132.712	1.92377	1.34e-08	2.84e-06	UP	uncharacterized LOC101206721	-	-	-
CmoCh12G005670	Cmo_Chr12	3503848	3504635	1260	+	CmoCh12G005670	39.0468	1.89235	1.18e-05	0.00112822	UP		-	-	-
CmoCh10G000660	Cmo_Chr10	301666	310711	9744	-	CmoCh10G000660	510.288	1.87554	4.48e-09	1.11e-06	UP	uncharacterized LOC101215740	[GO:0000003:reproduction][GO:0000578:embryonic axis specification][GO:0003006:developmental process involved in reproduction][GO:0003674:molecular_function][GO:0003824:catalytic activity][GO:0004518:nuclease activity][GO:0004519:endonuclease activity][GO:0004527:exonuclease activity][GO:0005575:cellular_component][GO:0005622:intracellular][GO:0005623:cell][GO:0005737:cytoplasm][GO:0006139:nucleob…	-	Cucumis melo|Trihelix|Trihelix family protein
CmoCh05G008590	Cmo_Chr05	5570993	5574848	7542	+	CmoCh05G008590	969.246	1.87499	7.81e-20	8.48e-17	UP	probable protein phosphatase 2C 33	[GO:0003674:molecular_function][GO:0003824:catalytic activity][GO:0004721:phosphoprotein phosphatase activity][GO:0005575:cellular_component][GO:0005622:intracellular][GO:0005623:cell][GO:0005634:nucleus][GO:0005886:plasma membrane][GO:0006464:cellular protein modification process][GO:0006470:protein dephosphorylation][GO:0006793:phosphorus metabolic process][GO:0006796:phosphate-containing compo…	-	Dorcoceras hygrometricum|CAMTA|CAMTA family protein
CmoCh19G005980	Cmo_Chr19	6669841	6672379	1521	+	CmoCh19G005980	712.22	1.86075	2.09e-07	3.49e-05	UP	ADP-ribosylation factor 1-like	[GO:0003674:molecular_function][GO:0005488:binding][GO:0005575:cellular_component][GO:0005622:intracellular][GO:0005623:cell][GO:0005737:cytoplasm][GO:0006810:transport][GO:0006950:response to stress][GO:0008150:biological_process][GO:0009314:response to radiation][GO:0009411:response to UV][GO:0009416:response to light stimulus][GO:0009507:chloroplast][GO:0009534:chloroplast thylakoid][GO:000953…	-	-
CmoCh03G003240	Cmo_Chr03	4410519	4411025	1521	-	CmoCh03G003240	45.0563	1.85898	0.000206446	0.0115389	UP	wound-induced protein 1	-	-	-
CmoCh10G005040	Cmo_Chr10	2251063	2255767	5592	-	CmoCh10G005040	38.0924	1.84278	4.49e-05	0.00332745	UP	omega-6 fatty acid desaturase, chloroplastic	[GO:0003674:molecular_function][GO:0005488:binding][GO:0005515:protein binding][GO:0005575:cellular_component][GO:0005622:intracellular][GO:0005623:cell][GO:0005737:cytoplasm][GO:0006082:organic acid metabolic process][GO:0006629:lipid metabolic process][GO:0006631:fatty acid metabolic process][GO:0006633:fatty acid biosynthetic process][GO:0008150:biological_process][GO:0008152:metabolic process…	[ko02020:Two-component system]	-
CmoCh09G007140	Cmo_Chr09	3535063	3539934	7056	-	CmoCh09G007140	131.542	1.83825	4.88e-06	0.000545073	UP	DEAD-box ATP-dependent RNA helicase 53-like	[GO:0000373:Group II intron splicing][GO:0000375:RNA splicing, via transesterification reactions][GO:0000377:RNA splicing, via transesterification reactions with bulged adenosine as nucleophile][GO:0001101:response to acid chemical][GO:0003674:molecular_function][GO:0003676:nucleic acid binding][GO:0003677:DNA binding][GO:0003723:RNA binding][GO:0003724:RNA helicase activity][GO:0003824:catalytic…	-	Brassica napus|MYB_related|MYB_related family protein
CmoCh20G007540	Cmo_Chr20	3792216	3793370	1497	-	CmoCh20G007540	82.2018	1.83639	6.96e-06	0.000739181	UP	actin-depolymerizing factor 5	[GO:0006996:organelle organization][GO:0007010:cytoskeleton organization][GO:0007015:actin filament organization][GO:0008150:biological_process][GO:0009987:cellular process][GO:0016043:cellular component organization][GO:0022607:cellular component assembly][GO:0030029:actin filament-based process][GO:0030036:actin cytoskeleton organization][GO:0044085:cellular component biogenesis][GO:0051017:act…	[ko04810:Regulation of actin cytoskeleton]	Ziziphus jujuba|bHLH|bHLH family protein
CmoCh05G009490	Cmo_Chr05	7607846	7612504	6687	+	CmoCh05G009490	139.412	1.81276	0.000175673	0.0101847	UP	lupeol synthase-like	-	-	-
CmoCh16G012690	Cmo_Chr16	9054022	9059121	7698	+	CmoCh16G012690	94.8482	1.80965	1.22e-06	0.000164329	UP	transcription factor bHLH157	[GO:0000003:reproduction][GO:0000280:nuclear division][GO:0003006:developmental process involved in reproduction][GO:0003674:molecular_function][GO:0003700:DNA-binding transcription factor activity][GO:0003824:catalytic activity][GO:0004672:protein kinase activity][GO:0004674:protein serine/threonine kinase activity][GO:0005575:cellular_component][GO:0005622:intracellular][GO:0005623:cell][GO:000…	-	Citrullus lanatus|bHLH|bHLH family protein
CmoCh14G002480	Cmo_Chr14	1142921	1146021	4569	-	CmoCh14G002480	214.703	1.80307	7.42e-08	1.33e-05	UP	F-box protein PP2-A15	[GO:0003674:molecular_function][GO:0005488:binding][GO:0030246:carbohydrate binding]	-	Solanum melongena|HD-ZIP|HD-ZIP family protein
CmoCh07G002750	Cmo_Chr07	1344114	1347495	7167	+	CmoCh07G002750	281.596	1.80085	1.42e-14	9.16e-12	UP	uncharacterized aarF domain-containing protein kinase 2	-	-	Vigna angularis|M-type_MADS|M-type_MADS family protein
CmoCh15G014250	Cmo_Chr15	9693524	9696739	729	+	CmoCh15G014250	52.3501	1.78407	1.82e-05	0.00161329	UP		-	-	-
CmoCh04G011010	Cmo_Chr04	5603933	5611670	3645	+	CmoCh04G011010	76.4531	1.7799	5.47e-05	0.00391723	UP	probable UDP-3-O-[3-hydroxymyristoyl] N-acetylglucosamine deacetylase 2	[GO:0003674:molecular_function][GO:0003824:catalytic activity][GO:0005575:cellular_component][GO:0005622:intracellular][GO:0005623:cell][GO:0005737:cytoplasm][GO:0005739:mitochondrion][GO:0006040:amino sugar metabolic process][GO:0006793:phosphorus metabolic process][GO:0006796:phosphate-containing compound metabolic process][GO:0008150:biological_process][GO:0008152:metabolic process][GO:0008759…	[ko00540:Lipopolysaccharide biosynthesis]	-
CmoCh11G014760	Cmo_Chr11	10427642	10431049	5925	+	CmoCh11G014760	1486.1	1.77137	3.64e-12	1.58e-09	UP	uncharacterized LOC102668102	[GO:0000902:cell morphogenesis][GO:0003674:molecular_function][GO:0003700:DNA-binding transcription factor activity][GO:0006355:regulation of transcription, DNA-templated][GO:0008150:biological_process][GO:0009653:anatomical structure morphogenesis][GO:0009826:unidimensional cell growth][GO:0009889:regulation of biosynthetic process][GO:0009987:cellular process][GO:0010468:regulation of gene expr…	-	Brassica napus|bHLH|bHLH family protein
CmoCh01G020440	Cmo_Chr01	14317207	14319394	3900	+	CmoCh01G020440	922.766	1.75163	2.36e-05	0.00200084	UP	probable cinnamyl alcohol dehydrogenase 6	-	[ko00940:Phenylpropanoid biosynthesis]	-
CmoCh08G004000	Cmo_Chr08	2483546	2488151	7134	-	CmoCh08G004000	23.8317	1.75079	0.000819243	0.0345664	UP	potassium transporter 5-like	-	-	Populus euphratica|C3H|C3H family protein
CmoCh18G012010	Cmo_Chr18	12007811	12011345	6504	-	CmoCh18G012010	128.773	1.74394	0.00070728	0.0307389	UP	protein NRT1/ PTR FAMILY 4.6-like	[GO:0003674:molecular_function][GO:0005215:transporter activity][GO:0005319:lipid transporter activity][GO:0005342:organic acid transmembrane transporter activity][GO:0005575:cellular_component][GO:0005623:cell][GO:0005886:plasma membrane][GO:0006810:transport][GO:0006811:ion transport][GO:0006820:anion transport][GO:0006869:lipid transport][GO:0008028:monocarboxylic acid transmembrane transporte…	-	Fragaria vesca|C3H|C3H family protein
CmoCh14G021130	Cmo_Chr14	15295539	15300625	3330	+	CmoCh14G021130	26.3037	1.73722	0.000547896	0.0252573	UP	DNA replication complex GINS protein SLD5	-	-	-
CmoCh09G007180	Cmo_Chr09	3566511	3575803	6918	-	CmoCh09G007180	1983.58	1.735	1.65e-11	6.2e-09	UP	uncharacterized oxidoreductase At1g06690, chloroplastic-like	[GO:0005575:cellular_component][GO:0005622:intracellular][GO:0005623:cell][GO:0005737:cytoplasm][GO:0009507:chloroplast][GO:0009526:plastid envelope][GO:0009532:plastid stroma][GO:0009534:chloroplast thylakoid][GO:0009535:chloroplast thylakoid membrane][GO:0009536:plastid][GO:0009570:chloroplast stroma][GO:0009579:thylakoid][GO:0009941:chloroplast envelope][GO:0010287:plastoglobule][GO:0016020:me…	-	Fragaria vesca|bHLH|bHLH family protein
CmoCh13G011860	Cmo_Chr13	9410118	9416297	7530	+	CmoCh13G011860	111.084	1.7292	6.37e-07	9.05e-05	UP	probable arabinosyltransferase ARAD1	-	-	Morus notabilis|MYB|MYB family protein
CmoCh04G003350	Cmo_Chr04	1649080	1650975	5688	-	CmoCh04G003350	47.4612	1.72856	0.000345488	0.0173768	UP	LRR receptor-like serine/threonine-protein kinase FLS2	[GO:0003674:molecular_function][GO:0003824:catalytic activity][GO:0004672:protein kinase activity][GO:0004674:protein serine/threonine kinase activity][GO:0004675:transmembrane receptor protein serine/threonine kinase activity][GO:0004888:transmembrane signaling receptor activity][GO:0005575:cellular_component][GO:0005622:intracellular][GO:0005623:cell][GO:0005737:cytoplasm][GO:0005768:endosome][…	-	-
CmoCh20G006580	Cmo_Chr20	3213835	3215658	4641	-	CmoCh20G006580	424.821	1.71009	5.45e-05	0.00391541	UP	dnaJ homolog subfamily B member 13-like	[GO:0000226:microtubule cytoskeleton organization][GO:0001578:microtubule bundle formation][GO:0005575:cellular_component][GO:0005622:intracellular][GO:0005623:cell][GO:0005737:cytoplasm][GO:0005856:cytoskeleton][GO:0005929:cilium][GO:0005930:axoneme][GO:0006996:organelle organization][GO:0007010:cytoskeleton organization][GO:0007017:microtubule-based process][GO:0008150:biological_process][GO:00…	-	Actinidia chinensis|G2-like|G2-like family protein
CmoCh16G006630	Cmo_Chr16	3287498	3302219	6120	-	CmoCh16G006630	108.543	1.70376	2.7e-05	0.00220448	UP	pyridine nucleotide-disulfide oxidoreductase domain-containing protein 2-like	-	-	-
CmoCh13G006000	Cmo_Chr13	6633495	6634040	1638	-	CmoCh13G006000	37.7216	1.68797	0.000867809	0.0359661	UP	uncharacterized LOC101213935	-	-	-
CmoCh20G000530	Cmo_Chr20	301075	303886	1737	-	CmoCh20G000530	1382.7	1.67739	6.88e-07	9.63e-05	UP	peroxidase; peroxidase 2-like	-	[ko00940:Phenylpropanoid biosynthesis]	Genlisea aurea|NAC|NAC family protein
CmoCh02G009800	Cmo_Chr02	6034705	6035519	2199	+	CmoCh02G009800	163.217	1.66452	0.00123185	0.0466613	UP	uncharacterized LOC101213053	-	-	-
CmoCh04G014230	Cmo_Chr04	7237198	7237527	990	-	CmoCh04G014230	54.3216	1.65614	0.000745257	0.0319776	UP		-	-	-
CmoCh08G010950	Cmo_Chr08	7029988	7031177	2322	+	CmoCh08G010950	206.551	1.65063	0.000214438	0.0118444	UP	calmodulin-like protein 8	[GO:0005513:detection of calcium ion][GO:0007154:cell communication][GO:0007165:signal transduction][GO:0008150:biological_process][GO:0009593:detection of chemical stimulus][GO:0009987:cellular process][GO:0010035:response to inorganic substance][GO:0010038:response to metal ion][GO:0019722:calcium-mediated signaling][GO:0019932:second-messenger-mediated signaling][GO:0023052:signaling][GO:00355…	[ko04626:Plant-pathogen interaction]	-
CmoCh19G001350	Cmo_Chr19	773660	784202	5622	-	CmoCh19G001350	139.123	1.64488	0.000148539	0.00890033	UP	tyrosine decarboxylase 1	[GO:0003674:molecular_function][GO:0003824:catalytic activity][GO:0006082:organic acid metabolic process][GO:0006520:cellular amino acid metabolic process][GO:0006558:L-phenylalanine metabolic process][GO:0006559:L-phenylalanine catabolic process][GO:0006725:cellular aromatic compound metabolic process][GO:0006807:nitrogen compound metabolic process][GO:0006950:response to stress][GO:0008150:biol…	[ko00350:Tyrosine metabolism][ko00950:Isoquinoline alkaloid biosynthesis]	-
CmoCh17G009810	Cmo_Chr17	8523348	8530901	8802	-	CmoCh17G009810	581.189	1.64053	1.73e-05	0.00155576	UP	short-chain dehydrogenase reductase 3b-like	-	-	Coffea canephora|NAC|NAC family protein
CmoCh04G018860	Cmo_Chr04	9602105	9603990	4590	-	CmoCh04G018860	405.596	1.63258	1.58e-05	0.00145646	UP	cytochrome P450 71B2-like	[GO:0003674:molecular_function][GO:0003824:catalytic activity][GO:0004497:monooxygenase activity][GO:0005575:cellular_component][GO:0006950:response to stress][GO:0008150:biological_process][GO:0008152:metabolic process][GO:0009058:biosynthetic process][GO:0009266:response to temperature stimulus][GO:0009408:response to heat][GO:0009628:response to abiotic stimulus][GO:0010286:heat acclimation][G…	-	Camelina sativa|HSF|HSF family protein
CmoCh04G017620	Cmo_Chr04	8894242	8897924	10152	+	CmoCh04G017620	365.141	1.62114	9.15e-05	0.00601607	UP	protein argonaute 7	[GO:0002252:immune effector process][GO:0002376:immune system process][GO:0005575:cellular_component][GO:0005622:intracellular][GO:0005623:cell][GO:0005737:cytoplasm][GO:0006139:nucleobase-containing compound metabolic process][GO:0006396:RNA processing][GO:0006725:cellular aromatic compound metabolic process][GO:0006807:nitrogen compound metabolic process][GO:0006950:response to stress][GO:00069…	-	Musa acuminata|GATA|GATA family protein
CmoCh15G006420	Cmo_Chr15	3117999	3120777	2085	+	CmoCh15G006420	242.647	1.61069	0.000669718	0.0297447	UP	basic blue protein	[GO:0000003:reproduction][GO:0003006:developmental process involved in reproduction][GO:0005575:cellular_component][GO:0005576:extracellular region][GO:0005623:cell][GO:0005886:plasma membrane][GO:0007275:multicellular organism development][GO:0008150:biological_process][GO:0009791:post-embryonic development][GO:0009856:pollination][GO:0009908:flower development][GO:0016020:membrane][GO:0022414:r…	-	Actinidia chinensis|MYB|MYB family protein
CmoCh02G016370	Cmo_Chr02	9439081	9442773	4353	+	CmoCh02G016370	100.37	1.61028	6.98e-06	0.000739181	UP	ribose-phosphate pyrophosphokinase 1	-	[ko00030:Pentose phosphate pathway][ko00230:Purine metabolism]	Oryza rufipogon|B3|B3 family protein
CmoCh15G014320	Cmo_Chr15	9722393	9728338	7944	+	CmoCh15G014320	531.073	1.60129	5.28e-07	7.75e-05	UP	SWR1 complex subunit 2	[GO:0005575:cellular_component][GO:0005622:intracellular][GO:0005623:cell][GO:0005634:nucleus][GO:0006325:chromatin organization][GO:0006338:chromatin remodeling][GO:0006996:organelle organization][GO:0008150:biological_process][GO:0009987:cellular process][GO:0016043:cellular component organization][GO:0034728:nucleosome organization][GO:0043044:ATP-dependent chromatin remodeling][GO:0043226:org…	-	-
CmoCh01G014560	Cmo_Chr01	11354914	11355387	1422	-	CmoCh01G014560	4221.16	1.59797	3.3e-05	0.00257536	UP	probable calcium-binding protein CML29	[GO:0003674:molecular_function][GO:0005488:binding][GO:0005509:calcium ion binding][GO:0043167:ion binding][GO:0043169:cation binding][GO:0046872:metal ion binding]	-	-
CmoCh18G012980	Cmo_Chr18	12476386	12479058	4863	-	CmoCh18G012980	521.202	1.58976	0.000354112	0.0177225	UP	beta-carotene hydroxylase 2, chloroplastic-like	[GO:0006629:lipid metabolic process][GO:0006720:isoprenoid metabolic process][GO:0006721:terpenoid metabolic process][GO:0008150:biological_process][GO:0008152:metabolic process][GO:0008299:isoprenoid biosynthetic process][GO:0008610:lipid biosynthetic process][GO:0009058:biosynthetic process][GO:0009987:cellular process][GO:0016108:tetraterpenoid metabolic process][GO:0016109:tetraterpenoid bios…	[ko00906:Carotenoid biosynthesis]	-
CmoCh10G010390	Cmo_Chr10	5464807	5467576	3834	-	CmoCh10G010390	138.006	1.58347	4.44e-06	0.000507262	UP	protein ROOT PRIMORDIUM DEFECTIVE 1	-	-	Malus domestica|LSD|LSD family protein
CmoCh05G001520	Cmo_Chr05	666796	670085	5190	+	CmoCh05G001520	204.857	1.55146	2.76e-08	5.48e-06	UP	hypothetical protein	-	-	-
CmoCh04G015780	Cmo_Chr04	8061619	8062926	3618	-	CmoCh04G015780	253.493	1.54936	0.00124829	0.0469855	UP	zinc finger protein CONSTANS-LIKE 6-like	[GO:0003674:molecular_function][GO:0003700:DNA-binding transcription factor activity][GO:0005575:cellular_component][GO:0006355:regulation of transcription, DNA-templated][GO:0008150:biological_process][GO:0009889:regulation of biosynthetic process][GO:0010468:regulation of gene expression][GO:0010556:regulation of macromolecule biosynthetic process][GO:0016020:membrane][GO:0019219:regulation of …	-	Cucumis sativus|CO-like|CO-like family protein
CmoCh19G005100	Cmo_Chr19	6033380	6043200	15075	+	CmoCh19G005100	348.607	1.53821	3.14e-07	4.91e-05	UP	DNA polymerase V	[GO:0000182:rDNA binding][GO:0000976:transcription regulatory region sequence-specific DNA binding][GO:0000977:RNA polymerase II regulatory region sequence-specific DNA binding][GO:0000978:RNA polymerase II proximal promoter sequence-specific DNA binding][GO:0000987:proximal promoter sequence-specific DNA binding][GO:0001012:RNA polymerase II regulatory region DNA binding][GO:0001067:regulatory r…	-	Spirodela polyrhiza|LBD|LBD family protein
CmoCh05G002210	Cmo_Chr05	941792	943509	4152	-	CmoCh05G002210	113.953	1.50634	8.22e-06	0.00084698	UP	vegetative incompatibility protein HET-E-1-like	[GO:0000003:reproduction][GO:0000166:nucleotide binding][GO:0000278:mitotic cell cycle][GO:0000281:mitotic cytokinesis][GO:0000910:cytokinesis][GO:0003674:molecular_function][GO:0003824:catalytic activity][GO:0004672:protein kinase activity][GO:0004674:protein serine/threonine kinase activity][GO:0004683:calmodulin-dependent protein kinase activity][GO:0005488:binding][GO:0005515:protein binding]…	-	-
CmoCh10G012330	Cmo_Chr10	12334033	12345164	5937	+	CmoCh10G012330	660.217	1.50312	0.00124339	0.0469855	UP	uncharacterized LOC101205246	-	-	-
CmoCh18G013480	Cmo_Chr18	12748581	12750924	3309	+	CmoCh18G013480	133.403	1.49939	0.000260551	0.0138138	UP	thylakoid lumenal 17.4 kDa protein, chloroplastic	-	-	-
CmoCh08G012420	Cmo_Chr08	7855275	7860704	5886	-	CmoCh08G012420	66.3867	1.49545	9.95e-05	0.0064418	UP	aldehyde dehydrogenase 22A1	[GO:0003674:molecular_function][GO:0003824:catalytic activity][GO:0004029:aldehyde dehydrogenase (NAD) activity][GO:0005575:cellular_component][GO:0005622:intracellular][GO:0005623:cell][GO:0005737:cytoplasm][GO:0005783:endoplasmic reticulum][GO:0008150:biological_process][GO:0008152:metabolic process][GO:0012505:endomembrane system][GO:0016491:oxidoreductase activity][GO:0016620:oxidoreductase a…	-	Malus domestica|bHLH|bHLH family protein
CmoCh04G009250	Cmo_Chr04	4653727	4656725	6186	-	CmoCh04G009250	602.814	1.48933	2.42e-07	3.88e-05	UP	receptor-like cytosolic serine/threonine-protein kinase RBK1	[GO:0002376:immune system process][GO:0003674:molecular_function][GO:0003824:catalytic activity][GO:0004672:protein kinase activity][GO:0004674:protein serine/threonine kinase activity][GO:0004675:transmembrane receptor protein serine/threonine kinase activity][GO:0004888:transmembrane signaling receptor activity][GO:0005488:binding][GO:0005515:protein binding][GO:0005575:cellular_component][GO:0…	-	Oryza punctata|MYB_related|MYB_related family protein
CmoCh04G022010	Cmo_Chr04	16387965	16388774	2430	+	CmoCh04G022010	306.262	1.4829	0.000497964	0.0233812	UP	probable ribose-5-phosphate isomerase 1	-	[ko00030:Pentose phosphate pathway][ko00710:Carbon fixation in photosynthetic organisms]	Salix purpurea|FAR1|FAR1 family protein
CmoCh16G007150	Cmo_Chr16	3577596	3580498	3582	+	CmoCh16G007150	6704.15	1.48055	3.22e-05	0.00252433	UP		-	-	-
CmoCh20G001930	Cmo_Chr20	950221	952632	4797	+	CmoCh20G001930	309.857	1.46745	2.04e-05	0.00177631	UP	fatty acyl-CoA reductase 3	[GO:0003674:molecular_function][GO:0003824:catalytic activity][GO:0005575:cellular_component][GO:0005622:intracellular][GO:0005623:cell][GO:0005737:cytoplasm][GO:0005783:endoplasmic reticulum][GO:0006139:nucleobase-containing compound metabolic process][GO:0006163:purine nucleotide metabolic process][GO:0006637:acyl-CoA metabolic process][GO:0006725:cellular aromatic compound metabolic process][G…	[ko00073:Cutin, suberine and wax biosynthesis][ko04146:Peroxisome]	-
CmoCh04G014160	Cmo_Chr04	7213916	7217460	3654	-	CmoCh04G014160	46.9499	1.4646	0.000410718	0.0198051	UP	annexin D4	[GO:0001101:response to acid chemical][GO:0003674:molecular_function][GO:0003676:nucleic acid binding][GO:0003723:RNA binding][GO:0003729:mRNA binding][GO:0005488:binding][GO:0005575:cellular_component][GO:0005911:cell-cell junction][GO:0006950:response to stress][GO:0006970:response to osmotic stress][GO:0008150:biological_process][GO:0009266:response to temperature stimulus][GO:0009408:response…	-	-
CmoCh06G011080	Cmo_Chr06	8529710	8530263	342	-	CmoCh06G011080	57.374	1.44903	0.000132143	0.00817588	UP		-	-	-
CmoCh17G009240	Cmo_Chr17	8247222	8248790	3525	+	CmoCh17G009240	768.77	1.44239	3.63e-05	0.00278212	UP	thylakoid lumenal 19 kDa protein, chloroplastic	-	-	-
CmoCh13G005750	Cmo_Chr13	6485223	6490836	7503	-	CmoCh13G005750	64.171	1.43929	0.000675445	0.0298054	UP	SET and MYND domain-containing protein 4	-	-	-
CmoCh05G004650	Cmo_Chr05	2171517	2175778	6519	-	CmoCh05G004650	453.948	1.42706	4.31e-07	6.59e-05	UP	beta-glucosidase 40	[GO:0003674:molecular_function][GO:0003824:catalytic activity][GO:0004553:hydrolase activity, hydrolyzing O-glycosyl compounds][GO:0004565:beta-galactosidase activity][GO:0005575:cellular_component][GO:0005576:extracellular region][GO:0005622:intracellular][GO:0005623:cell][GO:0005737:cytoplasm][GO:0008150:biological_process][GO:0008152:metabolic process][GO:0008422:beta-glucosidase activity][GO:…	[ko00460:Cyanoamino acid metabolism][ko00500:Starch and sucrose metabolism][ko00940:Phenylpropanoid biosynthesis]	Jatropha curcas|NAC|NAC family protein
CmoCh04G026500	Cmo_Chr04	19269559	19271094	4608	-	CmoCh04G026500	202.909	1.42522	1.38e-05	0.00129281	UP	cytochrome P450 77A3-like	[GO:0003674:molecular_function][GO:0003824:catalytic activity][GO:0004497:monooxygenase activity][GO:0005575:cellular_component][GO:0006082:organic acid metabolic process][GO:0006629:lipid metabolic process][GO:0006631:fatty acid metabolic process][GO:0008150:biological_process][GO:0008152:metabolic process][GO:0009058:biosynthetic process][GO:0009059:macromolecule biosynthetic process][GO:000998…	-	Coffea canephora|G2-like|G2-like family protein
CmoCh15G003490	Cmo_Chr15	1627791	1628729	2817	-	CmoCh15G003490	388.917	1.4124	1.7e-05	0.00153071	UP	uncharacterized LOC105435526	-	-	-
CmoCh04G014840	Cmo_Chr04	7598864	7602253	4671	-	CmoCh04G014840	452.653	1.35145	0.00132692	0.0493396	UP	GABA transporter 1-like	-	-	-
CmoCh11G018220	Cmo_Chr11	12756635	12762058	5196	+	CmoCh11G018220	653.247	1.32955	4.15e-05	0.00311286	UP	glucose-1-phosphate adenylyltransferase small subunit 2, chloroplastic	[GO:0000003:reproduction][GO:0000271:polysaccharide biosynthetic process][GO:0003006:developmental process involved in reproduction][GO:0003674:molecular_function][GO:0003824:catalytic activity][GO:0005575:cellular_component][GO:0005576:extracellular region][GO:0005622:intracellular][GO:0005623:cell][GO:0005737:cytoplasm][GO:0005975:carbohydrate metabolic process][GO:0005976:polysaccharide metabo…	[ko00500:Starch and sucrose metabolism][ko00520:Amino sugar and nucleotide sugar metabolism][ko02026:Biofilm formation - Escherichia coli]	Daucus carota|ERF|ERF family protein
CmoCh06G014810	Cmo_Chr06	10673717	10682190	2847	-	CmoCh06G014810	80.8436	1.32159	0.000243719	0.0130911	UP		-	-	-
CmoCh17G002690	Cmo_Chr17	1615519	1619221	4065	-	CmoCh17G002690	373.022	1.29615	4.62e-09	1.14e-06	UP	calcium-binding protein 39	-	[ko04150:mTOR signaling pathway][ko04152:AMPK signaling pathway]	-
CmoCh11G003190	Cmo_Chr11	1548827	1551657	2289	-	CmoCh11G003190	558.997	1.28749	6.86e-06	0.000731067	UP	probable ADP-ribosylation factor GTPase-activating protein AGD11	-	-	Oryza punctata|G2-like|G2-like family protein
CmoCh03G002470	Cmo_Chr03	3810089	3817102	5349	+	CmoCh03G002470	357.239	1.28591	7.85e-06	0.000817016	UP	glutamyl-tRNA reductase-binding protein, chloroplastic	-	-	-
CmoCh04G001340	Cmo_Chr04	681020	684200	5844	+	CmoCh04G001340	303.851	1.27342	0.00013034	0.00811395	UP	probable methyltransferase PMT23	[GO:0003674:molecular_function][GO:0003824:catalytic activity][GO:0005575:cellular_component][GO:0005622:intracellular][GO:0005623:cell][GO:0005737:cytoplasm][GO:0005768:endosome][GO:0005794:Golgi apparatus][GO:0005802:trans-Golgi network][GO:0008150:biological_process][GO:0008152:metabolic process][GO:0008168:methyltransferase activity][GO:0008757:S-adenosylmethionine-dependent methyltransferase…	-	Malus domestica|NF-YB|NF-YB family protein
CmoCh02G000980	Cmo_Chr02	523545	526604	7527	-	CmoCh02G000980	232.837	1.26297	1.63e-06	0.00020945	UP	probable serine/threonine-protein kinase At1g54610	[GO:0003674:molecular_function][GO:0003824:catalytic activity][GO:0004672:protein kinase activity][GO:0004674:protein serine/threonine kinase activity][GO:0004693:cyclin-dependent protein serine/threonine kinase activity][GO:0005575:cellular_component][GO:0005622:intracellular][GO:0005623:cell][GO:0005634:nucleus][GO:0005886:plasma membrane][GO:0006464:cellular protein modification process][GO:00…	-	Cicer arietinum|C3H|C3H family protein
CmoCh06G012670	Cmo_Chr06	9554205	9567728	15636	-	CmoCh06G012670	71.8158	1.26091	0.000787371	0.0335478	UP	chromosome transmission fidelity protein 18 homolog	[GO:0005575:cellular_component][GO:0005622:intracellular][GO:0005623:cell][GO:0005634:nucleus][GO:0043226:organelle][GO:0043227:membrane-bounded organelle][GO:0043229:intracellular organelle][GO:0043231:intracellular membrane-bounded organelle][GO:0044424:intracellular part][GO:0044464:cell part]	-	Daucus carota|HSF|HSF family protein
CmoCh14G012300	Cmo_Chr14	10442377	10447535	7803	-	CmoCh14G012300	370.38	1.24937	0.000400722	0.0194213	UP	peroxisomal (S)-2-hydroxy-acid oxidase GLO4	[GO:0002218:activation of innate immune response][GO:0002253:activation of immune response][GO:0002376:immune system process][GO:0002682:regulation of immune system process][GO:0002684:positive regulation of immune system process][GO:0003674:molecular_function][GO:0003824:catalytic activity][GO:0003973:(S)-2-hydroxy-acid oxidase activity][GO:0005575:cellular_component][GO:0005622:intracellular][G…	[ko00630:Glyoxylate and dicarboxylate metabolism][ko04146:Peroxisome]	Theobroma cacao|C3H|C3H family protein
CmoCh14G021790	Cmo_Chr14	15611857	15614998	5718	-	CmoCh14G021790	63.236	1.24876	0.000894102	0.0367053	UP	uncharacterized LOC101208119	-	-	-
CmoCh03G005710	Cmo_Chr03	5572843	5574252	4230	-	CmoCh03G005710	125.973	1.24388	0.000977393	0.0393175	UP	mitogen-activated protein kinase kinase kinase 2-like	[GO:0000226:microtubule cytoskeleton organization][GO:0001932:regulation of protein phosphorylation][GO:0001934:positive regulation of protein phosphorylation][GO:0003674:molecular_function][GO:0003824:catalytic activity][GO:0004672:protein kinase activity][GO:0004674:protein serine/threonine kinase activity][GO:0005575:cellular_component][GO:0005622:intracellular][GO:0005623:cell][GO:0005737:cyt…	[ko04016:MAPK signaling pathway - plant]	Raphanus raphanistrum|NF-YC|NF-YC family protein
CmoCh18G003080	Cmo_Chr18	1975484	1978049	7293	-	CmoCh18G003080	131.729	1.23953	4.71e-05	0.00346318	UP	thioredoxin-like protein CXXS1	[GO:0003674:molecular_function][GO:0003756:protein disulfide isomerase activity][GO:0003824:catalytic activity][GO:0004791:thioredoxin-disulfide reductase activity][GO:0005575:cellular_component][GO:0005622:intracellular][GO:0005623:cell][GO:0005737:cytoplasm][GO:0005829:cytosol][GO:0006950:response to stress][GO:0006979:response to oxidative stress][GO:0008150:biological_process][GO:0008152:meta…	-	Azadirachta indica|bHLH|bHLH family protein
CmoCh15G007670	Cmo_Chr15	3765077	3766870	5382	-	CmoCh15G007670	223.012	1.23626	3.52e-06	0.000407614	UP	della2; DELLA protein GAI	[GO:0001101:response to acid chemical][GO:0003674:molecular_function][GO:0003676:nucleic acid binding][GO:0003677:DNA binding][GO:0003700:DNA-binding transcription factor activity][GO:0005488:binding][GO:0005575:cellular_component][GO:0005622:intracellular][GO:0005623:cell][GO:0005634:nucleus][GO:0006355:regulation of transcription, DNA-templated][GO:0006950:response to stress][GO:0006970:respons…	[ko04075:Plant hormone signal transduction]	Citrullus lanatus|GRAS|GRAS family protein
CmoCh06G012520	Cmo_Chr06	9464088	9467147	3612	-	CmoCh06G012520	261.897	1.22796	1.33e-06	0.000177163	UP	probable calcium-binding protein CML22	[GO:0003674:molecular_function][GO:0005488:binding][GO:0005509:calcium ion binding][GO:0043167:ion binding][GO:0043169:cation binding][GO:0046872:metal ion binding]	[ko04626:Plant-pathogen interaction]	Juglans regia|bHLH|bHLH family protein
CmoCh11G017200	Cmo_Chr11	12185045	12188426	4683	+	CmoCh11G017200	925.282	1.21457	7.57e-06	0.000795325	UP	uncharacterized LOC101204305	-	-	-
CmoCh13G003320	Cmo_Chr13	4278269	4285474	6192	+	CmoCh13G003320	1549.98	1.21131	5.48e-07	7.93e-05	UP	probable acetyl-CoA acetyltransferase, cytosolic 2	[GO:0003674:molecular_function][GO:0003824:catalytic activity][GO:0003985:acetyl-CoA C-acetyltransferase activity][GO:0003988:acetyl-CoA C-acyltransferase activity][GO:0005575:cellular_component][GO:0005622:intracellular][GO:0005623:cell][GO:0005737:cytoplasm][GO:0005829:cytosol][GO:0006082:organic acid metabolic process][GO:0006629:lipid metabolic process][GO:0006631:fatty acid metabolic process…	[ko00071:Fatty acid degradation][ko00072:Synthesis and degradation of ketone bodies][ko00280:Valine, leucine and isoleucine degradation][ko00310:Lysine degradation][ko00362:Benzoate degradation][ko00380:Tryptophan metabolism][ko00620:Pyruvate metabolism][ko00630:Glyoxylate and dicarboxylate metabolism][ko00640:Propanoate metabolism][ko00650:Butanoate metabolism][ko00720:Carbon fixation pathways i…	Solanum melongena|NF-YB|NF-YB family protein
CmoCh07G004060	Cmo_Chr07	1866386	1869021	3543	-	CmoCh07G004060	1660.9	1.20184	0.000260518	0.0138138	UP	GDSL esterase/lipase EXL3-like	-	-	Oryza longistaminata|HB-PHD|HB-PHD family protein
CmoCh11G001480	Cmo_Chr11	744678	748905	6591	-	CmoCh11G001480	257.964	1.19308	0.000909253	0.0370271	UP	isochorismate synthase 2, chloroplastic-like	[GO:0002376:immune system process][GO:0003674:molecular_function][GO:0003824:catalytic activity][GO:0005575:cellular_component][GO:0005622:intracellular][GO:0005623:cell][GO:0005737:cytoplasm][GO:0005739:mitochondrion][GO:0005740:mitochondrial envelope][GO:0005741:mitochondrial outer membrane][GO:0006082:organic acid metabolic process][GO:0006575:cellular modified amino acid metabolic process][GO…	[ko00130:Ubiquinone and other terpenoid-quinone biosynthesis][ko01053:Biosynthesis of siderophore group nonribosomal peptides]	-
CmoCh11G013690	Cmo_Chr11	9570052	9574490	6153	+	CmoCh11G013690	264.727	1.19037	1.27e-05	0.00119735	UP	protein DJ-1 homolog C	[GO:0005575:cellular_component][GO:0005622:intracellular][GO:0005623:cell][GO:0005737:cytoplasm][GO:0006996:organelle organization][GO:0008150:biological_process][GO:0009507:chloroplast][GO:0009536:plastid][GO:0009657:plastid organization][GO:0009658:chloroplast organization][GO:0009987:cellular process][GO:0016043:cellular component organization][GO:0043226:organelle][GO:0043227:membrane-bounded…	-	Triticum aestivum|bHLH|bHLH family protein
CmoCh12G009170	Cmo_Chr12	8451904	8454580	6198	+	CmoCh12G009170	937.873	1.17372	2.45e-05	0.00204726	UP	protein CHLOROPLAST IMPORT APPARATUS 2	[GO:0005575:cellular_component][GO:0005622:intracellular][GO:0005623:cell][GO:0005634:nucleus][GO:0006355:regulation of transcription, DNA-templated][GO:0006605:protein targeting][GO:0006810:transport][GO:0006886:intracellular protein transport][GO:0008104:protein localization][GO:0008150:biological_process][GO:0009889:regulation of biosynthetic process][GO:0010468:regulation of gene expression][…	-	Arachis duranensis|CO-like|CO-like family protein
CmoCh10G002640	Cmo_Chr10	1173721	1175149	3627	-	CmoCh10G002640	88.046	1.17215	0.000740429	0.03189	UP	transcription factor DIVARICATA	-	-	Citrullus lanatus|MYB|MYB family protein
CmoCh07G011700	Cmo_Chr07	6276802	6280084	6798	+	CmoCh07G011700	109.175	1.15592	0.000651734	0.0291162	UP	uncharacterized LOC101212156	-	-	-
CmoCh03G006450	Cmo_Chr03	5872846	5880257	13725	+	CmoCh03G006450	177.501	1.15492	0.000352981	0.0176951	UP	monosaccharide-sensing protein 2	-	-	Beta vulgaris|ERF|ERF family protein
CmoCh03G011230	Cmo_Chr03	9002138	9002494	1071	-	CmoCh03G011230	212.984	1.14961	0.000386188	0.0188921	UP	uncharacterized LOC101217127	-	-	Petunia axillaris|NAC|NAC family protein
CmoCh19G005550	Cmo_Chr19	6393515	6399411	3435	+	CmoCh19G005550	228.96	1.1443	9.02e-06	0.000901464	UP	uncharacterized LOC101213733	[GO:0000154:rRNA modification][GO:0001510:RNA methylation][GO:0003674:molecular_function][GO:0003824:catalytic activity][GO:0006139:nucleobase-containing compound metabolic process][GO:0006364:rRNA processing][GO:0006396:RNA processing][GO:0006725:cellular aromatic compound metabolic process][GO:0006807:nitrogen compound metabolic process][GO:0008150:biological_process][GO:0008152:metabolic proce…	-	Oryza sativa subsp. indica|GRF|GRF family protein
CmoCh04G008750	Cmo_Chr04	4386702	4389863	6291	+	CmoCh04G008750	465.963	1.13964	3.26e-06	0.00037989	UP	peroxidase 17	[GO:0000003:reproduction][GO:0003006:developmental process involved in reproduction][GO:0005575:cellular_component][GO:0005618:cell wall][GO:0005622:intracellular][GO:0005623:cell][GO:0005737:cytoplasm][GO:0005829:cytosol][GO:0006725:cellular aromatic compound metabolic process][GO:0007275:multicellular organism development][GO:0008150:biological_process][GO:0008152:metabolic process][GO:0009058:…	[ko00940:Phenylpropanoid biosynthesis]	Malus domestica|M-type_MADS|M-type_MADS family protein
CmoCh16G007550	Cmo_Chr16	3786312	3791752	10392	-	CmoCh16G007550	87.2219	1.13868	0.000361551	0.0179177	UP	uncharacterized LOC101211190	-	-	-
CmoCh15G005740	Cmo_Chr15	2739955	2745249	2820	+	CmoCh15G005740	145.494	1.13824	0.000676998	0.0298065	UP	uncharacterized LOC101218608	-	-	-
CmoCh17G005730	Cmo_Chr17	5880772	5893332	4548	-	CmoCh17G005730	291.515	1.12758	0.00055477	0.0255354	UP	CMP-sialic acid transporter 2	[GO:0003674:molecular_function][GO:0005215:transporter activity][GO:0005342:organic acid transmembrane transporter activity][GO:0005575:cellular_component][GO:0005622:intracellular][GO:0005623:cell][GO:0005737:cytoplasm][GO:0005794:Golgi apparatus][GO:0006810:transport][GO:0006811:ion transport][GO:0006820:anion transport][GO:0008150:biological_process][GO:0008509:anion transmembrane transporter …	-	-
CmoCh03G013110	Cmo_Chr03	9849110	9852119	3063	-	CmoCh03G013110	149.633	1.12655	0.000263118	0.0139255	UP	GDSL esterase/lipase At5g45920	-	-	-
CmoCh11G020190	Cmo_Chr11	13775173	13776656	4134	-	CmoCh11G020190	341.435	1.1256	5.01e-05	0.00362992	UP	GDSL esterase/lipase At2g04570-like	-	-	Zostera marina|M-type_MADS|M-type_MADS family protein
CmoCh11G000850	Cmo_Chr11	398885	403667	8853	-	CmoCh11G000850	185.19	1.12271	0.000930845	0.0377042	UP	cell division cycle protein 48 homolog	[GO:0005575:cellular_component][GO:0005623:cell][GO:0005886:plasma membrane][GO:0016020:membrane][GO:0044464:cell part][GO:0071944:cell periphery]	[ko04141:Protein processing in endoplasmic reticulum]	Aegilops tauschii|FAR1|FAR1 family protein
CmoCh09G011370	Cmo_Chr09	6574534	6577424	2232	+	CmoCh09G011370	319.621	1.11808	0.000276047	0.0143843	UP	subtilisin-like protease SBT3.5	-	-	-
CmoCh10G011260	Cmo_Chr10	9072995	9076684	4047	-	CmoCh10G011260	698.276	1.11647	0.00102809	0.0407203	UP	cysteine synthase-like	[GO:0000096:sulfur amino acid metabolic process][GO:0000097:sulfur amino acid biosynthetic process][GO:0003674:molecular_function][GO:0003824:catalytic activity][GO:0004124:cysteine synthase activity][GO:0005488:binding][GO:0005575:cellular_component][GO:0005622:intracellular][GO:0005623:cell][GO:0005737:cytoplasm][GO:0006082:organic acid metabolic process][GO:0006520:cellular amino acid metaboli…	[ko00270:Cysteine and methionine metabolism][ko00920:Sulfur metabolism]	Sisymbrium irio|GeBP|GeBP family protein
CmoCh20G007620	Cmo_Chr20	3831421	3832731	3618	-	CmoCh20G007620	363.555	1.11085	0.00133767	0.0496179	UP	uncharacterized LOC100257238	-	-	-
CmoCh19G000380	Cmo_Chr19	212212	216264	5514	+	CmoCh19G000380	651.597	1.11063	0.000186742	0.0106558	UP	mitochondrial ribosome-associated GTPase 1	[GO:0003674:molecular_function][GO:0003824:catalytic activity][GO:0003924:GTPase activity][GO:0005575:cellular_component][GO:0005622:intracellular][GO:0005623:cell][GO:0005737:cytoplasm][GO:0008150:biological_process][GO:0009507:chloroplast][GO:0009536:plastid][GO:0016462:pyrophosphatase activity][GO:0016787:hydrolase activity][GO:0016817:hydrolase activity, acting on acid anhydrides][GO:0016818:…	-	Fragaria vesca|ARR-B|ARR-B family protein
CmoCh18G013520	Cmo_Chr18	12759697	12764784	6918	-	CmoCh18G013520	549.259	1.11001	7.86e-08	1.39e-05	UP	KH domain-containing protein At4g18375	[GO:0001101:response to acid chemical][GO:0002831:regulation of response to biotic stimulus][GO:0003674:molecular_function][GO:0003676:nucleic acid binding][GO:0003723:RNA binding][GO:0005488:binding][GO:0005575:cellular_component][GO:0005622:intracellular][GO:0005623:cell][GO:0005634:nucleus][GO:0005654:nucleoplasm][GO:0006139:nucleobase-containing compound metabolic process][GO:0006396:RNA proc…	-	Solanum melongena|GATA|GATA family protein
CmoCh03G010130	Cmo_Chr03	7596081	7603628	4008	-	CmoCh03G010130	134.873	1.10186	0.000360317	0.0179177	UP	cyclin-H1-1	[GO:0000079:regulation of cyclin-dependent protein serine/threonine kinase activity][GO:0000307:cyclin-dependent protein kinase holoenzyme complex][GO:0001101:response to acid chemical][GO:0001932:regulation of protein phosphorylation][GO:0001934:positive regulation of protein phosphorylation][GO:0003674:molecular_function][GO:0003824:catalytic activity][GO:0004672:protein kinase activity][GO:000…	[ko03022:Basal transcription factors][ko03420:Nucleotide excision repair][ko04110:Cell cycle]	Brassica napus|MYB_related|MYB_related family protein
CmoCh12G003260	Cmo_Chr12	2034308	2035210	2709	-	CmoCh12G003260	1197.94	1.10149	0.00045249	0.0214785	UP	protein ENHANCED DISEASE RESISTANCE 2-like	-	-	Zoysia matrella|HD-ZIP|HD-ZIP family protein
CmoCh01G014640	Cmo_Chr01	11393597	11400592	5037	-	CmoCh01G014640	323.099	1.09455	6.43e-05	0.00450277	UP	uncharacterized WD repeat-containing protein C2A9.03-like	-	-	Malus domestica|C3H|C3H family protein
CmoCh16G002120	Cmo_Chr16	930310	933322	8802	+	CmoCh16G002120	138.462	1.09437	0.00125566	0.0471516	UP	probable LRR receptor-like serine/threonine-protein kinase At4g08850	-	-	Coffea canephora|ERF|ERF family protein
CmoCh11G015430	Cmo_Chr11	11039952	11041472	3975	+	CmoCh11G015430	357.413	1.09051	0.000392476	0.0191381	UP	cinnamoyl-CoA reductase 2	-	-	Malus domestica|NAC|NAC family protein
CmoCh15G013520	Cmo_Chr15	9255241	9262497	7254	+	CmoCh15G013520	526.726	1.08007	0.00124588	0.0469855	UP	glutamine-dependent NAD(+) synthetase	[GO:0003674:molecular_function][GO:0003824:catalytic activity][GO:0003952:NAD+ synthase (glutamine-hydrolyzing) activity][GO:0004359:glutaminase activity][GO:0005575:cellular_component][GO:0005622:intracellular][GO:0005623:cell][GO:0005634:nucleus][GO:0005737:cytoplasm][GO:0005829:cytosol][GO:0006139:nucleobase-containing compound metabolic process][GO:0006725:cellular aromatic compound metabolic…	[ko00760:Nicotinate and nicotinamide metabolism]	-
CmoCh05G002710	Cmo_Chr05	1171827	1174830	4092	-	CmoCh05G002710	222.398	1.06995	0.000125452	0.00784502	UP	26S protease regulatory subunit S10B homolog B-like	[GO:0000502:proteasome complex][GO:0003674:molecular_function][GO:0003824:catalytic activity][GO:0005488:binding][GO:0005515:protein binding][GO:0005575:cellular_component][GO:0005618:cell wall][GO:0005622:intracellular][GO:0005623:cell][GO:0005634:nucleus][GO:0005730:nucleolus][GO:0005737:cytoplasm][GO:0005829:cytosol][GO:0005838:proteasome regulatory particle][GO:0005886:plasma membrane][GO:000…	[ko03050:Proteasome]	Aegilops tauschii|FAR1|FAR1 family protein
CmoCh14G009310	Cmo_Chr14	4936826	4942686	4239	-	CmoCh14G009310	169.054	1.06685	2.53e-05	0.00209428	UP	caffeoylshikimate esterase-like	-	[ko00561:Glycerolipid metabolism]	Pseudotsuga menziesii|C3H|C3H family protein
CmoCh10G012440	Cmo_Chr10	12552223	12552711	1467	+	CmoCh10G012440	2159.22	1.04586	5.88e-05	0.00416077	UP	uncharacterized LOC101214389	-	-	-
CmoCh09G010890	Cmo_Chr09	5974664	5975323	1980	-	CmoCh09G010890	281.344	1.04547	0.000379125	0.0186065	UP	vacuolar iron transporter homolog 2-like	[GO:0000041:transition metal ion transport][GO:0000302:response to reactive oxygen species][GO:0003674:molecular_function][GO:0005215:transporter activity][GO:0005381:iron ion transmembrane transporter activity][GO:0005384:manganese ion transmembrane transporter activity][GO:0005575:cellular_component][GO:0006810:transport][GO:0006811:ion transport][GO:0006812:cation transport][GO:0006826:iron io…	-	-
CmoCh05G013660	Cmo_Chr05	10555204	10559283	5661	+	CmoCh05G013660	196.38	1.03544	0.000233543	0.0126467	UP	uncharacterized LOC101211085	-	-	-
CmoCh01G002570	Cmo_Chr01	1162647	1169338	8391	-	CmoCh01G002570	447.207	1.03433	0.000429828	0.020531	UP	serine carboxypeptidase-like 35	[GO:0003674:molecular_function][GO:0003824:catalytic activity][GO:0004180:carboxypeptidase activity][GO:0004185:serine-type carboxypeptidase activity][GO:0006508:proteolysis][GO:0006807:nitrogen compound metabolic process][GO:0008150:biological_process][GO:0008152:metabolic process][GO:0008233:peptidase activity][GO:0008236:serine-type peptidase activity][GO:0008238:exopeptidase activity][GO:0009…	-	Solanum melongena|MYB_related|MYB_related family protein
CmoCh02G012880	Cmo_Chr02	7677142	7682306	6966	+	CmoCh02G012880	249.086	1.03259	4.63e-05	0.00342281	UP	MATE efflux family protein 1	[GO:0003674:molecular_function][GO:0005215:transporter activity][GO:0005342:organic acid transmembrane transporter activity][GO:0006810:transport][GO:0006811:ion transport][GO:0006820:anion transport][GO:0006842:tricarboxylic acid transport][GO:0006855:drug transmembrane transport][GO:0008150:biological_process][GO:0008509:anion transmembrane transporter activity][GO:0008514:organic anion transme…	-	-
CmoCh20G009540	Cmo_Chr20	5176261	5179166	4737	-	CmoCh20G009540	646.795	1.03061	2.38e-05	0.00200267	UP	tocopherol O-methyltransferase, chloroplastic	[GO:0003674:molecular_function][GO:0003824:catalytic activity][GO:0005575:cellular_component][GO:0005622:intracellular][GO:0005623:cell][GO:0005737:cytoplasm][GO:0006766:vitamin metabolic process][GO:0006775:fat-soluble vitamin metabolic process][GO:0008150:biological_process][GO:0008152:metabolic process][GO:0008168:methyltransferase activity][GO:0008171:O-methyltransferase activity][GO:0009058:…	[ko00130:Ubiquinone and other terpenoid-quinone biosynthesis]	-
CmoCh15G012830	Cmo_Chr15	8787987	8792175	7518	+	CmoCh15G012830	482.3	1.01399	2.45e-06	0.000296277	UP	probable LRR receptor-like serine/threonine-protein kinase At1g63430	-	-	Musa acuminata|LBD|LBD family protein
CmoCh15G010300	Cmo_Chr15	6197884	6199173	3396	-	CmoCh15G010300	298.871	1.00864	0.000422683	0.0202215	UP	zinc finger protein CONSTANS-LIKE 6	-	-	Citrullus lanatus|CO-like|CO-like family protein
CmoCh04G003050	Cmo_Chr04	1520690	1521719	2844	-	CmoCh04G003050	1096.64	1.00321	0.00104378	0.0411273	UP	MLP-like protein 423	[GO:0005575:cellular_component][GO:0016020:membrane]	-	-
CmoCh02G012990	Cmo_Chr02	7714919	7719357	6255	+	CmoCh02G012990	1990.06	0.996779	0.000578842	0.0264829	UP	ABC transporter G family member 15-like	[GO:0003674:molecular_function][GO:0003824:catalytic activity][GO:0005215:transporter activity][GO:0005575:cellular_component][GO:0005623:cell][GO:0005886:plasma membrane][GO:0006810:transport][GO:0008150:biological_process][GO:0009628:response to abiotic stimulus][GO:0015399:primary active transmembrane transporter activity][GO:0015405:P-P-bond-hydrolysis-driven transmembrane transporter activit…	-	Malus domestica|Nin-like|Nin-like family protein
CmoCh13G001550	Cmo_Chr13	965669	976345	11757	+	CmoCh13G001550	624.387	0.995697	9.35e-06	0.000922332	UP	125 kDa kinesin-related protein-like	[GO:0000226:microtubule cytoskeleton organization][GO:0000278:mitotic cell cycle][GO:0000281:mitotic cytokinesis][GO:0000902:cell morphogenesis][GO:0000910:cytokinesis][GO:0000911:cytokinesis by cell plate formation][GO:0003674:molecular_function][GO:0003774:motor activity][GO:0003777:microtubule motor activity][GO:0003824:catalytic activity][GO:0005575:cellular_component][GO:0005622:intracellula…	-	Brassica rapa|MYB_related|MYB_related family protein
CmoCh04G013550	Cmo_Chr04	6912037	6922686	8991	+	CmoCh04G013550	141.655	0.99428	0.000165587	0.00974877	UP	probable serine/threonine-protein kinase RLCKVII	[GO:0003674:molecular_function][GO:0003824:catalytic activity][GO:0004672:protein kinase activity][GO:0004674:protein serine/threonine kinase activity][GO:0004675:transmembrane receptor protein serine/threonine kinase activity][GO:0004888:transmembrane signaling receptor activity][GO:0005488:binding][GO:0005515:protein binding][GO:0005575:cellular_component][GO:0005623:cell][GO:0005886:plasma mem…	[ko04064:NF-kappa B signaling pathway]	Oryza punctata|MYB_related|MYB_related family protein
CmoCh18G008820	Cmo_Chr18	10087319	10090919	8472	+	CmoCh18G008820	222.812	0.992148	0.000884168	0.0364452	UP	U-box domain-containing protein 44-like	[GO:0005575:cellular_component][GO:0005623:cell][GO:0005886:plasma membrane][GO:0016020:membrane][GO:0044464:cell part][GO:0071944:cell periphery]	-	-
CmoCh09G010990	Cmo_Chr09	6097855	6100769	5070	-	CmoCh09G010990	194.624	0.986568	0.000898063	0.0367685	UP	serine carboxypeptidase-like 42	-	-	Dorcoceras hygrometricum|C3H|C3H family protein
CmoCh03G004990	Cmo_Chr03	5284546	5284923	1134	-	CmoCh03G004990	102.339	0.985816	0.00117564	0.0451515	UP	ctenidin-3-like	-	-	-
CmoCh09G009630	Cmo_Chr09	5078539	5091617	9336	+	CmoCh09G009630	169.772	0.978025	0.000695668	0.0304216	UP	1,4-alpha-glucan-branching enzyme 3, chloroplastic/amyloplastic	[GO:0005575:cellular_component][GO:0005622:intracellular][GO:0005623:cell][GO:0005737:cytoplasm][GO:0005975:carbohydrate metabolic process][GO:0007275:multicellular organism development][GO:0008150:biological_process][GO:0008152:metabolic process][GO:0009507:chloroplast][GO:0009536:plastid][GO:0009791:post-embryonic development][GO:0032501:multicellular organismal process][GO:0032502:developmenta…	[ko00500:Starch and sucrose metabolism]	Gossypium hirsutum|MYB_related|MYB_related family protein
CmoCh14G015660	Cmo_Chr14	12499691	12500477	2046	-	CmoCh14G015660	175.085	0.97743	0.000887374	0.0365122	UP	Csf-2; MLP-like protein 28	-	-	-
CmoCh14G017670	Cmo_Chr14	13671575	13679167	6969	+	CmoCh14G017670	106.534	0.976241	0.000361197	0.0179177	UP	ATP-dependent RNA helicase SUV3, mitochondrial	[GO:0000177:cytoplasmic exosome (RNase complex)][GO:0000178:exosome (RNase complex)][GO:0000957:mitochondrial RNA catabolic process][GO:0000958:mitochondrial mRNA catabolic process][GO:0000959:mitochondrial RNA metabolic process][GO:0000960:regulation of mitochondrial RNA catabolic process][GO:0000962:positive regulation of mitochondrial RNA catabolic process][GO:0000963:mitochondrial RNA process…	-	-
CmoCh14G018390	Cmo_Chr14	13942531	13944021	4005	+	CmoCh14G018390	457.276	0.961221	0.00083195	0.0349086	UP	1-aminocyclopropane-1-carboxylate oxidase homolog 1-like	-	-	Aethionema arabicum|STAT|STAT family protein
CmoCh08G003260	Cmo_Chr08	2032833	2034518	1125	-	CmoCh08G003260	209.298	0.95485	7.56e-05	0.00512673	UP		-	-	-
CmoCh04G023290	Cmo_Chr04	17304487	17314460	8961	+	CmoCh04G023290	289.731	0.953708	0.000589078	0.0268703	UP	ATP-dependent RNA helicase DRS1	-	-	-
CmoCh10G004210	Cmo_Chr10	1924845	1929314	7368	-	CmoCh10G004210	382.27	0.950613	0.000249342	0.0133593	UP	VIN3-like protein 2	[GO:0001666:response to hypoxia][GO:0003674:molecular_function][GO:0005488:binding][GO:0005515:protein binding][GO:0005575:cellular_component][GO:0005622:intracellular][GO:0005623:cell][GO:0005634:nucleus][GO:0005654:nucleoplasm][GO:0005677:chromatin silencing complex][GO:0005911:cell-cell junction][GO:0006950:response to stress][GO:0007623:circadian rhythm][GO:0008150:biological_process][GO:0009…	-	-
CmoCh08G009060	Cmo_Chr08	5896389	5899901	5016	+	CmoCh08G009060	289.009	0.945537	0.000258957	0.0137773	UP	peroxisome biogenesis protein 16	[GO:0005575:cellular_component][GO:0005622:intracellular][GO:0005623:cell][GO:0005737:cytoplasm][GO:0005777:peroxisome][GO:0005778:peroxisomal membrane][GO:0005783:endoplasmic reticulum][GO:0005789:endoplasmic reticulum membrane][GO:0006082:organic acid metabolic process][GO:0006629:lipid metabolic process][GO:0006631:fatty acid metabolic process][GO:0006633:fatty acid biosynthetic process][GO:00…	[ko04146:Peroxisome]	-
CmoCh14G003580	Cmo_Chr14	1624151	1627502	8049	+	CmoCh14G003580	1385.29	0.942897	2.73e-06	0.000327371	UP	BEL1-like homeodomain protein 1	[GO:0000741:karyogamy][GO:0001101:response to acid chemical][GO:0003674:molecular_function][GO:0003676:nucleic acid binding][GO:0003677:DNA binding][GO:0003700:DNA-binding transcription factor activity][GO:0005488:binding][GO:0005515:protein binding][GO:0005575:cellular_component][GO:0005622:intracellular][GO:0005623:cell][GO:0005634:nucleus][GO:0005737:cytoplasm][GO:0006355:regulation of transcr…	-	Cucumis sativus|TALE|TALE family protein
CmoCh17G007610	Cmo_Chr17	7449674	7450153	1440	-	CmoCh17G007610	782.395	0.939073	7.76e-05	0.00523704	UP	30S ribosomal protein S17, chloroplastic	[GO:0000312:plastid small ribosomal subunit][GO:0000313:organellar ribosome][GO:0000314:organellar small ribosomal subunit][GO:0003674:molecular_function][GO:0003735:structural constituent of ribosome][GO:0005198:structural molecule activity][GO:0005575:cellular_component][GO:0005622:intracellular][GO:0005623:cell][GO:0005737:cytoplasm][GO:0005829:cytosol][GO:0005840:ribosome][GO:0006412:translat…	[ko03010:Ribosome]	-
CmoCh11G017240	Cmo_Chr11	12204319	12205004	1467	-	CmoCh11G017240	306.698	0.934914	0.000672478	0.0298054	UP		-	-	-
CmoCh07G011470	Cmo_Chr07	6151823	6152722	2700	-	CmoCh07G011470	201.755	0.934882	0.000100754	0.00651238	UP	transcription factor PCL1-like	[GO:0000156:phosphorelay response regulator activity][GO:0000160:phosphorelay signal transduction system][GO:0001101:response to acid chemical][GO:0001763:morphogenesis of a branching structure][GO:0003674:molecular_function][GO:0003700:DNA-binding transcription factor activity][GO:0005575:cellular_component][GO:0005622:intracellular][GO:0005623:cell][GO:0005634:nucleus][GO:0006355:regulation of …	-	Cucumis melo|G2-like|G2-like family protein
CmoCh01G007070	Cmo_Chr01	3630258	3636181	6945	+	CmoCh01G007070	144.991	0.934563	0.000558078	0.02561	UP	mitogen-activated protein kinase kinase kinase NPK1	[GO:0000003:reproduction][GO:0000165:MAPK cascade][GO:0000186:activation of MAPKK activity][GO:0000746:conjugation][GO:0000747:conjugation with cellular fusion][GO:0000749:response to pheromone triggering conjugation with cellular fusion][GO:0000750:pheromone-dependent signal transduction involved in conjugation with cellular fusion][GO:0000935:division septum][GO:0001932:regulation of protein ph…	-	Raphanus raphanistrum|NF-YC|NF-YC family protein
CmoCh12G003910	Cmo_Chr12	2421232	2426929	7800	+	CmoCh12G003910	215.045	0.930196	0.000234694	0.0126864	UP	pentatricopeptide repeat-containing protein At1g19720	-	-	-
CmoCh19G005970	Cmo_Chr19	6666050	6669463	5256	+	CmoCh19G005970	267.175	0.926861	0.000357402	0.0178284	UP	probable carbohydrate esterase At4g34215	-	-	Nicotiana benthamiana|MIKC_MADS|MIKC_MADS family protein
CmoCh11G001570	Cmo_Chr11	791208	792606	3084	-	CmoCh11G001570	344.655	0.921754	0.000564711	0.0258754	UP	transcription factor bHLH47	[GO:0003674:molecular_function][GO:0003700:DNA-binding transcription factor activity][GO:0005575:cellular_component][GO:0005622:intracellular][GO:0005623:cell][GO:0005634:nucleus][GO:0006355:regulation of transcription, DNA-templated][GO:0006873:cellular ion homeostasis][GO:0006875:cellular metal ion homeostasis][GO:0006879:cellular iron ion homeostasis][GO:0006950:response to stress][GO:0007154:…	-	Cucumis sativus|bHLH|bHLH family protein
CmoCh01G019490	Cmo_Chr01	13875971	13878751	8343	-	CmoCh01G019490	158.01	0.921241	0.000696794	0.0304216	UP	putative pentatricopeptide repeat-containing protein At1g19290	[GO:0003674:molecular_function][GO:0003676:nucleic acid binding][GO:0003723:RNA binding][GO:0003824:catalytic activity][GO:0004518:nuclease activity][GO:0004519:endonuclease activity][GO:0005488:binding][GO:0005575:cellular_component][GO:0005622:intracellular][GO:0005623:cell][GO:0006139:nucleobase-containing compound metabolic process][GO:0006725:cellular aromatic compound metabolic process][GO:…	-	-
CmoCh04G019310	Cmo_Chr04	9862839	9864694	4857	-	CmoCh04G019310	864.084	0.918987	5.79e-05	0.00412679	UP	F-box protein At1g67340	[GO:0005575:cellular_component][GO:0005622:intracellular][GO:0005623:cell][GO:0005634:nucleus][GO:0043226:organelle][GO:0043227:membrane-bounded organelle][GO:0043229:intracellular organelle][GO:0043231:intracellular membrane-bounded organelle][GO:0044424:intracellular part][GO:0044464:cell part]	-	-
CmoCh04G030200	Cmo_Chr04	21205605	21207204	3537	-	CmoCh04G030200	362.317	0.918757	0.000538973	0.0249976	UP	transcription factor bHLH51	[GO:0003674:molecular_function][GO:0003700:DNA-binding transcription factor activity][GO:0006355:regulation of transcription, DNA-templated][GO:0008150:biological_process][GO:0009889:regulation of biosynthetic process][GO:0010468:regulation of gene expression][GO:0010556:regulation of macromolecule biosynthetic process][GO:0019219:regulation of nucleobase-containing compound metabolic process][GO…	-	Citrullus lanatus|bHLH|bHLH family protein
CmoCh01G019190	Cmo_Chr01	13740073	13743792	4425	+	CmoCh01G019190	169.156	0.917803	0.000719628	0.0311863	UP	polyadenylate-binding protein RBP47-like	[GO:0003674:molecular_function][GO:0003676:nucleic acid binding][GO:0003723:RNA binding][GO:0003727:single-stranded RNA binding][GO:0003729:mRNA binding][GO:0005488:binding][GO:0005575:cellular_component][GO:0005622:intracellular][GO:0005623:cell][GO:0005634:nucleus][GO:0005737:cytoplasm][GO:0006950:response to stress][GO:0008143:poly(A) binding][GO:0008150:biological_process][GO:0009266:response…	-	Populus euphratica|MIKC_MADS|MIKC_MADS family protein
CmoCh10G004230	Cmo_Chr10	1932989	1936956	4485	-	CmoCh10G004230	256.79	0.912019	0.000273147	0.0142822	UP	replication protein A 32 kDa subunit B-like	[GO:0000228:nuclear chromosome][GO:0000278:mitotic cell cycle][GO:0005575:cellular_component][GO:0005622:intracellular][GO:0005623:cell][GO:0005634:nucleus][GO:0005657:replication fork][GO:0005662:DNA replication factor A complex][GO:0005694:chromosome][GO:0006139:nucleobase-containing compound metabolic process][GO:0006259:DNA metabolic process][GO:0006260:DNA replication][GO:0006261:DNA-depende…	[ko03030:DNA replication][ko03420:Nucleotide excision repair][ko03430:Mismatch repair][ko03440:Homologous recombination][ko03460:Fanconi anemia pathway]	-
CmoCh02G010960	Cmo_Chr02	6649597	6650574	2934	+	CmoCh02G010960	244.023	0.908595	6.49e-05	0.00452405	UP	putative septum site-determining protein minD homolog, chloroplastic	[GO:0003674:molecular_function][GO:0003824:catalytic activity][GO:0005488:binding][GO:0005515:protein binding][GO:0005575:cellular_component][GO:0005622:intracellular][GO:0005623:cell][GO:0005737:cytoplasm][GO:0006996:organelle organization][GO:0008150:biological_process][GO:0009507:chloroplast][GO:0009526:plastid envelope][GO:0009532:plastid stroma][GO:0009536:plastid][GO:0009570:chloroplast str…	-	-
CmoCh11G019130	Cmo_Chr11	13289181	13299076	4074	-	CmoCh11G019130	342.941	0.891951	5.02e-05	0.00363	UP	peroxisome biogenesis protein 22	[GO:0006996:organelle organization][GO:0007031:peroxisome organization][GO:0008150:biological_process][GO:0009987:cellular process][GO:0016043:cellular component organization][GO:0071840:cellular component organization or biogenesis]	-	-
CmoCh04G000390	Cmo_Chr04	237448	240951	4671	+	CmoCh04G000390	1288.45	0.885439	0.0010421	0.0411141	UP	mitogen-activated protein kinase 9-like	[GO:0000165:MAPK cascade][GO:0003674:molecular_function][GO:0003824:catalytic activity][GO:0004672:protein kinase activity][GO:0004674:protein serine/threonine kinase activity][GO:0004707:MAP kinase activity][GO:0005575:cellular_component][GO:0005622:intracellular][GO:0005623:cell][GO:0005634:nucleus][GO:0005737:cytoplasm][GO:0006464:cellular protein modification process][GO:0006468:protein phosp…	-	Oryza glumaepatula|HB-other|HB-other family protein
CmoCh11G003800	Cmo_Chr11	1901469	1904438	4392	-	CmoCh11G003800	396.027	0.883524	0.000784554	0.0334747	UP	probable receptor-like serine/threonine-protein kinase At5g57670	[GO:0003674:molecular_function][GO:0003824:catalytic activity][GO:0004672:protein kinase activity][GO:0004674:protein serine/threonine kinase activity][GO:0004675:transmembrane receptor protein serine/threonine kinase activity][GO:0004888:transmembrane signaling receptor activity][GO:0005575:cellular_component][GO:0005623:cell][GO:0005886:plasma membrane][GO:0006464:cellular protein modification …	[ko04064:NF-kappa B signaling pathway]	Oryza punctata|MYB_related|MYB_related family protein
CmoCh08G009410	Cmo_Chr08	6113659	6118763	6810	+	CmoCh08G009410	547.825	0.880404	0.000159041	0.00945502	UP	UMP-CMP kinase 3-like	-	[ko00240:Pyrimidine metabolism]	-
CmoCh06G011260	Cmo_Chr06	8664859	8671050	6834	-	CmoCh06G011260	919.381	0.876521	2.25e-05	0.00191589	UP	cell division protein FtsY homolog, chloroplastic	[GO:0005575:cellular_component][GO:0005622:intracellular][GO:0005623:cell][GO:0005737:cytoplasm][GO:0009507:chloroplast][GO:0009532:plastid stroma][GO:0009534:chloroplast thylakoid][GO:0009535:chloroplast thylakoid membrane][GO:0009536:plastid][GO:0009570:chloroplast stroma][GO:0009579:thylakoid][GO:0016020:membrane][GO:0031976:plastid thylakoid][GO:0031984:organelle subcompartment][GO:0034357:ph…	[ko02024:Quorum sensing][ko03060:Protein export][ko03070:Bacterial secretion system]	-
CmoCh14G018050	Cmo_Chr14	13817519	13819502	5121	-	CmoCh14G018050	641.295	0.876164	0.00086919	0.0359743	UP	3-ketoacyl-CoA synthase 19	[GO:0003674:molecular_function][GO:0003824:catalytic activity][GO:0004312:fatty acid synthase activity][GO:0006725:cellular aromatic compound metabolic process][GO:0006950:response to stress][GO:0006970:response to osmotic stress][GO:0008150:biological_process][GO:0008152:metabolic process][GO:0009058:biosynthetic process][GO:0009266:response to temperature stimulus][GO:0009314:response to radiat…	[ko00062:Fatty acid elongation]	-
CmoCh13G001540	Cmo_Chr13	953797	959767	6075	-	CmoCh13G001540	278.898	0.863618	3.77e-05	0.00287779	UP	iron-sulfur assembly protein IscA-like 2, mitochondrial	[GO:0003674:molecular_function][GO:0005488:binding][GO:0005506:iron ion binding][GO:0006790:sulfur compound metabolic process][GO:0006807:nitrogen compound metabolic process][GO:0008150:biological_process][GO:0008152:metabolic process][GO:0009987:cellular process][GO:0010467:gene expression][GO:0016043:cellular component organization][GO:0016226:iron-sulfur cluster assembly][GO:0019538:protein me…	-	-
CmoCh02G017700	Cmo_Chr02	10102355	10106076	4881	+	CmoCh02G017700	733.601	0.845688	0.00135521	0.0499028	UP	protein PHR1-LIKE 1	[GO:0003674:molecular_function][GO:0003700:DNA-binding transcription factor activity][GO:0005575:cellular_component][GO:0005622:intracellular][GO:0005623:cell][GO:0005634:nucleus][GO:0006355:regulation of transcription, DNA-templated][GO:0006950:response to stress][GO:0007154:cell communication][GO:0007275:multicellular organism development][GO:0007623:circadian rhythm][GO:0008150:biological_proc…	-	Citrullus lanatus|G2-like|G2-like family protein
CmoCh06G012020	Cmo_Chr06	9141477	9146543	5019	+	CmoCh06G012020	208.794	0.842901	0.000264662	0.0139344	UP	protoheme IX farnesyltransferase, mitochondrial	[GO:0003674:molecular_function][GO:0003824:catalytic activity][GO:0004311:farnesyltranstransferase activity][GO:0004659:prenyltransferase activity][GO:0005575:cellular_component][GO:0005622:intracellular][GO:0005623:cell][GO:0005737:cytoplasm][GO:0005739:mitochondrion][GO:0006091:generation of precursor metabolites and energy][GO:0006725:cellular aromatic compound metabolic process][GO:0006778:po…	[ko00190:Oxidative phosphorylation][ko00860:Porphyrin and chlorophyll metabolism]	-
CmoCh04G018320	Cmo_Chr04	9199482	9200609	1449	-	CmoCh04G018320	166.915	0.838784	0.000623992	0.0282508	UP	signal recognition particle receptor subunit beta-like	[GO:0003674:molecular_function][GO:0005047:signal recognition particle binding][GO:0005488:binding][GO:0005575:cellular_component][GO:0005622:intracellular][GO:0005623:cell][GO:0005737:cytoplasm][GO:0005783:endoplasmic reticulum][GO:0005785:signal recognition particle receptor complex][GO:0005789:endoplasmic reticulum membrane][GO:0005791:rough endoplasmic reticulum][GO:0012505:endomembrane syste…	[ko03060:Protein export]	Sisymbrium irio|NF-X1|NF-X1 family protein
CmoCh05G003890	Cmo_Chr05	1756069	1757646	2922	-	CmoCh05G003890	858.125	0.82795	0.000613121	0.0278832	UP	transcription factor HY5	[GO:0000976:transcription regulatory region sequence-specific DNA binding][GO:0000977:RNA polymerase II regulatory region sequence-specific DNA binding][GO:0001012:RNA polymerase II regulatory region DNA binding][GO:0001067:regulatory region nucleic acid binding][GO:0001101:response to acid chemical][GO:0003674:molecular_function][GO:0003676:nucleic acid binding][GO:0003677:DNA binding][GO:000369…	[ko04712:Circadian rhythm - plant]	Citrullus lanatus|bZIP|bZIP family protein
CmoCh12G003000	Cmo_Chr12	1881243	1884029	4935	-	CmoCh12G003000	622.144	0.825324	0.00105119	0.0412763	UP	uncharacterized LOC101214063	[GO:0003674:molecular_function][GO:0003824:catalytic activity][GO:0005575:cellular_component][GO:0005622:intracellular][GO:0005623:cell][GO:0005737:cytoplasm][GO:0005768:endosome][GO:0005773:vacuole][GO:0005774:vacuolar membrane][GO:0005794:Golgi apparatus][GO:0005801:cis-Golgi network][GO:0005802:trans-Golgi network][GO:0005886:plasma membrane][GO:0012505:endomembrane system][GO:0016020:membrane…	[ko00514:Other types of O-glycan biosynthesis]	-
CmoCh06G003090	Cmo_Chr06	1511669	1513168	4500	-	CmoCh06G003090	574.622	0.817372	8.42e-05	0.00563235	UP	hypothetical protein	-	-	-
CmoCh12G006210	Cmo_Chr12	3893979	3895484	4518	-	CmoCh12G006210	294.327	0.805593	0.00037621	0.0185233	UP	pentatricopeptide repeat-containing protein At2g01860	[GO:0003674:molecular_function][GO:0003676:nucleic acid binding][GO:0003723:RNA binding][GO:0003824:catalytic activity][GO:0004518:nuclease activity][GO:0004519:endonuclease activity][GO:0005488:binding][GO:0005575:cellular_component][GO:0005622:intracellular][GO:0005623:cell][GO:0006139:nucleobase-containing compound metabolic process][GO:0006725:cellular aromatic compound metabolic process][GO:…	-	-
CmoCh01G003790	Cmo_Chr01	1847595	1848083	1467	+	CmoCh01G003790	818.817	0.796889	0.000903679	0.036899	UP	probable calcium-binding protein CML23	[GO:0001505:regulation of neurotransmitter levels][GO:0003674:molecular_function][GO:0005488:binding][GO:0005509:calcium ion binding][GO:0008150:biological_process][GO:0009909:regulation of flower development][GO:0019222:regulation of metabolic process][GO:0031323:regulation of cellular metabolic process][GO:0043167:ion binding][GO:0043169:cation binding][GO:0046872:metal ion binding][GO:0048580:…	[ko04626:Plant-pathogen interaction]	Malus domestica|HSF|HSF family protein
CmoCh04G006520	Cmo_Chr04	3235812	3242519	7119	+	CmoCh04G006520	1041.38	0.774119	4.75e-05	0.00347664	UP	cytochrome P450 97B2, chloroplastic	[GO:0005575:cellular_component][GO:0005622:intracellular][GO:0005623:cell][GO:0005737:cytoplasm][GO:0009507:chloroplast][GO:0009526:plastid envelope][GO:0009532:plastid stroma][GO:0009536:plastid][GO:0009570:chloroplast stroma][GO:0009941:chloroplast envelope][GO:0031967:organelle envelope][GO:0031975:envelope][GO:0043226:organelle][GO:0043227:membrane-bounded organelle][GO:0043229:intracellular …	-	Coffea canephora|G2-like|G2-like family protein
CmoCh15G007430	Cmo_Chr15	3644395	3656172	21867	+	CmoCh15G007430	1401.67	0.697876	0.00120078	0.0458274	UP	acetyl-CoA carboxylase 1	[GO:0000003:reproduction][GO:0003006:developmental process involved in reproduction][GO:0003674:molecular_function][GO:0003824:catalytic activity][GO:0003989:acetyl-CoA carboxylase activity][GO:0005575:cellular_component][GO:0005623:cell][GO:0005886:plasma membrane][GO:0006082:organic acid metabolic process][GO:0006629:lipid metabolic process][GO:0006631:fatty acid metabolic process][GO:0006633:f…	[ko00061:Fatty acid biosynthesis][ko00254:Aflatoxin biosynthesis][ko00620:Pyruvate metabolism][ko00640:Propanoate metabolism][ko04152:AMPK signaling pathway]	-
CmoCh04G001890	Cmo_Chr04	950449	953410	4776	-	CmoCh04G001890	414.655	0.666764	0.00129107	0.0481836	UP	protein DA1-related 2	[GO:0003674:molecular_function][GO:0005488:binding][GO:0005515:protein binding][GO:0007275:multicellular organism development][GO:0008150:biological_process][GO:0009888:tissue development][GO:0010087:phloem or xylem histogenesis][GO:0010088:phloem development][GO:0022622:root system development][GO:0032182:ubiquitin-like protein binding][GO:0032501:multicellular organismal process][GO:0032502:dev…	-	-
CmoCh03G006380	Cmo_Chr03	5845977	5850993	4263	+	CmoCh03G006380	448.25	-0.663953	0.00128973	0.0481836	DOWN	myb family transcription factor APL-like	[GO:0003674:molecular_function][GO:0003700:DNA-binding transcription factor activity][GO:0005575:cellular_component][GO:0005622:intracellular][GO:0005623:cell][GO:0005634:nucleus][GO:0006355:regulation of transcription, DNA-templated][GO:0008150:biological_process][GO:0009888:tissue development][GO:0009889:regulation of biosynthetic process][GO:0009891:positive regulation of biosynthetic process]…	-	Cucumis sativus|G2-like|G2-like family protein
CmoCh07G004250	Cmo_Chr07	1926823	1934331	6942	-	CmoCh07G004250	883.127	-0.699173	0.000541466	0.0250368	DOWN	calcium-dependent protein kinase 28-like	[GO:0001101:response to acid chemical][GO:0002831:regulation of response to biotic stimulus][GO:0002832:negative regulation of response to biotic stimulus][GO:0003674:molecular_function][GO:0003824:catalytic activity][GO:0004672:protein kinase activity][GO:0004674:protein serine/threonine kinase activity][GO:0004683:calmodulin-dependent protein kinase activity][GO:0004721:phosphoprotein phosphata…	[ko04626:Plant-pathogen interaction]	Zoysia japonica|NAC|NAC family protein
CmoCh14G016110	Cmo_Chr14	12794804	12800418	6495	-	CmoCh14G016110	2978.27	-0.710154	0.00013106	0.00814205	DOWN	galactokinase	[GO:0003674:molecular_function][GO:0003824:catalytic activity][GO:0004335:galactokinase activity][GO:0005575:cellular_component][GO:0005622:intracellular][GO:0005623:cell][GO:0005737:cytoplasm][GO:0005829:cytosol][GO:0005975:carbohydrate metabolic process][GO:0005996:monosaccharide metabolic process][GO:0006012:galactose metabolic process][GO:0006793:phosphorus metabolic process][GO:0006796:phosp…	-	-
CmoCh18G001770	Cmo_Chr18	1217572	1221093	5190	-	CmoCh18G001770	1884.19	-0.711243	0.000394215	0.0191921	DOWN	serine/threonine-protein kinase AFC2	[GO:0003674:molecular_function][GO:0003824:catalytic activity][GO:0004672:protein kinase activity][GO:0004674:protein serine/threonine kinase activity][GO:0006139:nucleobase-containing compound metabolic process][GO:0006396:RNA processing][GO:0006397:mRNA processing][GO:0006464:cellular protein modification process][GO:0006468:protein phosphorylation][GO:0006725:cellular aromatic compound metabol…	-	Musa acuminata|MYB|MYB family protein
CmoCh14G011540	Cmo_Chr14	9041919	9044422	4872	+	CmoCh14G011540	628.383	-0.717445	0.00105164	0.0412763	DOWN	uncharacterized LOC101206445	[GO:0003674:molecular_function][GO:0003700:DNA-binding transcription factor activity][GO:0005575:cellular_component][GO:0005622:intracellular][GO:0005623:cell][GO:0005634:nucleus][GO:0006355:regulation of transcription, DNA-templated][GO:0008150:biological_process][GO:0009888:tissue development][GO:0009889:regulation of biosynthetic process][GO:0009891:positive regulation of biosynthetic process]…	-	Cucumis sativus|G2-like|G2-like family protein
CmoCh02G018070	Cmo_Chr02	10245998	10247470	4419	-	CmoCh02G018070	433.472	-0.720737	0.000821848	0.0346282	DOWN	transcription factor bHLH3	[GO:0003674:molecular_function][GO:0003700:DNA-binding transcription factor activity][GO:0005575:cellular_component][GO:0005622:intracellular][GO:0005623:cell][GO:0005634:nucleus][GO:0006355:regulation of transcription, DNA-templated][GO:0008150:biological_process][GO:0009889:regulation of biosynthetic process][GO:0009892:negative regulation of metabolic process][GO:0010468:regulation of gene exp…	-	Citrullus lanatus|bHLH|bHLH family protein
CmoCh05G013810	Cmo_Chr05	10685795	10689189	5688	+	CmoCh05G013810	997.093	-0.732906	0.000701084	0.030557	DOWN	putative dual specificity protein phosphatase DSP8	[GO:0002791:regulation of peptide secretion][GO:0002792:negative regulation of peptide secretion][GO:0003674:molecular_function][GO:0003824:catalytic activity][GO:0004439:phosphatidylinositol-4,5-bisphosphate 5-phosphatase activity][GO:0005575:cellular_component][GO:0005622:intracellular][GO:0005623:cell][GO:0005737:cytoplasm][GO:0005739:mitochondrion][GO:0005740:mitochondrial envelope][GO:000574…	-	-
CmoCh04G008410	Cmo_Chr04	4198542	4201962	2034	+	CmoCh04G008410	5768.01	-0.773343	0.000344706	0.0173702	DOWN		-	-	-
CmoCh05G011630	Cmo_Chr05	9188726	9189865	3420	-	CmoCh05G011630	472.777	-0.779612	0.00109692	0.0426677	DOWN	E3 ubiquitin-protein ligase ATL6	[GO:0001101:response to acid chemical][GO:0002376:immune system process][GO:0003674:molecular_function][GO:0003824:catalytic activity][GO:0004842:ubiquitin-protein transferase activity][GO:0005575:cellular_component][GO:0005623:cell][GO:0005886:plasma membrane][GO:0006464:cellular protein modification process][GO:0006508:proteolysis][GO:0006511:ubiquitin-dependent protein catabolic process][GO:00…	-	Actinidia chinensis|C3H|C3H family protein
CmoCh10G004200	Cmo_Chr10	1923756	1924445	2070	+	CmoCh10G004200	359.221	-0.781469	0.000420019	0.0201638	DOWN	U4/U6.U5 small nuclear ribonucleoprotein 27 kDa protein	-	[ko03040:Spliceosome]	-
CmoCh14G010570	Cmo_Chr14	5785268	5787829	5733	-	CmoCh14G010570	2316.98	-0.788199	0.00110486	0.042827	DOWN	4-coumarate--CoA ligase 1	[GO:0003674:molecular_function][GO:0003824:catalytic activity][GO:0005575:cellular_component][GO:0005622:intracellular][GO:0005623:cell][GO:0005737:cytoplasm][GO:0006725:cellular aromatic compound metabolic process][GO:0008150:biological_process][GO:0008152:metabolic process][GO:0009058:biosynthetic process][GO:0009698:phenylpropanoid metabolic process][GO:0009699:phenylpropanoid biosynthetic pro…	[ko00130:Ubiquinone and other terpenoid-quinone biosynthesis][ko00360:Phenylalanine metabolism][ko00940:Phenylpropanoid biosynthesis]	Spirodela polyrhiza|C2H2|C2H2 family protein
CmoCh02G002840	Cmo_Chr02	1403337	1407910	6507	-	CmoCh02G002840	3314	-0.795745	0.000948294	0.0383088	DOWN	probable flavin-containing monooxygenase 1	[GO:0001666:response to hypoxia][GO:0002218:activation of innate immune response][GO:0002253:activation of immune response][GO:0002376:immune system process][GO:0002682:regulation of immune system process][GO:0002684:positive regulation of immune system process][GO:0003674:molecular_function][GO:0003824:catalytic activity][GO:0004497:monooxygenase activity][GO:0006950:response to stress][GO:00069…	-	-
CmoCh14G019540	Cmo_Chr14	14437564	14440629	3042	-	CmoCh14G019540	243.129	-0.798898	0.000688111	0.0302313	DOWN	alkaline ceramidase 3-like	[GO:0000139:Golgi membrane][GO:0003674:molecular_function][GO:0003824:catalytic activity][GO:0004553:hydrolase activity, hydrolyzing O-glycosyl compounds][GO:0005575:cellular_component][GO:0005622:intracellular][GO:0005623:cell][GO:0005737:cytoplasm][GO:0005783:endoplasmic reticulum][GO:0005789:endoplasmic reticulum membrane][GO:0005794:Golgi apparatus][GO:0006066:alcohol metabolic process][GO:00…	[ko00600:Sphingolipid metabolism]	-
CmoCh05G013730	Cmo_Chr05	10642562	10643611	3150	+	CmoCh05G013730	322.744	-0.827431	0.00107676	0.0419907	DOWN	probable 3-hydroxyisobutyrate dehydrogenase-like 1, mitochondrial	[GO:0005575:cellular_component][GO:0005622:intracellular][GO:0005623:cell][GO:0005737:cytoplasm][GO:0005829:cytosol][GO:0044424:intracellular part][GO:0044444:cytoplasmic part][GO:0044464:cell part]	-	Selaginella moellendorffii|ERF|ERF family protein
CmoCh04G009110	Cmo_Chr04	4582254	4585460	9456	-	CmoCh04G009110	409.501	-0.834035	0.000123702	0.00779658	DOWN	LRR receptor-like serine/threonine-protein kinase HSL2	[GO:0007275:multicellular organism development][GO:0008150:biological_process][GO:0009653:anatomical structure morphogenesis][GO:0009791:post-embryonic development][GO:0010015:root morphogenesis][GO:0010101:post-embryonic root morphogenesis][GO:0010102:lateral root morphogenesis][GO:0010468:regulation of gene expression][GO:0019222:regulation of metabolic process][GO:0022622:root system developme…	-	Ziziphus jujuba|Trihelix|Trihelix family protein
CmoCh03G007170	Cmo_Chr03	6195228	6199498	5511	-	CmoCh03G007170	209.661	-0.840163	0.000230164	0.0125307	DOWN	uncharacterized LOC101203292	[GO:0000003:reproduction][GO:0001666:response to hypoxia][GO:0003674:molecular_function][GO:0003824:catalytic activity][GO:0005575:cellular_component][GO:0005622:intracellular][GO:0005623:cell][GO:0005634:nucleus][GO:0005654:nucleoplasm][GO:0006139:nucleobase-containing compound metabolic process][GO:0006396:RNA processing][GO:0006397:mRNA processing][GO:0006403:RNA localization][GO:0006405:RNA e…	-	-
CmoCh08G004100	Cmo_Chr08	2520531	2538658	15762	+	CmoCh08G004100	2444.45	-0.844873	3.06e-05	0.00242655	DOWN	uncharacterized LOC101211144	[GO:0002090:regulation of receptor internalization][GO:0002092:positive regulation of receptor internalization][GO:0003008:system process][GO:0003674:molecular_function][GO:0003824:catalytic activity][GO:0005575:cellular_component][GO:0005622:intracellular][GO:0005623:cell][GO:0005634:nucleus][GO:0005886:plasma membrane][GO:0007610:behavior][GO:0007611:learning or memory][GO:0007612:learning][GO:…	-	Selaginella moellendorffii|Trihelix|Trihelix family protein
CmoCh09G000980	Cmo_Chr09	472515	477052	5565	-	CmoCh09G000980	654.762	-0.852148	3.3e-05	0.00257536	DOWN	AP-2 complex subunit sigma-like	-	[ko04144:Endocytosis]	-
CmoCh03G010380	Cmo_Chr03	7769599	7772816	3930	-	CmoCh03G010380	373.122	-0.852261	0.000705058	0.0306862	DOWN	shikimate kinase 1, chloroplastic	[GO:0000287:magnesium ion binding][GO:0003674:molecular_function][GO:0003824:catalytic activity][GO:0004765:shikimate kinase activity][GO:0005488:binding][GO:0005575:cellular_component][GO:0005622:intracellular][GO:0005623:cell][GO:0005737:cytoplasm][GO:0006082:organic acid metabolic process][GO:0006520:cellular amino acid metabolic process][GO:0006725:cellular aromatic compound metabolic process…	[ko00400:Phenylalanine, tyrosine and tryptophan biosynthesis]	-
CmoCh02G018250	Cmo_Chr02	10322220	10322846	1881	+	CmoCh02G018250	215.411	-0.852424	0.00090524	0.0369131	DOWN	uncharacterized LOC101205543	-	-	-
CmoCh02G014900	Cmo_Chr02	8731099	8733114	5424	+	CmoCh02G014900	977.149	-0.856241	0.000229192	0.0125189	DOWN	tubulin beta chain-like	[GO:0005575:cellular_component][GO:0005622:intracellular][GO:0005623:cell][GO:0005856:cytoskeleton][GO:0043226:organelle][GO:0043228:non-membrane-bounded organelle][GO:0043229:intracellular organelle][GO:0043232:intracellular non-membrane-bounded organelle][GO:0044424:intracellular part][GO:0044464:cell part]	[ko04145:Phagosome][ko04540:Gap junction]	Oryza longistaminata|NAC|NAC family protein
CmoCh09G000740	Cmo_Chr09	339217	348621	7635	-	CmoCh09G000740	248.463	-0.856494	0.000555881	0.0255478	DOWN	prolyl endopeptidase	[GO:0003674:molecular_function][GO:0003824:catalytic activity][GO:0004175:endopeptidase activity][GO:0005488:binding][GO:0005575:cellular_component][GO:0005622:intracellular][GO:0005623:cell][GO:0005634:nucleus][GO:0005737:cytoplasm][GO:0005829:cytosol][GO:0006508:proteolysis][GO:0006807:nitrogen compound metabolic process][GO:0008150:biological_process][GO:0008152:metabolic process][GO:0008233:p…	-	-
CmoCh14G002150	Cmo_Chr14	979115	991077	17529	-	CmoCh14G002150	7350.2	-0.862803	1.8e-05	0.00160871	DOWN	ABC transporter B family member 1-like	[GO:0000003:reproduction][GO:0003006:developmental process involved in reproduction][GO:0003674:molecular_function][GO:0003824:catalytic activity][GO:0005215:transporter activity][GO:0005575:cellular_component][GO:0005623:cell][GO:0005886:plasma membrane][GO:0005911:cell-cell junction][GO:0006810:transport][GO:0007275:multicellular organism development][GO:0008150:biological_process][GO:0008361:r…	[ko02010:ABC transporters]	Zoysia japonica|ERF|ERF family protein
CmoCh05G001890	Cmo_Chr05	844883	851138	11520	-	CmoCh05G001890	710.729	-0.863135	3.51e-05	0.00272534	DOWN	phosphatidate phosphatase PAH2-like	[GO:0005575:cellular_component][GO:0005576:extracellular region][GO:0005622:intracellular][GO:0005623:cell][GO:0005737:cytoplasm][GO:0005829:cytosol][GO:0006629:lipid metabolic process][GO:0006643:membrane lipid metabolic process][GO:0006644:phospholipid metabolic process][GO:0006664:glycolipid metabolic process][GO:0006793:phosphorus metabolic process][GO:0006796:phosphate-containing compound me…	-	-
CmoCh03G014340	Cmo_Chr03	10372311	10387000	14820	+	CmoCh03G014340	467.772	-0.86555	0.000491099	0.0231378	DOWN	ABC transporter C family member 12	[GO:0000325:plant-type vacuole][GO:0003674:molecular_function][GO:0003824:catalytic activity][GO:0005215:transporter activity][GO:0005575:cellular_component][GO:0005622:intracellular][GO:0005623:cell][GO:0005737:cytoplasm][GO:0005773:vacuole][GO:0005774:vacuolar membrane][GO:0006810:transport][GO:0008150:biological_process][GO:0015399:primary active transmembrane transporter activity][GO:0015405:…	[ko02010:ABC transporters]	Trifolium pratense|M-type_MADS|M-type_MADS family protein
CmoCh14G000400	Cmo_Chr14	201691	205253	5670	-	CmoCh14G000400	923.776	-0.870804	2.41e-06	0.000293253	DOWN	protein TIC 56, chloroplastic	[GO:0003674:molecular_function][GO:0005215:transporter activity][GO:0005575:cellular_component][GO:0005622:intracellular][GO:0005623:cell][GO:0005737:cytoplasm][GO:0006605:protein targeting][GO:0006810:transport][GO:0006886:intracellular protein transport][GO:0008104:protein localization][GO:0008150:biological_process][GO:0008565:obsolete protein transporter activity][GO:0009507:chloroplast][GO:0…	-	-
CmoCh02G013210	Cmo_Chr02	7853418	7858087	2610	+	CmoCh02G013210	282.928	-0.871885	0.00018	0.0103369	DOWN	rhodanese-like/PpiC domain-containing protein 12	[GO:0005575:cellular_component][GO:0005622:intracellular][GO:0005623:cell][GO:0005737:cytoplasm][GO:0008150:biological_process][GO:0009507:chloroplast][GO:0009536:plastid][GO:0009719:response to endogenous stimulus][GO:0009725:response to hormone][GO:0009735:response to cytokinin][GO:0010033:response to organic substance][GO:0042221:response to chemical][GO:0043226:organelle][GO:0043227:membrane-…	-	-
CmoCh18G009000	Cmo_Chr18	10253900	10259299	8712	+	CmoCh18G009000	777.584	-0.876968	7.18e-05	0.0049118	DOWN	phenylalanine ammonia-lyase 2	[GO:0001101:response to acid chemical][GO:0003674:molecular_function][GO:0003824:catalytic activity][GO:0006464:cellular protein modification process][GO:0006508:proteolysis][GO:0006511:ubiquitin-dependent protein catabolic process][GO:0006725:cellular aromatic compound metabolic process][GO:0006807:nitrogen compound metabolic process][GO:0008150:biological_process][GO:0008152:metabolic process][…	[ko00360:Phenylalanine metabolism][ko00940:Phenylpropanoid biosynthesis]	-
CmoCh02G018620	Cmo_Chr02	10500753	10503359	5520	+	CmoCh02G018620	197.792	-0.882081	0.000688637	0.0302313	DOWN	receptor-like cytosolic serine/threonine-protein kinase RBK2	[GO:0003674:molecular_function][GO:0003824:catalytic activity][GO:0004672:protein kinase activity][GO:0004674:protein serine/threonine kinase activity][GO:0004675:transmembrane receptor protein serine/threonine kinase activity][GO:0004888:transmembrane signaling receptor activity][GO:0005488:binding][GO:0005515:protein binding][GO:0005575:cellular_component][GO:0005622:intracellular][GO:0005623:c…	-	Oryza punctata|MYB_related|MYB_related family protein
CmoCh01G019120	Cmo_Chr01	13718599	13721021	4203	-	CmoCh01G019120	489.639	-0.886862	3.55e-05	0.00273761	DOWN	uncharacterized LOC101212227	-	-	Morus notabilis|B3|B3 family protein
CmoCh04G017610	Cmo_Chr04	8883461	8893355	7731	+	CmoCh04G017610	228.298	-0.892447	0.000351732	0.0176616	DOWN	hypothetical protein	-	-	Raphanus raphanistrum|bHLH|bHLH family protein
CmoCh06G003760	Cmo_Chr06	1828141	1830380	3759	-	CmoCh06G003760	389.097	-0.893569	0.00113807	0.0439472	DOWN	29 kDa ribonucleoprotein, chloroplastic	[GO:0001101:response to acid chemical][GO:0002376:immune system process][GO:0003674:molecular_function][GO:0003676:nucleic acid binding][GO:0003723:RNA binding][GO:0003727:single-stranded RNA binding][GO:0003729:mRNA binding][GO:0005488:binding][GO:0005575:cellular_component][GO:0005622:intracellular][GO:0005623:cell][GO:0005737:cytoplasm][GO:0006950:response to stress][GO:0006952:defense respons…	-	Populus euphratica|NF-YA|NF-YA family protein
CmoCh02G000300	Cmo_Chr02	169087	172588	4479	+	CmoCh02G000300	297.182	-0.893682	2.92e-05	0.00235067	DOWN	post-GPI attachment to proteins factor 3	-	-	-
CmoCh14G021120	Cmo_Chr14	15291363	15294645	5139	+	CmoCh14G021120	329.52	-0.896885	0.000966567	0.0389434	DOWN	calmodulin-binding receptor-like cytoplasmic kinase 2	[GO:0007275:multicellular organism development][GO:0008150:biological_process][GO:0009555:pollen development][GO:0032501:multicellular organismal process][GO:0032502:developmental process][GO:0048229:gametophyte development][GO:0048856:anatomical structure development]	[ko04064:NF-kappa B signaling pathway]	Populus euphratica|B3|B3 family protein
CmoCh18G000090	Cmo_Chr18	31575	36090	6522	+	CmoCh18G000090	788.697	-0.908112	1.49e-06	0.000193516	DOWN	ABC transporter B family member 25	[GO:0000325:plant-type vacuole][GO:0003674:molecular_function][GO:0005215:transporter activity][GO:0005575:cellular_component][GO:0005622:intracellular][GO:0005623:cell][GO:0005737:cytoplasm][GO:0005773:vacuole][GO:0005774:vacuolar membrane][GO:0006810:transport][GO:0006811:ion transport][GO:0006873:cellular ion homeostasis][GO:0006875:cellular metal ion homeostasis][GO:0008150:biological_process…	-	Trifolium pratense|M-type_MADS|M-type_MADS family protein
CmoCh17G000270	Cmo_Chr17	126319	129402	2775	+	CmoCh17G000270	223.18	-0.91419	0.000730405	0.0315184	DOWN	topoisomerase 1-associated factor 1	-	-	-
CmoCh04G017590	Cmo_Chr04	8876062	8881594	4968	-	CmoCh04G017590	848.912	-0.917733	0.000159876	0.0094676	DOWN	serine/threonine-protein kinase TNNI3K	[GO:0003674:molecular_function][GO:0003824:catalytic activity][GO:0004672:protein kinase activity][GO:0004712:protein serine/threonine/tyrosine kinase activity][GO:0004713:protein tyrosine kinase activity][GO:0005575:cellular_component][GO:0005622:intracellular][GO:0005623:cell][GO:0005737:cytoplasm][GO:0006464:cellular protein modification process][GO:0006468:protein phosphorylation][GO:0006793:…	-	Actinidia chinensis|bZIP|bZIP family protein
CmoCh06G002650	Cmo_Chr06	1347700	1348293	1782	+	CmoCh06G002650	3091.7	-0.917847	0.000124048	0.00780219	DOWN	18.1 kDa class I heat shock protein-like	-	[ko04141:Protein processing in endoplasmic reticulum]	Juglans regia|NF-YB|NF-YB family protein
CmoCh03G005720	Cmo_Chr03	5574569	5578149	4815	-	CmoCh03G005720	1258.57	-0.925354	5.85e-05	0.00415332	DOWN	aspartic proteinase-like	[GO:0003674:molecular_function][GO:0003824:catalytic activity][GO:0004175:endopeptidase activity][GO:0004190:aspartic-type endopeptidase activity][GO:0005575:cellular_component][GO:0005622:intracellular][GO:0005623:cell][GO:0005737:cytoplasm][GO:0005773:vacuole][GO:0005829:cytosol][GO:0005911:cell-cell junction][GO:0006508:proteolysis][GO:0006807:nitrogen compound metabolic process][GO:0006950:re…	-	Phyllostachys heterocycla|WRKY|WRKY family protein
CmoCh17G002800	Cmo_Chr17	1686402	1689163	3831	+	CmoCh17G002800	203.566	-0.936736	0.000616253	0.0279433	DOWN	histidine-containing phosphotransfer protein 1	[GO:0000160:phosphorelay signal transduction system][GO:0003674:molecular_function][GO:0003824:catalytic activity][GO:0004672:protein kinase activity][GO:0005488:binding][GO:0005515:protein binding][GO:0005575:cellular_component][GO:0005622:intracellular][GO:0005623:cell][GO:0005634:nucleus][GO:0005737:cytoplasm][GO:0006464:cellular protein modification process][GO:0006468:protein phosphorylation…	[ko04075:Plant hormone signal transduction]	-
CmoCh13G000810	Cmo_Chr13	492957	497936	6243	-	CmoCh13G000810	310.751	-0.954887	3.54e-05	0.00273761	DOWN	probable anion transporter 4, chloroplastic	[GO:0003674:molecular_function][GO:0005215:transporter activity][GO:0005315:inorganic phosphate transmembrane transporter activity][GO:0005575:cellular_component][GO:0005622:intracellular][GO:0005623:cell][GO:0005737:cytoplasm][GO:0006810:transport][GO:0006811:ion transport][GO:0006820:anion transport][GO:0008150:biological_process][GO:0009536:plastid][GO:0015291:secondary active transmembrane tr…	-	-
CmoCh04G017930	Cmo_Chr04	9019060	9022587	4671	+	CmoCh04G017930	398.746	-0.958083	0.000493456	0.0232054	DOWN	probable 6-phosphogluconolactonase 1	[GO:0003674:molecular_function][GO:0003824:catalytic activity][GO:0005575:cellular_component][GO:0005622:intracellular][GO:0005623:cell][GO:0005737:cytoplasm][GO:0005829:cytosol][GO:0006081:cellular aldehyde metabolic process][GO:0006098:pentose-phosphate shunt][GO:0006139:nucleobase-containing compound metabolic process][GO:0006725:cellular aromatic compound metabolic process][GO:0006732:coenzym…	[ko00030:Pentose phosphate pathway]	-
CmoCh06G008190	Cmo_Chr06	4449890	4451610	3480	+	CmoCh06G008190	222.18	-0.962737	0.00063282	0.0284781	DOWN	homeobox-leucine zipper protein HAT4	[GO:0000902:cell morphogenesis][GO:0003674:molecular_function][GO:0003676:nucleic acid binding][GO:0003677:DNA binding][GO:0003700:DNA-binding transcription factor activity][GO:0005488:binding][GO:0005515:protein binding][GO:0005575:cellular_component][GO:0005622:intracellular][GO:0005623:cell][GO:0005634:nucleus][GO:0006355:regulation of transcription, DNA-templated][GO:0007154:cell communicatio…	-	Cucumis melo|HD-ZIP|HD-ZIP family protein
CmoCh06G001370	Cmo_Chr06	732951	734664	2514	+	CmoCh06G001370	441.614	-0.974706	0.00109009	0.0424561	DOWN	ganglioside-induced differentiation-associated protein 2	-	-	-
CmoCh13G005930	Cmo_Chr13	6578409	6589688	7527	-	CmoCh13G005930	413.281	-0.98317	3.03e-05	0.00242266	DOWN	uncharacterized LOC101208256	-	-	-
CmoCh04G010320	Cmo_Chr04	5164440	5168006	6768	+	CmoCh04G010320	1527.51	-0.990044	6.16e-07	8.87e-05	DOWN	calcium-dependent protein kinase-like	[GO:0001101:response to acid chemical][GO:0003674:molecular_function][GO:0003824:catalytic activity][GO:0004672:protein kinase activity][GO:0004674:protein serine/threonine kinase activity][GO:0004683:calmodulin-dependent protein kinase activity][GO:0005488:binding][GO:0005515:protein binding][GO:0005516:calmodulin binding][GO:0005575:cellular_component][GO:0005622:intracellular][GO:0005623:cell]…	[ko04626:Plant-pathogen interaction]	Zoysia japonica|NAC|NAC family protein
CmoCh12G013300	Cmo_Chr12	11582641	11585757	4290	-	CmoCh12G013300	162.357	-0.990657	0.00129539	0.0482854	DOWN	tetraspanin-2	-	-	-
CmoCh18G005310	Cmo_Chr18	3940098	3951077	4131	+	CmoCh18G005310	4753.11	-0.993678	0.000137639	0.00843009	DOWN	ndhB, ndh2, CsCp088; NADH dehydrogenase subunit 2	[GO:0000028:ribosomal small subunit assembly][GO:0003674:molecular_function][GO:0003676:nucleic acid binding][GO:0003723:RNA binding][GO:0003729:mRNA binding][GO:0003735:structural constituent of ribosome][GO:0005198:structural molecule activity][GO:0005488:binding][GO:0005575:cellular_component][GO:0005622:intracellular][GO:0005623:cell][GO:0005737:cytoplasm][GO:0005840:ribosome][GO:0006412:tran…	[ko00190:Oxidative phosphorylation]	Arabidopsis lyrata|NF-X1|NF-X1 family protein
CmoCh17G009540	Cmo_Chr17	8426371	8431125	4863	-	CmoCh17G009540	220.614	-0.996119	0.00111005	0.0429583	DOWN	serine carboxypeptidase-like 34	[GO:0003674:molecular_function][GO:0003824:catalytic activity][GO:0004180:carboxypeptidase activity][GO:0004185:serine-type carboxypeptidase activity][GO:0005575:cellular_component][GO:0005618:cell wall][GO:0005622:intracellular][GO:0005623:cell][GO:0005737:cytoplasm][GO:0005773:vacuole][GO:0006508:proteolysis][GO:0006807:nitrogen compound metabolic process][GO:0008150:biological_process][GO:0008…	-	Solanum melongena|MYB_related|MYB_related family protein
CmoCh02G012960	Cmo_Chr02	7702405	7705519	5409	+	CmoCh02G012960	547.914	-0.997739	3.89e-06	0.000445525	DOWN	calcium-dependent protein kinase 8-like	[GO:0001101:response to acid chemical][GO:0003674:molecular_function][GO:0003824:catalytic activity][GO:0004672:protein kinase activity][GO:0004674:protein serine/threonine kinase activity][GO:0004683:calmodulin-dependent protein kinase activity][GO:0005488:binding][GO:0005515:protein binding][GO:0005516:calmodulin binding][GO:0005575:cellular_component][GO:0005622:intracellular][GO:0005623:cell]…	[ko04626:Plant-pathogen interaction]	Zoysia japonica|NAC|NAC family protein
CmoCh06G003330	Cmo_Chr06	1619823	1621946	1917	+	CmoCh06G003330	110.188	-1.0027	0.00067596	0.0298054	DOWN	uncharacterized LOC105434957	-	-	-
CmoCh16G006660	Cmo_Chr16	3314882	3316003	3042	+	CmoCh16G006660	262.323	-1.00487	0.00135159	0.0498837	DOWN	uncharacterized LOC105435363	-	-	-
CmoCh11G017160	Cmo_Chr11	12161082	12167911	8031	-	CmoCh11G017160	242.999	-1.00524	7.54e-05	0.0051259	DOWN	U-box domain-containing protein 52-like	-	-	Dichanthelium oligosanthes|MYB|MYB family protein
CmoCh04G017870	Cmo_Chr04	8986036	8988803	3726	+	CmoCh04G017870	266.254	-1.00942	4.85e-05	0.00352346	DOWN	ureide permease 1-like	[GO:0003674:molecular_function][GO:0005215:transporter activity][GO:0005274:allantoin:proton symporter activity][GO:0005345:purine nucleobase transmembrane transporter activity][GO:0005350:pyrimidine nucleobase transmembrane transporter activity][GO:0005575:cellular_component][GO:0005622:intracellular][GO:0005623:cell][GO:0005737:cytoplasm][GO:0005886:plasma membrane][GO:0006139:nucleobase-contai…	-	-
CmoCh04G007540	Cmo_Chr04	3752191	3759105	8604	+	CmoCh04G007540	442.702	-1.01199	0.00127202	0.0477072	DOWN	translation initiation factor IF-2, mitochondrial	-	-	-
CmoCh15G013590	Cmo_Chr15	9294625	9298892	2988	+	CmoCh15G013590	1289.25	-1.02174	0.000338957	0.0171906	DOWN	30S ribosomal protein S6 alpha, chloroplastic	[GO:0003674:molecular_function][GO:0003676:nucleic acid binding][GO:0003723:RNA binding][GO:0003735:structural constituent of ribosome][GO:0005198:structural molecule activity][GO:0005488:binding][GO:0005575:cellular_component][GO:0005622:intracellular][GO:0005623:cell][GO:0005737:cytoplasm][GO:0009507:chloroplast][GO:0009534:chloroplast thylakoid][GO:0009535:chloroplast thylakoid membrane][GO:00…	[ko03010:Ribosome]	-
CmoCh11G001210	Cmo_Chr11	626277	627917	4923	+	CmoCh11G001210	257.759	-1.02523	7.78e-05	0.00524021	DOWN	U-box domain-containing protein 38	[GO:0003674:molecular_function][GO:0003824:catalytic activity][GO:0004842:ubiquitin-protein transferase activity][GO:0005102:signaling receptor binding][GO:0005488:binding][GO:0005515:protein binding][GO:0005575:cellular_component][GO:0005622:intracellular][GO:0005623:cell][GO:0005634:nucleus][GO:0005737:cytoplasm][GO:0006464:cellular protein modification process][GO:0006807:nitrogen compound met…	-	-
CmoCh06G015830	Cmo_Chr06	11115170	11122627	7473	+	CmoCh06G015830	235.189	-1.03515	0.000692319	0.0303491	DOWN	SWI/SNF-related matrix-associated actin-dependent regulator of chromatin subfamily A-like protein 1	[GO:0000018:regulation of DNA recombination][GO:0000228:nuclear chromosome][GO:0000733:DNA strand renaturation][GO:0003674:molecular_function][GO:0003676:nucleic acid binding][GO:0003824:catalytic activity][GO:0004518:nuclease activity][GO:0004519:endonuclease activity][GO:0004520:endodeoxyribonuclease activity][GO:0004536:deoxyribonuclease activity][GO:0005488:binding][GO:0005515:protein binding…	-	Eragrostis tef|GeBP|GeBP family protein
CmoCh17G004020	Cmo_Chr17	2676351	2679422	9216	+	CmoCh17G004020	584.6	-1.03843	0.00102109	0.0405486	DOWN	uncharacterized LOC101203632	[GO:0001505:regulation of neurotransmitter levels][GO:0003674:molecular_function][GO:0005488:binding][GO:0005509:calcium ion binding][GO:0005575:cellular_component][GO:0005622:intracellular][GO:0005623:cell][GO:0005737:cytoplasm][GO:0005768:endosome][GO:0005783:endoplasmic reticulum][GO:0005789:endoplasmic reticulum membrane][GO:0007154:cell communication][GO:0007165:signal transduction][GO:00080…	-	Oropetium thomaeum|bZIP|bZIP family protein
CmoCh18G013070	Cmo_Chr18	12512257	12514655	4056	+	CmoCh18G013070	264.626	-1.04083	1.41e-05	0.00131967	DOWN	pentatricopeptide repeat-containing protein At4g21190	[GO:0003674:molecular_function][GO:0003676:nucleic acid binding][GO:0003723:RNA binding][GO:0003824:catalytic activity][GO:0004518:nuclease activity][GO:0004519:endonuclease activity][GO:0005488:binding][GO:0005575:cellular_component][GO:0005622:intracellular][GO:0005623:cell][GO:0006139:nucleobase-containing compound metabolic process][GO:0006725:cellular aromatic compound metabolic process][GO:…	-	-
CmoCh05G011730	Cmo_Chr05	9255184	9259875	12702	+	CmoCh05G011730	269.314	-1.04888	3.8e-06	0.00043706	DOWN	TMV resistance protein N-like	-	-	Populus trichocarpa|NAC|NAC family protein
CmoCh06G009810	Cmo_Chr06	7725854	7726228	1125	-	CmoCh06G009810	370.982	-1.05637	6.15e-05	0.00432946	DOWN		-	-	-
CmoCh06G006500	Cmo_Chr06	3276946	3284012	4983	-	CmoCh06G006500	164.245	-1.07923	0.000501727	0.0234853	DOWN	uncharacterized protein At4g17910	-	[ko00563:Glycosylphosphatidylinositol (GPI)-anchor biosynthesis]	Fragaria vesca|bHLH|bHLH family protein
CmoCh02G013040	Cmo_Chr02	7735549	7741202	10581	+	CmoCh02G013040	442.541	-1.09232	3.15e-05	0.00248263	DOWN	uncharacterized LOC101209437	[GO:0001671:ATPase activator activity][GO:0003674:molecular_function][GO:0005488:binding][GO:0005515:protein binding][GO:0005575:cellular_component][GO:0005622:intracellular][GO:0005623:cell][GO:0005634:nucleus][GO:0005654:nucleoplasm][GO:0005737:cytoplasm][GO:0005829:cytosol][GO:0006457:protein folding][GO:0006458:'de novo' protein folding][GO:0008047:enzyme activator activity][GO:0008150:biolog…	-	-
CmoCh05G010460	Cmo_Chr05	8448931	8452688	3408	+	CmoCh05G010460	143.846	-1.09752	0.000741114	0.03189	DOWN	uncharacterized LOC101218708	-	-	-
CmoCh12G008940	Cmo_Chr12	8199510	8202499	3234	+	CmoCh12G008940	914.894	-1.09792	8.99e-05	0.00593429	DOWN	40S ribosomal protein S8	[GO:0000313:organellar ribosome][GO:0000462:maturation of SSU-rRNA from tricistronic rRNA transcript (SSU-rRNA, 5.8S rRNA, LSU-rRNA)][GO:0003674:molecular_function][GO:0003676:nucleic acid binding][GO:0003723:RNA binding][GO:0003729:mRNA binding][GO:0003735:structural constituent of ribosome][GO:0005198:structural molecule activity][GO:0005488:binding][GO:0005575:cellular_component][GO:0005618:ce…	[ko03010:Ribosome]	Dichanthelium oligosanthes|bHLH|bHLH family protein
CmoCh20G008400	Cmo_Chr20	4206891	4211285	4869	-	CmoCh20G008400	432.851	-1.106	6.36e-07	9.05e-05	DOWN	chaperone protein dnaJ 10-like	-	-	Oryza longistaminata|NAC|NAC family protein
CmoCh09G002870	Cmo_Chr09	1269812	1270998	2430	+	CmoCh09G002870	617.171	-1.10981	3.04e-05	0.00242655	DOWN	LIM domain-containing protein WLIM1	-	-	-
CmoCh15G004710	Cmo_Chr15	2129289	2131775	6636	-	CmoCh15G004710	142.154	-1.11453	0.00115558	0.0444936	DOWN	ARF10c; auxin response factor 18-like	[GO:0003674:molecular_function][GO:0003676:nucleic acid binding][GO:0003700:DNA-binding transcription factor activity][GO:0003723:RNA binding][GO:0005488:binding][GO:0005575:cellular_component][GO:0005622:intracellular][GO:0005623:cell][GO:0005634:nucleus][GO:0006355:regulation of transcription, DNA-templated][GO:0007275:multicellular organism development][GO:0007389:pattern specification process…	-	Citrullus lanatus|ARF|ARF family protein
CmoCh07G010130	Cmo_Chr07	5012123	5016264	4857	+	CmoCh07G010130	1486.35	-1.11708	5.84e-05	0.00415332	DOWN	diaminopimelate epimerase, chloroplastic	[GO:0003674:molecular_function][GO:0003824:catalytic activity][GO:0005575:cellular_component][GO:0005622:intracellular][GO:0005623:cell][GO:0005737:cytoplasm][GO:0005829:cytosol][GO:0006082:organic acid metabolic process][GO:0006520:cellular amino acid metabolic process][GO:0006553:lysine metabolic process][GO:0006807:nitrogen compound metabolic process][GO:0008150:biological_process][GO:0008152:…	[ko00300:Lysine biosynthesis]	-
CmoCh03G013930	Cmo_Chr03	10175781	10182297	4887	+	CmoCh03G013930	426.237	-1.12186	2.06e-05	0.00178875	DOWN	katanin p60 ATPase-containing subunit A-like 2	[GO:0000922:spindle pole][GO:0005575:cellular_component][GO:0005622:intracellular][GO:0005623:cell][GO:0005634:nucleus][GO:0005737:cytoplasm][GO:0005819:spindle][GO:0005856:cytoskeleton][GO:0005874:microtubule][GO:0015630:microtubule cytoskeleton][GO:0043226:organelle][GO:0043227:membrane-bounded organelle][GO:0043228:non-membrane-bounded organelle][GO:0043229:intracellular organelle][GO:0043231:…	-	Aegilops tauschii|FAR1|FAR1 family protein
CmoCh04G018130	Cmo_Chr04	9140371	9142800	3975	+	CmoCh04G018130	4784.73	-1.12521	0.000805269	0.0340714	DOWN	CsChlAOR; 2-methylene-furan-3-one reductase	[GO:0003674:molecular_function][GO:0003824:catalytic activity][GO:0005575:cellular_component][GO:0005576:extracellular region][GO:0005622:intracellular][GO:0005623:cell][GO:0005737:cytoplasm][GO:0006950:response to stress][GO:0008150:biological_process][GO:0008152:metabolic process][GO:0009266:response to temperature stimulus][GO:0009409:response to cold][GO:0009507:chloroplast][GO:0009526:plasti…	-	Ocimum tenuiflorum|HB-other|HB-other family protein
CmoCh01G008530	Cmo_Chr01	4536708	4543678	6345	-	CmoCh01G008530	920.252	-1.12593	0.000143107	0.00863781	DOWN	transcription factor PIF7	[GO:0000003:reproduction][GO:0003674:molecular_function][GO:0003676:nucleic acid binding][GO:0003677:DNA binding][GO:0003690:double-stranded DNA binding][GO:0003700:DNA-binding transcription factor activity][GO:0005488:binding][GO:0005575:cellular_component][GO:0005622:intracellular][GO:0005623:cell][GO:0005634:nucleus][GO:0005654:nucleoplasm][GO:0005911:cell-cell junction][GO:0006355:regulation …	-	Cucumis sativus|bHLH|bHLH family protein
CmoCh16G001810	Cmo_Chr16	814674	817930	3378	-	CmoCh16G001810	856.151	-1.13423	0.000154494	0.00922077	DOWN	clp protease-related protein At4g12060, chloroplastic	[GO:0005575:cellular_component][GO:0005622:intracellular][GO:0005623:cell][GO:0005737:cytoplasm][GO:0009507:chloroplast][GO:0009526:plastid envelope][GO:0009532:plastid stroma][GO:0009536:plastid][GO:0009570:chloroplast stroma][GO:0009579:thylakoid][GO:0009941:chloroplast envelope][GO:0031967:organelle envelope][GO:0031975:envelope][GO:0043226:organelle][GO:0043227:membrane-bounded organelle][GO:…	-	Actinidia chinensis|ARF|ARF family protein
CmoCh13G008470	Cmo_Chr13	7808875	7812318	3855	+	CmoCh13G008470	356.687	-1.13511	1.82e-06	0.000230004	DOWN	SUMO-activating enzyme subunit 1B-1	[GO:0003674:molecular_function][GO:0003824:catalytic activity][GO:0005575:cellular_component][GO:0005622:intracellular][GO:0005623:cell][GO:0005634:nucleus][GO:0005737:cytoplasm][GO:0006464:cellular protein modification process][GO:0006807:nitrogen compound metabolic process][GO:0008150:biological_process][GO:0008152:metabolic process][GO:0008641:ubiquitin-like modifier activating enzyme activity…	[ko04120:Ubiquitin mediated proteolysis]	Nicotiana tabacum|LBD|LBD family protein
CmoCh12G004630	Cmo_Chr12	2852476	2854409	2301	+	CmoCh12G004630	301.615	-1.1398	0.000269497	0.0141281	DOWN	hypothetical protein	[GO:0005575:cellular_component][GO:0005622:intracellular][GO:0005623:cell][GO:0005634:nucleus][GO:0005737:cytoplasm][GO:0005739:mitochondrion][GO:0005740:mitochondrial envelope][GO:0005743:mitochondrial inner membrane][GO:0005746:mitochondrial respirasome][GO:0005749:mitochondrial respiratory chain complex II, succinate dehydrogenase complex (ubiquinone)][GO:0008150:biological_process][GO:0009719…	-	-
CmoCh01G016690	Cmo_Chr01	12619660	12624640	3042	-	CmoCh01G016690	95.1771	-1.16615	0.000888197	0.0365122	DOWN	homeobox-leucine zipper protein ATHB-6-like	-	-	Cucumis melo|HD-ZIP|HD-ZIP family protein
CmoCh19G005310	Cmo_Chr19	6203064	6210357	3348	+	CmoCh19G005310	410.802	-1.17256	9.75e-07	0.000133411	DOWN	uncharacterized protein At3g49720	-	-	-
CmoCh20G009890	Cmo_Chr20	5643440	5646670	6723	+	CmoCh20G009890	1077.2	-1.17755	1.34e-06	0.000177624	DOWN	metal transporter Nramp3-like	[GO:0000041:transition metal ion transport][GO:0005575:cellular_component][GO:0005622:intracellular][GO:0005623:cell][GO:0005737:cytoplasm][GO:0005773:vacuole][GO:0005774:vacuolar membrane][GO:0005794:Golgi apparatus][GO:0005911:cell-cell junction][GO:0006810:transport][GO:0006811:ion transport][GO:0006812:cation transport][GO:0006828:manganese ion transport][GO:0006950:response to stress][GO:000…	[ko04142:Lysosome][ko04216:Ferroptosis]	-
CmoCh06G008450	Cmo_Chr06	4713364	4717288	4440	-	CmoCh06G008450	185.136	-1.18243	6.48e-05	0.00452405	DOWN	serine/threonine-protein kinase SAPK3-like	[GO:0003674:molecular_function][GO:0003824:catalytic activity][GO:0004672:protein kinase activity][GO:0004674:protein serine/threonine kinase activity][GO:0005575:cellular_component][GO:0005622:intracellular][GO:0005623:cell][GO:0005634:nucleus][GO:0005737:cytoplasm][GO:0006464:cellular protein modification process][GO:0006468:protein phosphorylation][GO:0006793:phosphorus metabolic process][GO:0…	[ko04016:MAPK signaling pathway - plant][ko04075:Plant hormone signal transduction]	Arachis duranensis|LBD|LBD family protein
CmoCh15G005550	Cmo_Chr15	2657621	2658965	3738	+	CmoCh15G005550	148.796	-1.19179	1.99e-05	0.00173927	DOWN	uncharacterized LOC105435754	-	-	-
CmoCh11G015820	Cmo_Chr11	11358093	11361895	3234	-	CmoCh11G015820	275.37	-1.19826	0.000256397	0.0136891	DOWN	translocon-associated protein subunit beta	-	[ko04141:Protein processing in endoplasmic reticulum]	Oryza nivara|bHLH|bHLH family protein
CmoCh01G006250	Cmo_Chr01	3222743	3226058	1395	+	CmoCh01G006250	101.348	-1.20087	0.000510163	0.023768	DOWN		-	-	-
CmoCh11G009980	Cmo_Chr11	5358945	5361741	3327	-	CmoCh11G009980	146.97	-1.20644	8.7e-06	0.000878475	DOWN		-	-	-
CmoCh09G013290	Cmo_Chr09	12041955	12046416	6120	-	CmoCh09G013290	244.963	-1.21465	5.39e-06	0.000591368	DOWN	protein NRT1/ PTR FAMILY 5.10-like	-	-	Daucus carota|MYB_related|MYB_related family protein
CmoCh17G008650	Cmo_Chr17	7944762	7948285	4272	+	CmoCh17G008650	775.312	-1.21489	1.93e-05	0.00168802	DOWN	cinnamoyl-CoA reductase 1-like	[GO:0003674:molecular_function][GO:0003824:catalytic activity][GO:0005575:cellular_component][GO:0005622:intracellular][GO:0005623:cell][GO:0005737:cytoplasm][GO:0005829:cytosol][GO:0006725:cellular aromatic compound metabolic process][GO:0006950:response to stress][GO:0007623:circadian rhythm][GO:0008150:biological_process][GO:0008152:metabolic process][GO:0009058:biosynthetic process][GO:000926…	[ko00940:Phenylpropanoid biosynthesis]	Triticum urartu|ERF|ERF family protein
CmoCh08G002200	Cmo_Chr08	1323529	1324617	3267	-	CmoCh08G002200	183.496	-1.2173	0.00039666	0.0192802	DOWN	E3 ubiquitin-protein ligase RNF8-like	-	-	-
CmoCh15G005540	Cmo_Chr15	2653076	2656607	5211	+	CmoCh15G005540	312.313	-1.21878	2.8e-06	0.000334097	DOWN	type I inositol 1,4,5-trisphosphate 5-phosphatase CVP2	[GO:0003674:molecular_function][GO:0003824:catalytic activity][GO:0004439:phosphatidylinositol-4,5-bisphosphate 5-phosphatase activity][GO:0006629:lipid metabolic process][GO:0006644:phospholipid metabolic process][GO:0006650:glycerophospholipid metabolic process][GO:0006793:phosphorus metabolic process][GO:0006796:phosphate-containing compound metabolic process][GO:0008150:biological_process][GO…	-	Eucalyptus grandis|M-type_MADS|M-type_MADS family protein
CmoCh17G003980	Cmo_Chr17	2630265	2636103	15345	+	CmoCh17G003980	152.431	-1.22053	0.00124721	0.0469855	DOWN	uncharacterized LOC109135779	-	-	Solanum pennellii|TCP|TCP family protein
CmoCh16G002660	Cmo_Chr16	1180675	1181598	2772	-	CmoCh16G002660	1733.26	-1.22315	0.000298211	0.0154333	DOWN	protein EXORDIUM-like 2	[GO:0002239:response to oomycetes][GO:0005575:cellular_component][GO:0005618:cell wall][GO:0005622:intracellular][GO:0005623:cell][GO:0005737:cytoplasm][GO:0005794:Golgi apparatus][GO:0005829:cytosol][GO:0005911:cell-cell junction][GO:0008150:biological_process][GO:0009505:plant-type cell wall][GO:0009506:plasmodesma][GO:0009605:response to external stimulus][GO:0009607:response to biotic stimulu…	-	Malus domestica|MYB|MYB family protein
CmoCh17G001310	Cmo_Chr17	767319	770174	3408	+	CmoCh17G001310	455.939	-1.22766	5.09e-06	0.000561896	DOWN	surfeit locus protein 6-like	-	-	-
CmoCh04G024230	Cmo_Chr04	18004170	18005094	2268	-	CmoCh04G024230	605.22	-1.23678	4.3e-05	0.00320889	DOWN	uncharacterized LOC101217585	-	-	-
CmoCh18G005290	Cmo_Chr18	3902413	3904325	2763	+	CmoCh18G005290	742.77	-1.23841	0.000491256	0.0231378	DOWN	protein PHLOEM PROTEIN 2-LIKE A9	-	-	Arabidopsis lyrata|NF-X1|NF-X1 family protein
CmoCh07G012210	Cmo_Chr07	6647349	6652187	4182	+	CmoCh07G012210	652.542	-1.23869	2.08e-08	4.3e-06	DOWN	aquaporin SIP1-2	[GO:0003674:molecular_function][GO:0005215:transporter activity][GO:0005372:water transmembrane transporter activity][GO:0005575:cellular_component][GO:0005622:intracellular][GO:0005623:cell][GO:0005737:cytoplasm][GO:0005783:endoplasmic reticulum][GO:0005886:plasma membrane][GO:0005887:integral component of plasma membrane][GO:0006810:transport][GO:0006811:ion transport][GO:0006833:water transpor…	-	Daucus carota|C3H|C3H family protein
CmoCh04G008580	Cmo_Chr04	4284668	4287568	5388	+	CmoCh04G008580	44040.1	-1.24241	1.17e-07	2e-05	DOWN	inositol-3-phosphate synthase-like	[GO:0000003:reproduction][GO:0000302:response to reactive oxygen species][GO:0002252:immune effector process][GO:0002376:immune system process][GO:0003006:developmental process involved in reproduction][GO:0003674:molecular_function][GO:0003824:catalytic activity][GO:0004512:inositol-3-phosphate synthase activity][GO:0005575:cellular_component][GO:0005622:intracellular][GO:0005623:cell][GO:000563…	[ko00521:Streptomycin biosynthesis][ko00562:Inositol phosphate metabolism]	-
CmoCh14G000330	Cmo_Chr14	166273	173453	7227	+	CmoCh14G000330	183.316	-1.25011	3.08e-05	0.00243369	DOWN	kelch-like protein 5	[GO:0008150:biological_process][GO:0008582:regulation of synaptic growth at neuromuscular junction][GO:0040008:regulation of growth][GO:0044087:regulation of cellular component biogenesis][GO:0045886:negative regulation of synaptic growth at neuromuscular junction][GO:0045926:negative regulation of growth][GO:0048519:negative regulation of biological process][GO:0048523:negative regulation of cel…	-	-
CmoCh12G005760	Cmo_Chr12	3555280	3565362	7440	-	CmoCh12G005760	174.139	-1.2574	0.000640635	0.0287048	DOWN	K(+) efflux antiporter 6	[GO:0003674:molecular_function][GO:0005215:transporter activity][GO:0005575:cellular_component][GO:0006810:transport][GO:0006811:ion transport][GO:0006812:cation transport][GO:0008150:biological_process][GO:0008324:cation transmembrane transporter activity][GO:0015075:ion transmembrane transporter activity][GO:0015318:inorganic molecular entity transmembrane transporter activity][GO:0016020:membr…	-	-
CmoCh16G001710	Cmo_Chr16	775639	777570	5796	-	CmoCh16G001710	256.77	-1.26095	2.07e-06	0.000256308	DOWN	receptor-like serine/threonine-protein kinase At4g25390	[GO:0003674:molecular_function][GO:0003824:catalytic activity][GO:0004672:protein kinase activity][GO:0004674:protein serine/threonine kinase activity][GO:0004675:transmembrane receptor protein serine/threonine kinase activity][GO:0004888:transmembrane signaling receptor activity][GO:0005575:cellular_component][GO:0005623:cell][GO:0005886:plasma membrane][GO:0006464:cellular protein modification …	-	Actinidia chinensis|bHLH|bHLH family protein
CmoCh03G008380	Cmo_Chr03	6671792	6673048	3771	+	CmoCh03G008380	369.393	-1.27698	0.000674963	0.0298054	DOWN	probable serine/threonine-protein kinase DDB_G0278665	-	-	-
CmoCh04G005640	Cmo_Chr04	2770792	2780977	7614	+	CmoCh04G005640	1038.42	-1.27767	1.11e-08	2.4e-06	DOWN	uncharacterized LOC101205453	[GO:0005575:cellular_component][GO:0005622:intracellular][GO:0005623:cell][GO:0005737:cytoplasm][GO:0005783:endoplasmic reticulum][GO:0012505:endomembrane system][GO:0043226:organelle][GO:0043227:membrane-bounded organelle][GO:0043229:intracellular organelle][GO:0043231:intracellular membrane-bounded organelle][GO:0044424:intracellular part][GO:0044444:cytoplasmic part][GO:0044464:cell part]	-	-
CmoCh11G007220	Cmo_Chr11	3487518	3489582	2250	-	CmoCh11G007220	63.4653	-1.27801	0.000919732	0.0374036	DOWN	uncharacterized LOC101203815	-	-	-
CmoCh11G002290	Cmo_Chr11	1130933	1142585	12444	-	CmoCh11G002290	145.265	-1.28235	0.0001049	0.0067516	DOWN	putative ATP-dependent helicase hrq1	-	-	-
CmoCh13G003970	Cmo_Chr13	4991452	4995450	8076	+	CmoCh13G003970	2754.46	-1.28348	4.6e-08	8.57e-06	DOWN	oligopeptide transporter 3	[GO:0000041:transition metal ion transport][GO:0003674:molecular_function][GO:0005215:transporter activity][GO:0005575:cellular_component][GO:0005623:cell][GO:0005886:plasma membrane][GO:0005911:cell-cell junction][GO:0006810:transport][GO:0006811:ion transport][GO:0006812:cation transport][GO:0006826:iron ion transport][GO:0006873:cellular ion homeostasis][GO:0006875:cellular metal ion homeostas…	-	Pseudotsuga menziesii|M-type_MADS|M-type_MADS family protein
CmoCh12G003570	Cmo_Chr12	2218996	2222214	4287	+	CmoCh12G003570	311.212	-1.2842	0.000372743	0.0183824	DOWN	tubulin beta chain	[GO:0000902:cell morphogenesis][GO:0003674:molecular_function][GO:0005198:structural molecule activity][GO:0005200:structural constituent of cytoskeleton][GO:0005575:cellular_component][GO:0005618:cell wall][GO:0005622:intracellular][GO:0005623:cell][GO:0005737:cytoplasm][GO:0005773:vacuole][GO:0005774:vacuolar membrane][GO:0005856:cytoskeleton][GO:0005886:plasma membrane][GO:0006996:organelle or…	[ko04145:Phagosome][ko04540:Gap junction]	Oryza longistaminata|NAC|NAC family protein
CmoCh14G006630	Cmo_Chr14	3365756	3368110	3759	-	CmoCh14G006630	570.147	-1.2886	0.00106436	0.0416678	DOWN	formate dehydrogenase, mitochondrial	[GO:0005575:cellular_component][GO:0005622:intracellular][GO:0005623:cell][GO:0005737:cytoplasm][GO:0005739:mitochondrion][GO:0008150:biological_process][GO:0009507:chloroplast][GO:0009536:plastid][GO:0009579:thylakoid][GO:0010035:response to inorganic substance][GO:0010038:response to metal ion][GO:0042221:response to chemical][GO:0043226:organelle][GO:0043227:membrane-bounded organelle][GO:0043…	[ko00630:Glyoxylate and dicarboxylate metabolism][ko00680:Methane metabolism]	-
CmoCh05G012510	Cmo_Chr05	9708350	9711935	3300	-	CmoCh05G012510	89.988	-1.28906	0.00117511	0.0451515	DOWN	GRF1-interacting factor 1	[GO:0003002:regionalization][GO:0003674:molecular_function][GO:0003712:transcription coregulator activity][GO:0003713:transcription coactivator activity][GO:0007275:multicellular organism development][GO:0007389:pattern specification process][GO:0008150:biological_process][GO:0008283:cell population proliferation][GO:0009889:regulation of biosynthetic process][GO:0009891:positive regulation of bi…	-	-
CmoCh07G005000	Cmo_Chr07	2256698	2263459	10368	+	CmoCh07G005000	376.291	-1.29509	1.93e-05	0.00168802	DOWN	protein indeterminate-domain 2	-	-	Citrullus lanatus|C2H2|C2H2 family protein
CmoCh14G007210	Cmo_Chr14	3699022	3704215	5481	-	CmoCh14G007210	176.86	-1.30245	2.21e-05	0.00189317	DOWN	ribulose-1,5 bisphosphate carboxylase/oxygenase large subunit N-methyltransferase, chloroplastic	-	-	-
CmoCh17G003660	Cmo_Chr17	2241090	2241871	1557	+	CmoCh17G003660	271.401	-1.30609	0.000361413	0.0179177	DOWN		-	-	-
CmoCh02G000790	Cmo_Chr02	408912	412727	4272	+	CmoCh02G000790	2117.28	-1.30903	1.21e-05	0.00115157	DOWN	uncharacterized LOC101216352	[GO:0005575:cellular_component][GO:0005622:intracellular][GO:0005623:cell][GO:0005737:cytoplasm][GO:0006996:organelle organization][GO:0008150:biological_process][GO:0009507:chloroplast][GO:0009534:chloroplast thylakoid][GO:0009535:chloroplast thylakoid membrane][GO:0009536:plastid][GO:0009579:thylakoid][GO:0009657:plastid organization][GO:0009658:chloroplast organization][GO:0009987:cellular pro…	-	-
CmoCh12G005770	Cmo_Chr12	3568060	3571728	3345	+	CmoCh12G005770	1195.72	-1.32166	6.62e-10	1.83e-07	DOWN	calcineurin B-like protein 10	[GO:0000325:plant-type vacuole][GO:0003674:molecular_function][GO:0005488:binding][GO:0005509:calcium ion binding][GO:0005575:cellular_component][GO:0005622:intracellular][GO:0005623:cell][GO:0005737:cytoplasm][GO:0005768:endosome][GO:0005773:vacuole][GO:0005774:vacuolar membrane][GO:0005886:plasma membrane][GO:0006950:response to stress][GO:0006970:response to osmotic stress][GO:0006972:hyperosm…	[ko04010:MAPK signaling pathway][ko04020:Calcium signaling pathway][ko04022:cGMP-PKG signaling pathway][ko04114:Oocyte meiosis][ko04218:Cellular senescence][ko04310:Wnt signaling pathway][ko04370:VEGF signaling pathway]	-
CmoCh20G009820	Cmo_Chr20	5510872	5511833	2592	-	CmoCh20G009820	424.118	-1.32554	1.33e-05	0.00124782	DOWN	transcription factor MYB44-like	[GO:0000981:DNA-binding transcription factor activity, RNA polymerase II-specific][GO:0000988:obsolete transcription factor activity, protein binding][GO:0000989:obsolete transcription factor activity, transcription factor binding][GO:0001067:regulatory region nucleic acid binding][GO:0001076:obsolete transcription factor activity, RNA polymerase II transcription factor binding][GO:0001101:respon…	-	Citrullus lanatus|MYB|MYB family protein
CmoCh12G000160	Cmo_Chr12	100072	99977	5040	+	CmoCh12G000160	302.457	-1.33623	5.97e-05	0.00422072	DOWN	ATP-citrate synthase alpha chain protein 1	[GO:0003674:molecular_function][GO:0003824:catalytic activity][GO:0003878:ATP citrate synthase activity][GO:0005575:cellular_component][GO:0005622:intracellular][GO:0005623:cell][GO:0005737:cytoplasm][GO:0005829:cytosol][GO:0006082:organic acid metabolic process][GO:0006084:acetyl-CoA metabolic process][GO:0006085:acetyl-CoA biosynthetic process][GO:0006139:nucleobase-containing compound metaboli…	[ko00020:Citrate cycle (TCA cycle)][ko00720:Carbon fixation pathways in prokaryotes]	-
CmoCh01G002750	Cmo_Chr01	1286775	1298830	18141	-	CmoCh01G002750	108.244	-1.3428	0.000210914	0.0117171	DOWN	uncharacterized LOC101207681	[GO:0005575:cellular_component][GO:0005622:intracellular][GO:0005623:cell][GO:0005737:cytoplasm][GO:0005829:cytosol][GO:0005886:plasma membrane][GO:0007049:cell cycle][GO:0007050:cell cycle arrest][GO:0008150:biological_process][GO:0008285:negative regulation of cell population proliferation][GO:0009892:negative regulation of metabolic process][GO:0009894:regulation of catabolic process][GO:00098…	-	-
CmoCh04G020080	Cmo_Chr04	10700501	10704963	3174	+	CmoCh04G020080	1489.8	-1.35635	5.37e-07	7.85e-05	DOWN	NADPH-dependent pterin aldehyde reductase-like	-	-	Raphanus raphanistrum|C3H|C3H family protein
CmoCh07G004930	Cmo_Chr07	2230179	2230457	837	-	CmoCh07G004930	97.2581	-1.35931	2.54e-05	0.00209428	DOWN		-	-	-
CmoCh20G000440	Cmo_Chr20	273078	275266	4455	+	CmoCh20G000440	471.515	-1.36231	0.000144424	0.00868806	DOWN	dirigent protein 19-like	-	-	Petunia axillaris|B3|B3 family protein
CmoCh07G000610	Cmo_Chr07	355475	356455	2943	+	CmoCh07G000610	483.752	-1.36255	2.06e-06	0.000256135	DOWN	caffeoylshikimate esterase-like	-	[ko00561:Glycerolipid metabolism]	-
CmoCh10G004120	Cmo_Chr10	1870225	1876197	12807	-	CmoCh10G004120	259.463	-1.36469	3.31e-05	0.00258215	DOWN	HMA4; cadmium/zinc-transporting ATPase HMA2-like	-	-	Spinacia oleracea|Trihelix|Trihelix family protein
CmoCh03G007740	Cmo_Chr03	6410450	6411430	2943	-	CmoCh03G007740	193.392	-1.37542	0.000222768	0.0122377	DOWN	DNA-3-methyladenine glycosylase 1	[GO:0003674:molecular_function][GO:0003676:nucleic acid binding][GO:0003677:DNA binding][GO:0003684:damaged DNA binding][GO:0003824:catalytic activity][GO:0003905:alkylbase DNA N-glycosylase activity][GO:0005488:binding][GO:0005575:cellular_component][GO:0006139:nucleobase-containing compound metabolic process][GO:0006259:DNA metabolic process][GO:0006281:DNA repair][GO:0006284:base-excision repa…	[ko03410:Base excision repair]	Zoysia pacifica|ZF-HD|ZF-HD family protein
CmoCh07G004830	Cmo_Chr07	2202787	2203758	2916	-	CmoCh07G004830	144.449	-1.37699	7.51e-05	0.00511448	DOWN	zinc-finger homeodomain protein 2	[GO:0003674:molecular_function][GO:0003676:nucleic acid binding][GO:0003677:DNA binding][GO:0005488:binding][GO:0005515:protein binding][GO:0005575:cellular_component][GO:0005622:intracellular][GO:0005623:cell][GO:0005634:nucleus][GO:0042802:identical protein binding][GO:0042803:protein homodimerization activity][GO:0043226:organelle][GO:0043227:membrane-bounded organelle][GO:0043229:intracellula…	-	Citrullus lanatus|ZF-HD|ZF-HD family protein
CmoCh01G016540	Cmo_Chr01	12526061	12528402	2457	-	CmoCh01G016540	256.538	-1.39107	2.75e-07	4.35e-05	DOWN	14-3-3 protein 7-like	-	[ko04110:Cell cycle][ko04114:Oocyte meiosis][ko04151:PI3K-Akt signaling pathway][ko04390:Hippo signaling pathway]	Brassica napus|E2F/DP|E2F/DP family protein
CmoCh06G003340	Cmo_Chr06	1625882	1628471	6699	+	CmoCh06G003340	838.268	-1.39829	3.41e-10	9.86e-08	DOWN	probable protein phosphatase 2C 38	[GO:0002831:regulation of response to biotic stimulus][GO:0002832:negative regulation of response to biotic stimulus][GO:0003674:molecular_function][GO:0003824:catalytic activity][GO:0005575:cellular_component][GO:0005622:intracellular][GO:0005623:cell][GO:0005737:cytoplasm][GO:0005886:plasma membrane][GO:0006793:phosphorus metabolic process][GO:0006796:phosphate-containing compound metabolic pro…	-	Petunia inflata|LBD|LBD family protein
CmoCh02G010570	Cmo_Chr02	6444183	6448602	9348	+	CmoCh02G010570	69.8385	-1.4082	0.000616281	0.0279433	DOWN	F-box protein PP2-A14	-	-	Trifolium pratense|GRAS|GRAS family protein
CmoCh14G015330	Cmo_Chr14	12247970	12255032	8367	-	CmoCh14G015330	68.7231	-1.40938	0.000133674	0.00823708	DOWN	clathrin interactor EPSIN 2	-	[ko04144:Endocytosis]	Oryza longistaminata|G2-like|G2-like family protein
CmoCh20G011460	Cmo_Chr20	11258170	11259306	3411	+	CmoCh20G011460	457.742	-1.41863	7.74e-09	1.77e-06	DOWN	UPF0496 protein At2g18630-like	[GO:0005575:cellular_component][GO:0005622:intracellular][GO:0005623:cell][GO:0005737:cytoplasm][GO:0005777:peroxisome][GO:0042579:microbody][GO:0043226:organelle][GO:0043227:membrane-bounded organelle][GO:0043229:intracellular organelle][GO:0043231:intracellular membrane-bounded organelle][GO:0044424:intracellular part][GO:0044444:cytoplasmic part][GO:0044464:cell part]	-	-
CmoCh04G005140	Cmo_Chr04	2548060	2549493	4302	-	CmoCh04G005140	1103.58	-1.42562	0.0011385	0.0439472	DOWN	UDP-glucose flavonoid 3-O-glucosyltransferase 7-like	-	-	Phyllostachys heterocycla|HSF|HSF family protein
CmoCh08G001760	Cmo_Chr08	1023858	1047776	2742	+	CmoCh08G001760	216.125	-1.4264	1.74e-06	0.000221937	DOWN	MADS-box transcription factor 8-like	[GO:0000003:reproduction][GO:0003006:developmental process involved in reproduction][GO:0003674:molecular_function][GO:0003700:DNA-binding transcription factor activity][GO:0005575:cellular_component][GO:0005622:intracellular][GO:0005623:cell][GO:0005634:nucleus][GO:0006355:regulation of transcription, DNA-templated][GO:0006950:response to stress][GO:0007275:multicellular organism development][GO…	-	Cucumis melo|MIKC_MADS|MIKC_MADS family protein
CmoCh09G005440	Cmo_Chr09	2587560	2596047	10866	+	CmoCh09G005440	152.873	-1.43413	2.44e-05	0.00204726	DOWN	myb-related protein 3R-1	[GO:0000981:DNA-binding transcription factor activity, RNA polymerase II-specific][GO:0000988:obsolete transcription factor activity, protein binding][GO:0000989:obsolete transcription factor activity, transcription factor binding][GO:0001067:regulatory region nucleic acid binding][GO:0001076:obsolete transcription factor activity, RNA polymerase II transcription factor binding][GO:0001101:respon…	-	Citrullus lanatus|MYB|MYB family protein
CmoCh15G002100	Cmo_Chr15	1024842	1027244	7020	-	CmoCh15G002100	224.332	-1.44407	5.22e-05	0.00376496	DOWN	endo-1,3(4)-beta-glucanase 2-like	[GO:0000003:reproduction][GO:0000272:polysaccharide catabolic process][GO:0000746:conjugation][GO:0000747:conjugation with cellular fusion][GO:0000920:septum digestion after cytokinesis][GO:0000935:division septum][GO:0000936:primary cell septum][GO:0001871:obsolete pattern binding][GO:0003674:molecular_function][GO:0003824:catalytic activity][GO:0004553:hydrolase activity, hydrolyzing O-glycosyl…	-	Vigna angularis|YABBY|YABBY family protein
CmoCh05G002650	Cmo_Chr05	1135369	1140997	6987	+	CmoCh05G002650	176.746	-1.45053	3.32e-08	6.47e-06	DOWN	inositol-pentakisphosphate 2-kinase-like	[GO:0002252:immune effector process][GO:0002376:immune system process][GO:0003674:molecular_function][GO:0003824:catalytic activity][GO:0005575:cellular_component][GO:0005622:intracellular][GO:0005623:cell][GO:0005634:nucleus][GO:0005737:cytoplasm][GO:0005975:carbohydrate metabolic process][GO:0006020:inositol metabolic process][GO:0006066:alcohol metabolic process][GO:0006793:phosphorus metaboli…	[ko00562:Inositol phosphate metabolism][ko04070:Phosphatidylinositol signaling system]	-
CmoCh09G002400	Cmo_Chr09	1083972	1086213	1845	-	CmoCh09G002400	93.0726	-1.46144	0.000337707	0.0171559	DOWN	ethylene-responsive transcription factor ERF011-like	[GO:0001101:response to acid chemical][GO:0003674:molecular_function][GO:0003700:DNA-binding transcription factor activity][GO:0006355:regulation of transcription, DNA-templated][GO:0006950:response to stress][GO:0008150:biological_process][GO:0009266:response to temperature stimulus][GO:0009409:response to cold][GO:0009414:response to water deprivation][GO:0009415:response to water][GO:0009628:r…	-	Citrullus lanatus|ERF|ERF family protein
CmoCh01G009590	Cmo_Chr01	5987377	5989763	1359	-	CmoCh01G009590	166.772	-1.46739	0.00119116	0.0455755	DOWN	rps7, EucgrC_p067; ribosomal protein S7	[GO:0000028:ribosomal small subunit assembly][GO:0003674:molecular_function][GO:0003676:nucleic acid binding][GO:0003723:RNA binding][GO:0003729:mRNA binding][GO:0003735:structural constituent of ribosome][GO:0005198:structural molecule activity][GO:0005488:binding][GO:0005575:cellular_component][GO:0005622:intracellular][GO:0005623:cell][GO:0005737:cytoplasm][GO:0005840:ribosome][GO:0006412:tran…	[ko03010:Ribosome]	-
CmoCh02G009670	Cmo_Chr02	5929603	5942198	11478	+	CmoCh02G009670	1516.96	-1.47681	1.56e-05	0.00144505	DOWN	nuclear pore complex protein NUP98A-like	[GO:0000972:transcription-dependent tethering of RNA polymerase II gene DNA at nuclear periphery][GO:0000973:posttranscriptional tethering of RNA polymerase II gene DNA at nuclear periphery][GO:0003674:molecular_function][GO:0003676:nucleic acid binding][GO:0003682:chromatin binding][GO:0003712:transcription coregulator activity][GO:0003713:transcription coactivator activity][GO:0003723:RNA bindi…	[ko03013:RNA transport]	Solanum melongena|GATA|GATA family protein
CmoCh05G008780	Cmo_Chr05	5909433	5914732	8676	-	CmoCh05G008780	46.3114	-1.47863	0.00120729	0.0459603	DOWN	phosphate transporter PHO1 homolog 3-like	-	-	Selaginella moellendorffii|EIL|EIL family protein
CmoCh18G001600	Cmo_Chr18	1105084	1109088	5160	-	CmoCh18G001600	151.515	-1.48281	6.36e-06	0.000687708	DOWN	quinolinate synthase, chloroplastic	[GO:0003674:molecular_function][GO:0003824:catalytic activity][GO:0005488:binding][GO:0005515:protein binding][GO:0005575:cellular_component][GO:0005622:intracellular][GO:0005623:cell][GO:0005737:cytoplasm][GO:0006082:organic acid metabolic process][GO:0006091:generation of precursor metabolites and energy][GO:0006139:nucleobase-containing compound metabolic process][GO:0006520:cellular amino aci…	[ko00760:Nicotinate and nicotinamide metabolism]	-
CmoCh04G003450	Cmo_Chr04	1690699	1694894	4083	+	CmoCh04G003450	64.7498	-1.48551	8.48e-05	0.00564744	DOWN	pentatricopeptide repeat-containing protein At4g25270, chloroplastic	[GO:0003674:molecular_function][GO:0003676:nucleic acid binding][GO:0003723:RNA binding][GO:0003824:catalytic activity][GO:0004518:nuclease activity][GO:0004519:endonuclease activity][GO:0005488:binding][GO:0005575:cellular_component][GO:0005622:intracellular][GO:0005623:cell][GO:0006139:nucleobase-containing compound metabolic process][GO:0006396:RNA processing][GO:0006725:cellular aromatic comp…	-	-
CmoCh15G014190	Cmo_Chr15	9674221	9678989	5421	+	CmoCh15G014190	147.329	-1.49017	2.54e-05	0.00209428	DOWN	WD repeat-containing protein WRAP73	-	-	-
CmoCh02G013030	Cmo_Chr02	7735258	7745445	6033	-	CmoCh02G013030	206.802	-1.4936	5.05e-06	0.000559354	DOWN	uncharacterized LOC101209190	-	-	-
CmoCh15G004760	Cmo_Chr15	2154631	2158182	8700	-	CmoCh15G004760	184.761	-1.50683	0.000414693	0.0199651	DOWN	uncharacterized LOC101203839	-	-	Utricularia gibba|G2-like|G2-like family protein
CmoCh15G007970	Cmo_Chr15	3918796	3925910	8913	-	CmoCh15G007970	1958.48	-1.52699	0.000864942	0.0358963	DOWN	Sus4; sucrose synthase 5-like	[GO:0003674:molecular_function][GO:0003824:catalytic activity][GO:0005575:cellular_component][GO:0005618:cell wall][GO:0005623:cell][GO:0008150:biological_process][GO:0008194:UDP-glycosyltransferase activity][GO:0016157:sucrose synthase activity][GO:0016740:transferase activity][GO:0016757:transferase activity, transferring glycosyl groups][GO:0016758:transferase activity, transferring hexosyl gr…	[ko00500:Starch and sucrose metabolism]	Fragaria vesca|HB-other|HB-other family protein
CmoCh12G004300	Cmo_Chr12	2652002	2659204	7719	+	CmoCh12G004300	797.44	-1.52728	4.38e-08	8.26e-06	DOWN	protein indeterminate-domain 2	-	-	Citrullus lanatus|C2H2|C2H2 family protein
CmoCh16G007130	Cmo_Chr16	3569005	3570780	5328	+	CmoCh16G007130	222.251	-1.53502	1.62e-05	0.0014859	DOWN	scarecrow-like protein 4	[GO:0003674:molecular_function][GO:0003676:nucleic acid binding][GO:0003677:DNA binding][GO:0003700:DNA-binding transcription factor activity][GO:0005488:binding][GO:0005575:cellular_component][GO:0005622:intracellular][GO:0005623:cell][GO:0005634:nucleus][GO:0006355:regulation of transcription, DNA-templated][GO:0008150:biological_process][GO:0009889:regulation of biosynthetic process][GO:001046…	-	Cucumis sativus|GRAS|GRAS family protein
CmoCh15G008650	Cmo_Chr15	4388575	4389747	2598	-	CmoCh15G008650	44.8016	-1.53652	0.000238221	0.0128542	DOWN	two-component response regulator ARR9-like	[GO:0000156:phosphorelay response regulator activity][GO:0000160:phosphorelay signal transduction system][GO:0003674:molecular_function][GO:0005575:cellular_component][GO:0005622:intracellular][GO:0005623:cell][GO:0005634:nucleus][GO:0006355:regulation of transcription, DNA-templated][GO:0007154:cell communication][GO:0007165:signal transduction][GO:0007623:circadian rhythm][GO:0008150:biological…	[ko04075:Plant hormone signal transduction]	Zoysia japonica|NAC|NAC family protein
CmoCh03G000970	Cmo_Chr03	1354046	1357596	4308	+	CmoCh03G000970	375.841	-1.53752	1.53e-09	4.04e-07	DOWN	DNA-dependent metalloprotease WSS1-like	-	-	-
CmoCh05G006330	Cmo_Chr05	3204450	3206500	1323	-	CmoCh05G006330	130.478	-1.54648	1.03e-06	0.000140885	DOWN	two-on-two hemoglobin-3	[GO:0001666:response to hypoxia][GO:0003674:molecular_function][GO:0005344:oxygen carrier activity][GO:0006810:transport][GO:0006950:response to stress][GO:0008150:biological_process][GO:0009628:response to abiotic stimulus][GO:0009719:response to endogenous stimulus][GO:0009725:response to hormone][GO:0009733:response to auxin][GO:0010033:response to organic substance][GO:0015669:gas transport][…	-	-
CmoCh11G020660	Cmo_Chr11	13982126	13986084	4653	+	CmoCh11G020660	79.9477	-1.55298	9.77e-06	0.000957899	DOWN	glyceraldehyde-3-phosphate dehydrogenase GAPCP2, chloroplastic	[GO:0000003:reproduction][GO:0003006:developmental process involved in reproduction][GO:0003674:molecular_function][GO:0003824:catalytic activity][GO:0004365:glyceraldehyde-3-phosphate dehydrogenase (NAD+) (phosphorylating) activity][GO:0005488:binding][GO:0005507:copper ion binding][GO:0005575:cellular_component][GO:0005622:intracellular][GO:0005623:cell][GO:0005737:cytoplasm][GO:0005975:carbohy…	[ko00010:Glycolysis / Gluconeogenesis][ko00710:Carbon fixation in photosynthetic organisms][ko04066:HIF-1 signaling pathway]	Malus domestica|Trihelix|Trihelix family protein
CmoCh19G005210	Cmo_Chr19	6114801	6122923	9486	+	CmoCh19G005210	356.713	-1.57452	0.000123571	0.00779658	DOWN	glutamate-1-semialdehyde 2,1-aminomutase 2, chloroplastic-like	[GO:0005575:cellular_component][GO:0005576:extracellular region][GO:0005622:intracellular][GO:0005623:cell][GO:0005737:cytoplasm][GO:0009507:chloroplast][GO:0009526:plastid envelope][GO:0009532:plastid stroma][GO:0009536:plastid][GO:0009570:chloroplast stroma][GO:0009941:chloroplast envelope][GO:0031967:organelle envelope][GO:0031975:envelope][GO:0043226:organelle][GO:0043227:membrane-bounded org…	[ko00860:Porphyrin and chlorophyll metabolism]	Camelina sativa|MYB_related|MYB_related family protein
CmoCh07G011460	Cmo_Chr07	6143465	6151592	17010	+	CmoCh07G011460	103.868	-1.5819	0.00032926	0.0168111	DOWN	uncharacterized LOC109135779	[GO:0000943:retrotransposon nucleocapsid][GO:0003674:molecular_function][GO:0003676:nucleic acid binding][GO:0003723:RNA binding][GO:0003824:catalytic activity][GO:0003887:DNA-directed DNA polymerase activity][GO:0003964:RNA-directed DNA polymerase activity][GO:0004518:nuclease activity][GO:0004540:ribonuclease activity][GO:0005488:binding][GO:0005575:cellular_component][GO:0005622:intracellular]…	-	Solanum pennellii|TCP|TCP family protein
CmoCh12G001670	Cmo_Chr12	1101111	1106511	6822	-	CmoCh12G001670	39.6984	-1.5821	0.00050462	0.0235844	DOWN	probable rhamnogalacturonate lyase B	-	-	-
CmoCh14G000250	Cmo_Chr14	121808	140476	12639	+	CmoCh14G000250	305.501	-1.58643	0.00129971	0.0483871	DOWN	uncharacterized LOC101204441	-	-	-
CmoCh14G021110	Cmo_Chr14	15284957	15288918	3864	-	CmoCh14G021110	125.411	-1.59016	0.00119668	0.0457284	DOWN	E3 ubiquitin-protein ligase At3g02290	[GO:0000209:protein polyubiquitination][GO:0003674:molecular_function][GO:0003824:catalytic activity][GO:0004842:ubiquitin-protein transferase activity][GO:0006464:cellular protein modification process][GO:0006508:proteolysis][GO:0006511:ubiquitin-dependent protein catabolic process][GO:0006807:nitrogen compound metabolic process][GO:0008150:biological_process][GO:0008152:metabolic process][GO:00…	-	Zea mays|bZIP|bZIP family protein
CmoCh04G000420	Cmo_Chr04	245545	260199	21366	+	CmoCh04G000420	1211.77	-1.59184	2.75e-06	0.000328966	DOWN	subtilisin-like protease SBT1.1	[GO:0003674:molecular_function][GO:0003824:catalytic activity][GO:0004175:endopeptidase activity][GO:0004252:serine-type endopeptidase activity][GO:0005575:cellular_component][GO:0005576:extracellular region][GO:0005618:cell wall][GO:0005623:cell][GO:0006508:proteolysis][GO:0006807:nitrogen compound metabolic process][GO:0008150:biological_process][GO:0008152:metabolic process][GO:0008233:peptida…	-	Populus euphratica|Trihelix|Trihelix family protein
CmoCh04G017110	Cmo_Chr04	8674205	8676196	3168	+	CmoCh04G017110	84.0634	-1.6043	0.0010537	0.0413037	DOWN	alpha-amylase 3, chloroplastic	[GO:0000272:polysaccharide catabolic process][GO:0003674:molecular_function][GO:0003824:catalytic activity][GO:0004553:hydrolase activity, hydrolyzing O-glycosyl compounds][GO:0004556:alpha-amylase activity][GO:0005575:cellular_component][GO:0005622:intracellular][GO:0005623:cell][GO:0005737:cytoplasm][GO:0005975:carbohydrate metabolic process][GO:0005976:polysaccharide metabolic process][GO:0005…	-	Populus euphratica|ERF|ERF family protein
CmoCh02G012090	Cmo_Chr02	7268337	7276264	12438	-	CmoCh02G012090	159.133	-1.6085	0.000185898	0.0106354	DOWN	indole-3-acetaldehyde oxidase-like	[GO:0000166:nucleotide binding][GO:0003674:molecular_function][GO:0003824:catalytic activity][GO:0004029:aldehyde dehydrogenase (NAD) activity][GO:0004031:aldehyde oxidase activity][GO:0005488:binding][GO:0005515:protein binding][GO:0005575:cellular_component][GO:0005622:intracellular][GO:0005623:cell][GO:0005737:cytoplasm][GO:0005829:cytosol][GO:0006066:alcohol metabolic process][GO:0006082:orga…	[ko00380:Tryptophan metabolism]	-
CmoCh14G015920	Cmo_Chr14	12630918	12636848	6669	+	CmoCh14G015920	286.259	-1.62951	6.69e-05	0.00463842	DOWN	uncharacterized LOC101205287	[GO:0003674:molecular_function][GO:0003824:catalytic activity][GO:0004144:diacylglycerol O-acyltransferase activity][GO:0005575:cellular_component][GO:0005622:intracellular][GO:0005623:cell][GO:0005737:cytoplasm][GO:0005829:cytosol][GO:0006629:lipid metabolic process][GO:0006638:neutral lipid metabolic process][GO:0006639:acylglycerol metabolic process][GO:0006641:triglyceride metabolic process][…	-	Solanum pennellii|NAC|NAC family protein
CmoCh13G006240	Cmo_Chr13	6752417	6755134	7563	-	CmoCh13G006240	62.4662	-1.63521	0.000203081	0.0114213	DOWN	probable LRR receptor-like serine/threonine-protein kinase At2g24230	[GO:0000003:reproduction][GO:0003006:developmental process involved in reproduction][GO:0003674:molecular_function][GO:0003824:catalytic activity][GO:0004672:protein kinase activity][GO:0005488:binding][GO:0005515:protein binding][GO:0005516:calmodulin binding][GO:0006464:cellular protein modification process][GO:0006468:protein phosphorylation][GO:0006793:phosphorus metabolic process][GO:0006796…	-	Malus domestica|FAR1|FAR1 family protein
CmoCh18G013360	Cmo_Chr18	12664245	12668995	7365	+	CmoCh18G013360	335.858	-1.64913	0.000231139	0.0125613	DOWN	cyclic nucleotide-gated ion channel 1	-	[ko04626:Plant-pathogen interaction]	Amaranthus hypochondriacus|bHLH|bHLH family protein
CmoCh16G003120	Cmo_Chr16	1429347	1436135	7344	-	CmoCh16G003120	78.2316	-1.66677	2.93e-05	0.00235666	DOWN	LL-diaminopimelate aminotransferase, chloroplastic	[GO:0001101:response to acid chemical][GO:0002376:immune system process][GO:0003674:molecular_function][GO:0003824:catalytic activity][GO:0005488:binding][GO:0005507:copper ion binding][GO:0005575:cellular_component][GO:0005622:intracellular][GO:0005623:cell][GO:0005737:cytoplasm][GO:0006950:response to stress][GO:0006952:defense response][GO:0006955:immune response][GO:0007154:cell communication…	[ko00300:Lysine biosynthesis]	-
CmoCh06G003290	Cmo_Chr06	1606728	1608534	2709	-	CmoCh06G003290	377.976	-1.67008	0.0010676	0.0416871	DOWN	protein ALUMINUM SENSITIVE 3	-	-	-
CmoCh04G023970	Cmo_Chr04	17862439	17864292	5562	+	CmoCh04G023970	446.18	-1.67278	9.13e-11	2.89e-08	DOWN	della2; DELLA protein GAI	[GO:0001101:response to acid chemical][GO:0003674:molecular_function][GO:0003676:nucleic acid binding][GO:0003677:DNA binding][GO:0003700:DNA-binding transcription factor activity][GO:0005488:binding][GO:0005575:cellular_component][GO:0005622:intracellular][GO:0005623:cell][GO:0005634:nucleus][GO:0006355:regulation of transcription, DNA-templated][GO:0006950:response to stress][GO:0006970:respons…	[ko04075:Plant hormone signal transduction]	Citrullus lanatus|GRAS|GRAS family protein
CmoCh01G019140	Cmo_Chr01	13724284	13725799	3132	+	CmoCh01G019140	427.143	-1.6749	1.77e-08	3.69e-06	DOWN	probable carboxylesterase 2	[GO:0003674:molecular_function][GO:0003824:catalytic activity][GO:0008150:biological_process][GO:0008152:metabolic process][GO:0009056:catabolic process][GO:0016787:hydrolase activity]	-	Oryza rufipogon|NAC|NAC family protein
CmoCh01G019400	Cmo_Chr01	13832605	13834496	5445	+	CmoCh01G019400	308.205	-1.682	0.000400841	0.0194213	DOWN	cytochrome P450 CYP82D47-like	[GO:0003674:molecular_function][GO:0003824:catalytic activity][GO:0004497:monooxygenase activity][GO:0005575:cellular_component][GO:0008150:biological_process][GO:0008152:metabolic process][GO:0009058:biosynthetic process][GO:0009987:cellular process][GO:0010035:response to inorganic substance][GO:0010038:response to metal ion][GO:0010039:response to iron ion][GO:0016020:membrane][GO:0016491:oxid…	-	Coffea canephora|G2-like|G2-like family protein
CmoCh04G024270	Cmo_Chr04	18022399	18024280	4710	+	CmoCh04G024270	82.2473	-1.69635	0.000131478	0.00815138	DOWN		-	-	-
CmoCh10G004110	Cmo_Chr10	1858054	1865220	8592	-	CmoCh10G004110	191.676	-1.71291	0.000795411	0.0337955	DOWN	aspartic proteinase CDR1-like	-	-	-
CmoCh11G017580	Cmo_Chr11	12398386	12405291	6165	-	CmoCh11G017580	49.0113	-1.72758	0.000182462	0.0104585	DOWN	serine/threonine-protein kinase HT1	[GO:0003674:molecular_function][GO:0003824:catalytic activity][GO:0004672:protein kinase activity][GO:0005575:cellular_component][GO:0005622:intracellular][GO:0005623:cell][GO:0005737:cytoplasm][GO:0006464:cellular protein modification process][GO:0006468:protein phosphorylation][GO:0006793:phosphorus metabolic process][GO:0006796:phosphate-containing compound metabolic process][GO:0006807:nitrog…	-	Fragaria vesca|NAC|NAC family protein
CmoCh19G009490	Cmo_Chr19	8690415	8693322	5403	+	CmoCh19G009490	346.984	-1.72822	2.26e-07	3.69e-05	DOWN	protein TRANSPARENT TESTA 12	[GO:0003674:molecular_function][GO:0005215:transporter activity][GO:0005575:cellular_component][GO:0005622:intracellular][GO:0005623:cell][GO:0005737:cytoplasm][GO:0005773:vacuole][GO:0005774:vacuolar membrane][GO:0006810:transport][GO:0006855:drug transmembrane transport][GO:0008150:biological_process][GO:0015893:drug transport][GO:0016020:membrane][GO:0022857:transmembrane transporter activity]…	-	Triticum urartu|ERF|ERF family protein
CmoCh17G004750	Cmo_Chr17	3510365	3512577	4470	-	CmoCh17G004750	92.6112	-1.73036	0.00045944	0.0217404	DOWN	probable serine/threonine-protein kinase samkC	-	-	-
CmoCh13G004610	Cmo_Chr13	5668078	5669555	2232	-	CmoCh13G004610	242.635	-1.7337	2.26e-07	3.69e-05	DOWN	protein PHLOEM PROTEIN 2-LIKE A1	[GO:0003674:molecular_function][GO:0005488:binding][GO:0005515:protein binding][GO:0008150:biological_process][GO:0009605:response to external stimulus][GO:0009607:response to biotic stimulus][GO:0009625:response to insect][GO:0030246:carbohydrate binding][GO:0043207:response to external biotic stimulus][GO:0043394:proteoglycan binding][GO:0050896:response to stimulus][GO:0051704:multi-organism p…	-	-
CmoCh15G010890	Cmo_Chr15	7241794	7245354	6996	-	CmoCh15G010890	2804.23	-1.73763	7.76e-09	1.77e-06	DOWN	probable pectinesterase/pectinesterase inhibitor 61	[GO:0003674:molecular_function][GO:0003824:catalytic activity][GO:0004857:enzyme inhibitor activity][GO:0005575:cellular_component][GO:0005623:cell][GO:0008150:biological_process][GO:0016787:hydrolase activity][GO:0016788:hydrolase activity, acting on ester bonds][GO:0030234:enzyme regulator activity][GO:0030599:pectinesterase activity][GO:0043086:negative regulation of catalytic activity][GO:004…	-	Malus domestica|NAC|NAC family protein
CmoCh12G000310	Cmo_Chr12	179372	180889	1608	+	CmoCh12G000310	178.174	-1.73818	5.72e-08	1.03e-05	DOWN	uncharacterized LOC100781005	-	-	Ananas comosus|HSF|HSF family protein
CmoCh15G009950	Cmo_Chr15	5348203	5355726	10158	-	CmoCh15G009950	2446.19	-1.76057	0.00118516	0.0454595	DOWN	uncharacterized LOC105435537	-	-	-
CmoCh10G004160	Cmo_Chr10	1905328	1907822	1647	+	CmoCh10G004160	96.0986	-1.76816	0.000178978	0.0102977	DOWN	wiskott-Aldrich syndrome protein family member 2	-	-	-
CmoCh12G007880	Cmo_Chr12	6613163	6617250	2718	+	CmoCh12G007880	97.6493	-1.78941	2.21e-05	0.00189317	DOWN	Nucleic acid-binding, OB-fold-like protein	[GO:0000313:organellar ribosome][GO:0000315:organellar large ribosomal subunit][GO:0003674:molecular_function][GO:0003676:nucleic acid binding][GO:0003723:RNA binding][GO:0003729:mRNA binding][GO:0005488:binding][GO:0005575:cellular_component][GO:0005622:intracellular][GO:0005623:cell][GO:0005737:cytoplasm][GO:0005739:mitochondrion][GO:0005759:mitochondrial matrix][GO:0005761:mitochondrial riboso…	-	-
CmoCh18G006020	Cmo_Chr18	6651064	6651452	1167	+	CmoCh18G006020	86.3176	-1.7947	0.000371598	0.0183557	DOWN	atpB, ThcaC_p027; ATP synthase CF1 beta subunit	-	[ko00190:Oxidative phosphorylation][ko00195:Photosynthesis]	-
CmoCh19G001630	Cmo_Chr19	1023231	1034099	6093	+	CmoCh19G001630	30.8909	-1.79864	0.000196236	0.0111014	DOWN	protein SULFUR DEFICIENCY-INDUCED 1	[GO:0005575:cellular_component][GO:0005622:intracellular][GO:0005623:cell][GO:0005634:nucleus][GO:0005654:nucleoplasm][GO:0006109:regulation of carbohydrate metabolic process][GO:0006792:regulation of sulfur utilization][GO:0006950:response to stress][GO:0007154:cell communication][GO:0008150:biological_process][GO:0009267:cellular response to starvation][GO:0009605:response to external stimulus]…	-	-
CmoCh15G007530	Cmo_Chr15	3699749	3706301	7962	-	CmoCh15G007530	55.2573	-1.81196	3.15e-05	0.00248263	DOWN	potassium channel SKOR	[GO:0001101:response to acid chemical][GO:0003674:molecular_function][GO:0005215:transporter activity][GO:0005216:ion channel activity][GO:0005244:voltage-gated ion channel activity][GO:0005249:voltage-gated potassium channel activity][GO:0005261:cation channel activity][GO:0005267:potassium channel activity][GO:0005575:cellular_component][GO:0005622:intracellular][GO:0005623:cell][GO:0005634:nuc…	-	Gossypium hirsutum|bZIP|bZIP family protein
CmoCh06G007000	Cmo_Chr06	3550261	3553477	3519	+	CmoCh06G007000	45.5461	-1.81337	0.000167779	0.00985869	DOWN	CAX5; vacuolar cation/proton exchanger 5	[GO:0000325:plant-type vacuole][GO:0003674:molecular_function][GO:0005215:transporter activity][GO:0005575:cellular_component][GO:0005622:intracellular][GO:0005623:cell][GO:0005737:cytoplasm][GO:0005773:vacuole][GO:0005774:vacuolar membrane][GO:0006810:transport][GO:0006811:ion transport][GO:0006812:cation transport][GO:0006816:calcium ion transport][GO:0008150:biological_process][GO:0008324:cati…	-	Daucus carota|ERF|ERF family protein
CmoCh07G005950	Cmo_Chr07	2676525	2677940	4248	+	CmoCh07G005950	387.529	-1.82742	0.00134369	0.04972	DOWN	atpB, CsCp047; ATPase beta chain	-	[ko00190:Oxidative phosphorylation][ko00195:Photosynthesis]	-
CmoCh13G010830	Cmo_Chr13	8970159	8970656	1494	+	CmoCh13G010830	224.102	-1.8277	2.19e-08	4.49e-06	DOWN	uncharacterized LOC105434785	-	-	-
CmoCh16G005170	Cmo_Chr16	2502877	2506025	3132	+	CmoCh16G005170	173.515	-1.83147	0.000542702	0.0250558	DOWN	reticulon-like protein B8	[GO:0005575:cellular_component][GO:0005622:intracellular][GO:0005623:cell][GO:0005737:cytoplasm][GO:0005739:mitochondrion][GO:0043226:organelle][GO:0043227:membrane-bounded organelle][GO:0043229:intracellular organelle][GO:0043231:intracellular membrane-bounded organelle][GO:0044424:intracellular part][GO:0044444:cytoplasmic part][GO:0044464:cell part]	-	Phoenix dactylifera|bHLH|bHLH family protein
CmoCh10G011200	Cmo_Chr10	8241038	8256037	2592	-	CmoCh10G011200	99.6705	-1.8428	0.00035611	0.0177932	DOWN	rpoC2, CsCp016; RNA polymerase beta'' chain	-	[ko00230:Purine metabolism][ko00240:Pyrimidine metabolism][ko03020:RNA polymerase]	-
CmoCh06G015840	Cmo_Chr06	11122770	11124529	4374	-	CmoCh06G015840	270.913	-1.84861	3.11e-07	4.9e-05	DOWN	uncharacterized LOC101205287	[GO:0003674:molecular_function][GO:0003824:catalytic activity][GO:0004144:diacylglycerol O-acyltransferase activity][GO:0005575:cellular_component][GO:0005622:intracellular][GO:0005623:cell][GO:0005737:cytoplasm][GO:0005829:cytosol][GO:0006629:lipid metabolic process][GO:0006638:neutral lipid metabolic process][GO:0006639:acylglycerol metabolic process][GO:0006641:triglyceride metabolic process][…	-	-
CmoCh09G003950	Cmo_Chr09	1741055	1743055	4950	+	CmoCh09G003950	1049.98	-1.8622	1.21e-13	6.83e-11	DOWN	protein TIC 55, chloroplastic	-	-	-
CmoCh12G007490	Cmo_Chr12	5856410	5856953	1332	-	CmoCh12G007490	32.9417	-1.88778	0.00044445	0.0211298	DOWN	rps19, NnMt_P41, BFS39_gp31; ribosomal protein S19	-	[ko03010:Ribosome]	Malus domestica|AP2|AP2 family protein
CmoCh08G001080	Cmo_Chr08	567199	569731	4356	+	CmoCh08G001080	213.582	-1.89375	0.000334439	0.0170468	DOWN	xyloglucan endotransglucosylase/hydrolase 2-like	-	-	Solanum melongena|NAC|NAC family protein
CmoCh00G001520	Cmo_Chr00	26975672	26977878	3762	+	CmoCh00G001520	921.263	-1.89462	0.000377504	0.0185569	DOWN	CUP2; peroxidase 2	-	[ko00940:Phenylpropanoid biosynthesis]	Genlisea aurea|NAC|NAC family protein
CmoCh18G013030	Cmo_Chr18	12496259	12496828	1710	-	CmoCh18G013030	829.918	-1.89948	1.41e-11	5.41e-09	DOWN	uncharacterized protein PAM68-like	[GO:0005575:cellular_component][GO:0005622:intracellular][GO:0005623:cell][GO:0005737:cytoplasm][GO:0009507:chloroplast][GO:0009534:chloroplast thylakoid][GO:0009535:chloroplast thylakoid membrane][GO:0009536:plastid][GO:0009579:thylakoid][GO:0016020:membrane][GO:0031976:plastid thylakoid][GO:0031984:organelle subcompartment][GO:0034357:photosynthetic membrane][GO:0042651:thylakoid membrane][GO:0…	-	-
CmoCh06G013380	Cmo_Chr06	9947011	9948759	3357	+	CmoCh06G013380	254.634	-1.90265	0.000193964	0.0109933	DOWN	1-aminocyclopropane-1-carboxylate oxidase homolog 1	-	-	Sisymbrium irio|STAT|STAT family protein
CmoCh02G015650	Cmo_Chr02	9044170	9045989	5220	-	CmoCh02G015650	41.0453	-1.9075	3.99e-05	0.00301016	DOWN	geraniol 8-hydroxylase-like	[GO:0005575:cellular_component][GO:0008150:biological_process][GO:0008152:metabolic process][GO:0009058:biosynthetic process][GO:0009719:response to endogenous stimulus][GO:0009725:response to hormone][GO:0009733:response to auxin][GO:0010033:response to organic substance][GO:0016020:membrane][GO:0019748:secondary metabolic process][GO:0042221:response to chemical][GO:0044550:secondary metabolite…	-	Solanum melongena|MYB|MYB family protein
CmoCh12G010820	Cmo_Chr12	9928025	9931182	3324	-	CmoCh12G010820	517.348	-1.91704	4.75e-12	2e-09	DOWN	hypothetical protein	[GO:0005575:cellular_component][GO:0005622:intracellular][GO:0005623:cell][GO:0005737:cytoplasm][GO:0009507:chloroplast][GO:0009536:plastid][GO:0009579:thylakoid][GO:0031977:thylakoid lumen][GO:0043226:organelle][GO:0043227:membrane-bounded organelle][GO:0043229:intracellular organelle][GO:0043231:intracellular membrane-bounded organelle][GO:0044424:intracellular part][GO:0044436:thylakoid part][…	-	Spirodela polyrhiza|HB-other|HB-other family protein
CmoCh11G012230	Cmo_Chr11	7415393	7418779	3609	-	CmoCh11G012230	690.46	-1.92783	0.000175441	0.0101847	DOWN	psbC, RCOM_ORF00030; photosystem II 44 kDa protein	-	[ko00195:Photosynthesis]	Gossypium arboreum|bHLH|bHLH family protein
CmoCh13G007350	Cmo_Chr13	7294508	7300492	8751	-	CmoCh13G007350	484.591	-1.92804	0.00106693	0.0416871	DOWN	cysteine-rich receptor-like protein kinase 25	[GO:0003674:molecular_function][GO:0003824:catalytic activity][GO:0004672:protein kinase activity][GO:0004674:protein serine/threonine kinase activity][GO:0005575:cellular_component][GO:0005623:cell][GO:0005886:plasma membrane][GO:0006464:cellular protein modification process][GO:0006468:protein phosphorylation][GO:0006793:phosphorus metabolic process][GO:0006796:phosphate-containing compound met…	[ko04064:NF-kappa B signaling pathway]	Kalanchoe laxiflora|ERF|ERF family protein
CmoCh03G007000	Cmo_Chr03	6087097	6097291	11484	-	CmoCh03G007000	1139.41	-1.94836	4.78e-06	0.000536122	DOWN	alpha-mannosidase	[GO:0000323:lytic vacuole][GO:0003674:molecular_function][GO:0003824:catalytic activity][GO:0004553:hydrolase activity, hydrolyzing O-glycosyl compounds][GO:0004559:alpha-mannosidase activity][GO:0005575:cellular_component][GO:0005622:intracellular][GO:0005623:cell][GO:0005737:cytoplasm][GO:0005764:lysosome][GO:0005773:vacuole][GO:0005975:carbohydrate metabolic process][GO:0005996:monosaccharide …	[ko00511:Other glycan degradation]	-
CmoCh03G011850	Cmo_Chr03	9257435	9261056	6111	-	CmoCh03G011850	504.952	-1.96608	6.57e-06	0.000707996	DOWN	threonine dehydratase biosynthetic, chloroplastic-like	[GO:0003674:molecular_function][GO:0005488:binding][GO:0005515:protein binding][GO:0005575:cellular_component][GO:0005622:intracellular][GO:0005623:cell][GO:0005737:cytoplasm][GO:0009507:chloroplast][GO:0009536:plastid][GO:0042802:identical protein binding][GO:0043226:organelle][GO:0043227:membrane-bounded organelle][GO:0043229:intracellular organelle][GO:0043231:intracellular membrane-bounded or…	[ko00260:Glycine, serine and threonine metabolism][ko00290:Valine, leucine and isoleucine biosynthesis]	Sisymbrium irio|Trihelix|Trihelix family protein
CmoCh05G002780	Cmo_Chr05	1196725	1198308	2868	-	CmoCh05G002780	831.912	-1.97197	8.7e-08	1.51e-05	DOWN	thioredoxin H5-like	[GO:0003674:molecular_function][GO:0003824:catalytic activity][GO:0004791:thioredoxin-disulfide reductase activity][GO:0004857:enzyme inhibitor activity][GO:0005575:cellular_component][GO:0005622:intracellular][GO:0005623:cell][GO:0005737:cytoplasm][GO:0006810:transport][GO:0006950:response to stress][GO:0006979:response to oxidative stress][GO:0008150:biological_process][GO:0008152:metabolic pro…	-	Azadirachta indica|bHLH|bHLH family protein
CmoCh14G008670	Cmo_Chr14	4581688	4581921	702	-	CmoCh14G008670	71.4089	-1.98626	0.000112254	0.00719447	DOWN	uncharacterized LOC101215398	-	-	-
CmoCh00G000540	Cmo_Chr00	11699010	11701683	5418	+	CmoCh00G000540	3980.29	-1.98836	6.7e-05	0.00463842	DOWN	psbC, N623_p069; photosystem II CP43 chlorophyll apoprotein	-	[ko00195:Photosynthesis]	Gossypium arboreum|bHLH|bHLH family protein
CmoCh03G005600	Cmo_Chr03	5539010	5543784	6183	+	CmoCh03G005600	119.089	-2.00851	0.000207008	0.0115389	DOWN	ATP synthase gamma chain, chloroplastic-like	[GO:0003674:molecular_function][GO:0005575:cellular_component][GO:0005622:intracellular][GO:0005623:cell][GO:0005737:cytoplasm][GO:0006091:generation of precursor metabolites and energy][GO:0006139:nucleobase-containing compound metabolic process][GO:0006163:purine nucleotide metabolic process][GO:0006164:purine nucleotide biosynthetic process][GO:0006725:cellular aromatic compound metabolic proc…	[ko00190:Oxidative phosphorylation][ko00195:Photosynthesis]	-
CmoCh04G024220	Cmo_Chr04	17998411	17998806	1188	-	CmoCh04G024220	51.2756	-2.00924	1.59e-05	0.00145865	DOWN	extensin	-	-	-
CmoCh16G009130	Cmo_Chr16	5507008	5507430	1269	+	CmoCh16G009130	79.5735	-2.012	0.000176872	0.0102152	DOWN	2S albumin-like	[GO:0003674:molecular_function][GO:0005488:binding][GO:0005515:protein binding][GO:0007275:multicellular organism development][GO:0008150:biological_process][GO:0009555:pollen development][GO:0019899:enzyme binding][GO:0019900:kinase binding][GO:0019901:protein kinase binding][GO:0032501:multicellular organismal process][GO:0032502:developmental process][GO:0043424:protein histidine kinase bindin…	-	-
CmoCh08G003010	Cmo_Chr08	1859090	1860718	4215	+	CmoCh08G003010	184.534	-2.02016	0.000281311	0.0146085	DOWN	auxin-induced protein 22D-like	[GO:0008150:biological_process][GO:0009719:response to endogenous stimulus][GO:0009725:response to hormone][GO:0009733:response to auxin][GO:0010033:response to organic substance][GO:0042221:response to chemical][GO:0050896:response to stimulus]	[ko04075:Plant hormone signal transduction]	-
CmoCh09G011010	Cmo_Chr09	6120429	6123283	4554	-	CmoCh09G011010	148.478	-2.02167	6.09e-09	1.43e-06	DOWN	uncharacterized protein C57A10.07	[GO:0003674:molecular_function][GO:0003824:catalytic activity]	-	-
CmoCh00G000680	Cmo_Chr00	15380338	15381197	1512	+	CmoCh00G000680	247.461	-2.02344	0.00104751	0.0412206	DOWN		-	-	-
CmoCh00G001030	Cmo_Chr00	19003845	19018337	6111	-	CmoCh00G001030	860.042	-2.02539	0.000507101	0.023664	DOWN	accD, RCOM_ORF00052; acetyl-CoA carboxylase beta subunit	-	[ko00061:Fatty acid biosynthesis][ko00620:Pyruvate metabolism][ko00640:Propanoate metabolism][ko00720:Carbon fixation pathways in prokaryotes]	Vitis vinifera|C3H|C3H family protein
CmoCh04G020740	Cmo_Chr04	11868409	11871813	2655	+	CmoCh04G020740	133.483	-2.03521	0.000210976	0.0117171	DOWN	ATP synthase subunit a	[GO:0005575:cellular_component][GO:0005622:intracellular][GO:0005623:cell][GO:0005737:cytoplasm][GO:0005739:mitochondrion][GO:0005740:mitochondrial envelope][GO:0005743:mitochondrial inner membrane][GO:0016020:membrane][GO:0019866:organelle inner membrane][GO:0031090:organelle membrane][GO:0031966:mitochondrial membrane][GO:0031967:organelle envelope][GO:0031975:envelope][GO:0043226:organelle][GO…	[ko00190:Oxidative phosphorylation]	-
CmoCh04G011160	Cmo_Chr04	5692143	5694114	3393	+	CmoCh04G011160	26.6969	-2.03914	0.00121381	0.0461505	DOWN	probable S-adenosylmethionine-dependent methyltransferase At5g38100	-	-	Aegilops tauschii|MYB_related|MYB_related family protein
CmoCh05G004680	Cmo_Chr05	2186677	2191051	4104	-	CmoCh05G004680	258.092	-2.04059	1.85e-09	4.85e-07	DOWN	erlin-2-B	-	-	-
CmoCh03G008690	Cmo_Chr03	6785629	6789913	8685	+	CmoCh03G008690	200.375	-2.05217	4.69e-05	0.00346037	DOWN	probable glucan 1,3-beta-glucosidase A	-	-	-
CmoCh11G012440	Cmo_Chr11	7778096	7778644	1647	+	CmoCh11G012440	29.8764	-2.06026	9.41e-05	0.00614792	DOWN	putative invertase inhibitor	[GO:0005575:cellular_component][GO:0005576:extracellular region]	-	-
CmoCh18G000070	Cmo_Chr18	24345	26804	3501	-	CmoCh18G000070	159.243	-2.07206	2.63e-08	5.33e-06	DOWN	PLASMODESMATA CALLOSE-BINDING PROTEIN 3-like	[GO:0001871:obsolete pattern binding][GO:0001872:(1->3)-beta-D-glucan binding][GO:0003674:molecular_function][GO:0003824:catalytic activity][GO:0004553:hydrolase activity, hydrolyzing O-glycosyl compounds][GO:0005488:binding][GO:0005575:cellular_component][GO:0005618:cell wall][GO:0005623:cell][GO:0005886:plasma membrane][GO:0005911:cell-cell junction][GO:0006950:response to stress][GO:0008150:bi…	-	Dorcoceras hygrometricum|C2H2|C2H2 family protein
CmoCh18G002370	Cmo_Chr18	1559926	1562454	4440	-	CmoCh18G002370	381.508	-2.07213	1.24e-06	0.000166314	DOWN	transcription factor bHLH137	-	-	Cucumis melo|bHLH|bHLH family protein
CmoCh11G012240	Cmo_Chr11	7428566	7429719	3312	-	CmoCh11G012240	452.287	-2.07218	0.000501141	0.0234853	DOWN	rps3, CsCp080; 30S ribosomal protein S3	[GO:0000313:organellar ribosome][GO:0000315:organellar large ribosomal subunit][GO:0002181:cytoplasmic translation][GO:0003674:molecular_function][GO:0003735:structural constituent of ribosome][GO:0005198:structural molecule activity][GO:0005575:cellular_component][GO:0005622:intracellular][GO:0005623:cell][GO:0005737:cytoplasm][GO:0005739:mitochondrion][GO:0005759:mitochondrial matrix][GO:000576…	[ko03010:Ribosome]	-
CmoCh20G009000	Cmo_Chr20	4570846	4572831	3405	+	CmoCh20G009000	27.5664	-2.07796	0.000252079	0.0134823	DOWN	2-hydroxyisoflavanone dehydratase-like	-	-	Malus domestica|GRAS|GRAS family protein
CmoCh00G001050	Cmo_Chr00	19018654	19019476	1836	-	CmoCh00G001050	1483.23	-2.08015	0.000432013	0.020603	DOWN	atpA, EucgrC_p005; ATP synthase CF1 alpha subunit	-	[ko00190:Oxidative phosphorylation][ko00195:Photosynthesis]	Oryza nivara|MYB_related|MYB_related family protein
CmoCh15G006560	Cmo_Chr15	3172600	3181912	6426	+	CmoCh15G006560	131.522	-2.08558	7.2e-12	2.88e-09	DOWN	tetratricopeptide repeat protein 33	-	-	Oryza longistaminata|bHLH|bHLH family protein
CmoCh18G001220	Cmo_Chr18	852469	855744	3399	-	CmoCh18G001220	37.9051	-2.11779	0.000164658	0.00971289	DOWN		-	-	-
CmoCh17G008600	Cmo_Chr17	7923294	7925897	4116	-	CmoCh17G008600	47.7223	-2.1199	4.84e-05	0.00352346	DOWN	deSI-like protein At4g17486	-	-	Brassica oleracea|ERF|ERF family protein
CmoCh14G015650	Cmo_Chr14	12496883	12497632	2073	-	CmoCh14G015650	3911.56	-2.12524	9.22e-05	0.00605023	DOWN	MLP-like protein 31	-	-	-
CmoCh10G011100	Cmo_Chr10	6790104	6791033	1647	+	CmoCh10G011100	1474.96	-2.14043	2.9e-05	0.00234298	DOWN	psbD, CsCp026; photosystem II protein D2	-	[ko00195:Photosynthesis]	-
CmoCh19G005570	Cmo_Chr19	6415121	6415659	1077	+	CmoCh19G005570	197.171	-2.1498	2.23e-05	0.00190158	DOWN		-	-	-
CmoCh15G005670	Cmo_Chr15	2703108	2705398	4338	-	CmoCh15G005670	110.794	-2.15168	1.41e-06	0.000184646	DOWN	uncharacterized oxidoreductase At4g09670	[GO:0005575:cellular_component][GO:0005622:intracellular][GO:0005623:cell][GO:0005737:cytoplasm][GO:0005829:cytosol][GO:0044424:intracellular part][GO:0044444:cytoplasmic part][GO:0044464:cell part]	-	-
CmoCh17G006090	Cmo_Chr17	6458719	6461066	6015	-	CmoCh17G006090	41.985	-2.15654	2.13e-05	0.00184065	DOWN	uncharacterized LOC101216166	-	-	-
CmoCh18G008670	Cmo_Chr18	9985161	9989423	3165	+	CmoCh18G008670	356.248	-2.19039	3.63e-12	1.58e-09	DOWN	F-box protein SKIP5	-	-	Brassica oleracea|SRS|SRS family protein
CmoCh20G009420	Cmo_Chr20	4914597	4921105	14070	+	CmoCh20G009420	314.135	-2.19787	4.34e-11	1.51e-08	DOWN	PDR12; pleiotropic drug resistance protein 1	-	-	Raphanus sativus|MYB_related|MYB_related family protein
CmoCh00G000400	Cmo_Chr00	6361264	6363888	2661	-	CmoCh00G000400	1328.78	-2.2071	0.000216423	0.0119323	DOWN	ccsA, ycf5, CsCp104; cytochrome c biogenesis protein	[GO:0005575:cellular_component][GO:0005622:intracellular][GO:0005623:cell][GO:0005737:cytoplasm][GO:0006810:transport][GO:0008150:biological_process][GO:0008152:metabolic process][GO:0009536:plastid][GO:0015886:heme transport][GO:0043226:organelle][GO:0043227:membrane-bounded organelle][GO:0043229:intracellular organelle][GO:0043231:intracellular membrane-bounded organelle][GO:0044424:intracellul…	-	-
CmoCh01G006240	Cmo_Chr01	3220144	3221588	2502	-	CmoCh01G006240	30.3942	-2.21431	6.16e-05	0.00432946	DOWN		-	-	-
CmoCh12G000150	Cmo_Chr12	89428	95473	6612	+	CmoCh12G000150	237.675	-2.23317	1.85e-05	0.0016351	DOWN	hypothetical protein	-	-	-
CmoCh12G006270	Cmo_Chr12	3922322	3924506	3378	-	CmoCh12G006270	78.9792	-2.23495	8.95e-05	0.00592811	DOWN	protein CUP-SHAPED COTYLEDON 3	-	-	Citrullus lanatus|NAC|NAC family protein
CmoCh14G010990	Cmo_Chr14	7104973	7107213	5166	+	CmoCh14G010990	352.751	-2.23612	0.000159833	0.0094676	DOWN	uncharacterized LOC102608211	-	[ko00195:Photosynthesis]	Gossypium arboreum|bHLH|bHLH family protein
CmoCh14G019080	Cmo_Chr14	14206638	14209727	2244	+	CmoCh14G019080	442.542	-2.24065	7.62e-11	2.46e-08	DOWN	uncharacterized LOC101220252	-	-	-
CmoCh12G013020	Cmo_Chr12	11447695	11448315	1863	+	CmoCh12G013020	70.0443	-2.24621	7.74e-06	0.000808074	DOWN	uncharacterized LOC101210555	-	-	-
CmoCh02G001510	Cmo_Chr02	740367	743752	3003	+	CmoCh02G001510	52.667	-2.26584	0.000290822	0.0150766	DOWN	transcription factor ILR3	-	-	Cucumis melo|bHLH|bHLH family protein
CmoCh11G012190	Cmo_Chr11	7407054	7408427	792	+	CmoCh11G012190	142.627	-2.27356	0.000981027	0.0393175	DOWN	ycf3, FvH4_C0036; photosystem I assembly protein ycf3	-	-	-
CmoCh16G010770	Cmo_Chr16	7612189	7616306	2352	+	CmoCh16G010770	25.7559	-2.27631	0.000301353	0.0155166	DOWN	uncharacterized protein ycf49	-	-	-
CmoCh13G000820	Cmo_Chr13	498641	501057	3234	-	CmoCh13G000820	233.228	-2.2864	2.89e-21	4.4e-18	DOWN	uncharacterized LOC101221969	-	-	-
CmoCh00G000890	Cmo_Chr00	17216214	17217081	2241	+	CmoCh00G000890	29.0525	-2.28686	0.000113808	0.0072634	DOWN	rp15, GlmaxMp07; ribosomal protein subunit L5	-	-	-
CmoCh07G004330	Cmo_Chr07	1988935	1989942	1242	+	CmoCh07G004330	38.3817	-2.29859	1.91e-06	0.000239269	DOWN	transcription initiation factor TFIID subunit 14b	[GO:0000123:histone acetyltransferase complex][GO:0005575:cellular_component][GO:0005622:intracellular][GO:0005623:cell][GO:0005634:nucleus][GO:0005654:nucleoplasm][GO:0006325:chromatin organization][GO:0006464:cellular protein modification process][GO:0006473:protein acetylation][GO:0006475:internal protein amino acid acetylation][GO:0006807:nitrogen compound metabolic process][GO:0006996:organe…	-	-
CmoCh11G012170	Cmo_Chr11	7377901	7378359	711	-	CmoCh11G012170	1421.21	-2.29919	0.0003809	0.0186635	DOWN		-	-	-
CmoCh01G007120	Cmo_Chr01	3654001	3656554	4248	+	CmoCh01G007120	18.086	-2.35224	0.00085815	0.0356631	DOWN	protein CHUP1, chloroplastic	-	-	Thellungiella parvula|MYB_related|MYB_related family protein
CmoCh06G013550	Cmo_Chr06	10032032	10033616	3711	-	CmoCh06G013550	130.047	-2.3736	0.000133427	0.00823708	DOWN	auxin-responsive protein IAA14	[GO:0001101:response to acid chemical][GO:0003674:molecular_function][GO:0003700:DNA-binding transcription factor activity][GO:0005488:binding][GO:0005515:protein binding][GO:0005575:cellular_component][GO:0005622:intracellular][GO:0005623:cell][GO:0005634:nucleus][GO:0006355:regulation of transcription, DNA-templated][GO:0006950:response to stress][GO:0007154:cell communication][GO:0007165:signa…	[ko04075:Plant hormone signal transduction]	-
CmoCh05G003120	Cmo_Chr05	1379438	1382805	5181	-	CmoCh05G003120	104.964	-2.38017	7.32e-06	0.000771957	DOWN	tubulin beta chain	[GO:0000902:cell morphogenesis][GO:0003674:molecular_function][GO:0005198:structural molecule activity][GO:0005200:structural constituent of cytoskeleton][GO:0005575:cellular_component][GO:0005618:cell wall][GO:0005622:intracellular][GO:0005623:cell][GO:0005737:cytoplasm][GO:0005773:vacuole][GO:0005774:vacuolar membrane][GO:0005856:cytoskeleton][GO:0005886:plasma membrane][GO:0006996:organelle or…	[ko04145:Phagosome][ko04540:Gap junction]	Oryza longistaminata|NAC|NAC family protein
CmoCh05G013850	Cmo_Chr05	10707976	10709389	2223	-	CmoCh05G013850	460.971	-2.38343	0.000727703	0.0314465	DOWN	inositol oxygenase 2	[GO:0003674:molecular_function][GO:0003824:catalytic activity][GO:0008150:biological_process][GO:0008152:metabolic process][GO:0016491:oxidoreductase activity][GO:0016701:oxidoreductase activity, acting on single donors with incorporation of molecular oxygen][GO:0050113:inositol oxygenase activity][GO:0055114:oxidation-reduction process]	[ko00053:Ascorbate and aldarate metabolism][ko00562:Inositol phosphate metabolism]	-
CmoCh17G008310	Cmo_Chr17	7787394	7791521	5211	+	CmoCh17G008310	416.29	-2.38737	0.000879588	0.0363057	DOWN		-	-	-
CmoCh02G014640	Cmo_Chr02	8603746	8606933	5583	+	CmoCh02G014640	16.541	-2.4194	0.00115118	0.0443804	DOWN	uncharacterized LOC101214810	-	-	Sisymbrium irio|HSF|HSF family protein
CmoCh15G008700	Cmo_Chr15	4423302	4424713	3312	+	CmoCh15G008700	36.759	-2.45357	0.000668422	0.0297306	DOWN	protein STRICTOSIDINE SYNTHASE-LIKE 10	[GO:0005575:cellular_component][GO:0005622:intracellular][GO:0005623:cell][GO:0005737:cytoplasm][GO:0005773:vacuole][GO:0043226:organelle][GO:0043227:membrane-bounded organelle][GO:0043229:intracellular organelle][GO:0043231:intracellular membrane-bounded organelle][GO:0044424:intracellular part][GO:0044444:cytoplasmic part][GO:0044464:cell part]	-	Theobroma cacao|FAR1|FAR1 family protein
CmoCh08G009320	Cmo_Chr08	6065981	6069051	6444	-	CmoCh08G009320	17.6431	-2.50781	0.00013878	0.00846585	DOWN	pentatricopeptide repeat-containing protein At1g04840	[GO:0003674:molecular_function][GO:0003676:nucleic acid binding][GO:0003723:RNA binding][GO:0003824:catalytic activity][GO:0004518:nuclease activity][GO:0004519:endonuclease activity][GO:0005488:binding][GO:0005575:cellular_component][GO:0005622:intracellular][GO:0005623:cell][GO:0006139:nucleobase-containing compound metabolic process][GO:0006725:cellular aromatic compound metabolic process][GO:…	-	Malus domestica|Nin-like|Nin-like family protein
CmoCh07G004610	Cmo_Chr07	2101977	2105046	1476	-	CmoCh07G004610	27.6569	-2.53253	4.74e-05	0.00347664	DOWN		[GO:0003674:molecular_function][GO:0005215:transporter activity][GO:0005575:cellular_component][GO:0005622:intracellular][GO:0005623:cell][GO:0005737:cytoplasm][GO:0006810:transport][GO:0006811:ion transport][GO:0006820:anion transport][GO:0006839:mitochondrial transport][GO:0006862:nucleotide transport][GO:0008150:biological_process][GO:0008509:anion transmembrane transporter activity][GO:000851…	-	-
CmoCh00G000880	Cmo_Chr00	17215273	17215689	1251	+	CmoCh00G000880	18.1271	-2.54603	0.00120314	0.0458597	DOWN	orf192, DP_071; orf192	-	-	-
CmoCh07G000990	Cmo_Chr07	583976	584453	927	+	CmoCh07G000990	36.7357	-2.55321	0.000404816	0.0195827	DOWN		-	-	-
CmoCh04G011490	Cmo_Chr04	5867115	5869464	3594	-	CmoCh04G011490	457.943	-2.55703	9.13e-09	2.02e-06	DOWN	putative sodium-coupled neutral amino acid transporter 11	[GO:0003333:amino acid transmembrane transport][GO:0003674:molecular_function][GO:0005215:transporter activity][GO:0005342:organic acid transmembrane transporter activity][GO:0005575:cellular_component][GO:0005622:intracellular][GO:0005623:cell][GO:0005737:cytoplasm][GO:0005773:vacuole][GO:0005774:vacuolar membrane][GO:0006810:transport][GO:0006811:ion transport][GO:0006820:anion transport][GO:00…	-	-
CmoCh05G002800	Cmo_Chr05	1203071	1205816	4368	-	CmoCh05G002800	241.857	-2.57347	5.66e-05	0.00404365	DOWN	protein WALLS ARE THIN 1	[GO:0000325:plant-type vacuole][GO:0000902:cell morphogenesis][GO:0003674:molecular_function][GO:0005215:transporter activity][GO:0005575:cellular_component][GO:0005622:intracellular][GO:0005623:cell][GO:0005737:cytoplasm][GO:0005773:vacuole][GO:0005774:vacuolar membrane][GO:0005886:plasma membrane][GO:0005887:integral component of plasma membrane][GO:0005938:cell cortex][GO:0006521:regulation of…	-	Glycine max|ERF|ERF family protein
CmoCh11G012200	Cmo_Chr11	7409194	7409782	1665	+	CmoCh11G012200	1455.29	-2.5769	5.11e-07	7.54e-05	DOWN	psaA, CsCp034; PSI P700 apoprotein A1	-	[ko00195:Photosynthesis]	-
CmoCh11G012220	Cmo_Chr11	7412002	7413754	4716	+	CmoCh11G012220	2836.28	-2.58546	8.58e-08	1.5e-05	DOWN	psaB, CsCp033; PSI P700 apoprotein A2	[GO:0005575:cellular_component][GO:0005622:intracellular][GO:0005623:cell][GO:0005737:cytoplasm][GO:0009507:chloroplast][GO:0009526:plastid envelope][GO:0009532:plastid stroma][GO:0009534:chloroplast thylakoid][GO:0009535:chloroplast thylakoid membrane][GO:0009536:plastid][GO:0009570:chloroplast stroma][GO:0009579:thylakoid][GO:0009941:chloroplast envelope][GO:0010287:plastoglobule][GO:0016020:me…	[ko00195:Photosynthesis]	Arachis ipaensis|FAR1|FAR1 family protein
CmoCh18G005300	Cmo_Chr18	3920590	3922848	2763	+	CmoCh18G005300	248.717	-2.60867	2.79e-08	5.51e-06	DOWN	protein PHLOEM PROTEIN 2-LIKE A9-like	-	-	-
CmoCh00G000560	Cmo_Chr00	11705385	11705895	1386	-	CmoCh00G000560	693.694	-2.61305	4.72e-07	7.14e-05	DOWN	psaA, CisiCp021; photosystem I P700 chlorophyll a apoprotein A1	-	[ko00195:Photosynthesis]	Arachis ipaensis|WRKY|WRKY family protein
CmoCh00G000900	Cmo_Chr00	17218005	17218871	2124	+	CmoCh00G000900	14.274	-2.63312	0.000443834	0.0211298	DOWN	cob, CusaM_p07; apocytochrome b	-	[ko00190:Oxidative phosphorylation][ko02020:Two-component system]	-
CmoCh00G001650	Cmo_Chr00	28307647	28308959	3582	+	CmoCh00G001650	330.979	-2.63665	7.01e-05	0.00482854	DOWN	uncharacterized LOC107178872	-	-	-
CmoCh18G009800	Cmo_Chr18	10794699	10795977	1914	-	CmoCh18G009800	44.0358	-2.65224	0.000171745	0.0100143	DOWN	heavy metal-associated isoprenylated plant protein 26	-	-	-
CmoCh18G006920	Cmo_Chr18	8802403	8803881	2310	-	CmoCh18G006920	197.539	-2.66421	0.00066828	0.0297306	DOWN	putative caffeoyl-CoA O-methyltransferase At1g67980	[GO:0003674:molecular_function][GO:0003824:catalytic activity][GO:0005488:binding][GO:0005575:cellular_component][GO:0005622:intracellular][GO:0005623:cell][GO:0005737:cytoplasm][GO:0008150:biological_process][GO:0008152:metabolic process][GO:0008168:methyltransferase activity][GO:0008171:O-methyltransferase activity][GO:0009058:biosynthetic process][GO:0009718:anthocyanin-containing compound bio…	[ko00360:Phenylalanine metabolism][ko00940:Phenylpropanoid biosynthesis][ko00941:Flavonoid biosynthesis][ko00945:Stilbenoid, diarylheptanoid and gingerol biosynthesis]	Oryza nivara|ERF|ERF family protein
CmoCh13G009440	Cmo_Chr13	8257965	8259518	4662	+	CmoCh13G009440	992.263	-2.66625	4.94e-06	0.000549581	DOWN	putative cell division cycle ATPase	[GO:0003674:molecular_function][GO:0003824:catalytic activity][GO:0005215:transporter activity][GO:0005575:cellular_component][GO:0005622:intracellular][GO:0005623:cell][GO:0005737:cytoplasm][GO:0005739:mitochondrion][GO:0005740:mitochondrial envelope][GO:0005743:mitochondrial inner membrane][GO:0006810:transport][GO:0006996:organelle organization][GO:0007005:mitochondrion organization][GO:000810…	-	Zoysia matrella|NAC|NAC family protein
CmoCh00G000550	Cmo_Chr00	11702739	11705359	6489	-	CmoCh00G000550	3632.36	-2.66768	2.29e-07	3.71e-05	DOWN	psaB, CsCp033; PSI P700 apoprotein A2	[GO:0003674:molecular_function][GO:0005488:binding][GO:0005575:cellular_component][GO:0005622:intracellular][GO:0005623:cell][GO:0009579:thylakoid][GO:0016168:chlorophyll binding][GO:0043167:ion binding][GO:0043168:anion binding][GO:0044424:intracellular part][GO:0044464:cell part][GO:0046906:tetrapyrrole binding][GO:0048037:cofactor binding][GO:0097159:organic cyclic compound binding][GO:1901363…	[ko00195:Photosynthesis]	Arachis ipaensis|FAR1|FAR1 family protein
CmoCh11G012210	Cmo_Chr11	7409891	7411976	4995	+	CmoCh11G012210	2735.15	-2.67507	2.07e-07	3.48e-05	DOWN	psaA, ViviCp021; photosystem I P700 apoprotein A1	[GO:0005575:cellular_component][GO:0005622:intracellular][GO:0005623:cell][GO:0005737:cytoplasm][GO:0008150:biological_process][GO:0008152:metabolic process][GO:0009507:chloroplast][GO:0009526:plastid envelope][GO:0009532:plastid stroma][GO:0009534:chloroplast thylakoid][GO:0009535:chloroplast thylakoid membrane][GO:0009536:plastid][GO:0009570:chloroplast stroma][GO:0009579:thylakoid][GO:0009941:…	[ko00195:Photosynthesis]	Medicago truncatula|WOX|WOX family protein
CmoCh13G003010	Cmo_Chr13	3259731	3263244	4635	+	CmoCh13G003010	15.6946	-2.70743	0.000595837	0.0271378	DOWN	rps3, NnMt_P43, BFS39_gp18; ribosomal protein S3	-	[ko03010:Ribosome]	Malus domestica|AP2|AP2 family protein
CmoCh13G000830	Cmo_Chr13	500814	502889	1080	+	CmoCh13G000830	16.6185	-2.71627	0.000344786	0.0173702	DOWN		-	-	-
CmoCh20G000670	Cmo_Chr20	367654	369552	3816	+	CmoCh20G000670	96.7934	-2.78442	0.000203395	0.0114213	DOWN	linoleate 13S-lipoxygenase 2-1, chloroplastic-like	[GO:0003674:molecular_function][GO:0003824:catalytic activity][GO:0005575:cellular_component][GO:0005622:intracellular][GO:0005623:cell][GO:0005737:cytoplasm][GO:0006082:organic acid metabolic process][GO:0006629:lipid metabolic process][GO:0006631:fatty acid metabolic process][GO:0006690:icosanoid metabolic process][GO:0008150:biological_process][GO:0008152:metabolic process][GO:0009507:chloropl…	[ko00591:Linoleic acid metabolism][ko00592:alpha-Linolenic acid metabolism]	Linum usitatissimum|NF-YA|NF-YA family protein
CmoCh19G003740	Cmo_Chr19	3551346	3562604	2754	-	CmoCh19G003740	91.0067	-2.81226	1.69e-05	0.00152625	DOWN	nad1, GlmaxMp20; NADH dehydrogenase subunit 1	-	[ko00190:Oxidative phosphorylation]	-
CmoCh01G011470	Cmo_Chr01	9406608	9416026	8310	+	CmoCh01G011470	28.3202	-2.82037	2.2e-06	0.000270331	DOWN	sodium/hydrogen exchanger 4	[GO:0003674:molecular_function][GO:0005215:transporter activity][GO:0005451:monovalent cation:proton antiporter activity][GO:0005575:cellular_component][GO:0005623:cell][GO:0005886:plasma membrane][GO:0006810:transport][GO:0006811:ion transport][GO:0006812:cation transport][GO:0006813:potassium ion transport][GO:0006814:sodium ion transport][GO:0006873:cellular ion homeostasis][GO:0006885:regulat…	-	-
CmoCh03G006740	Cmo_Chr03	5981770	5983684	5055	+	CmoCh03G006740	188.521	-2.82817	8.96e-05	0.00592811	DOWN	ammonium transporter 3 member 3-like	-	-	Daucus carota|B3|B3 family protein
CmoCh13G003020	Cmo_Chr13	3263311	3263953	1908	+	CmoCh13G003020	17.4652	-2.84996	0.00101416	0.0403792	DOWN	rpl16, ViviM_p062; ribosomal protein L16	-	[ko03010:Ribosome]	-
CmoCh14G011020	Cmo_Chr14	7279798	7286869	2394	+	CmoCh14G011020	13.6056	-2.86972	0.0005224	0.024266	DOWN		-	-	-
CmoCh12G007920	Cmo_Chr12	6621127	6621978	2448	+	CmoCh12G007920	14.9849	-2.87172	7.13e-05	0.00488992	DOWN	rps3, NnMt_P43, BFS39_gp18; ribosomal protein S3	-	[ko03010:Ribosome]	-
CmoCh11G008780	Cmo_Chr11	4499418	4501333	792	+	CmoCh11G008780	73.7849	-2.8768	3.05e-09	7.73e-07	DOWN		-	-	-
CmoCh07G001960	Cmo_Chr07	1006614	1008464	4206	-	CmoCh07G001960	1519.31	-2.88636	8.71e-09	1.96e-06	DOWN	GDSL esterase/lipase At1g28570-like	[GO:0005575:cellular_component][GO:0005618:cell wall][GO:0005622:intracellular][GO:0005623:cell][GO:0005737:cytoplasm][GO:0005773:vacuole][GO:0030312:external encapsulating structure][GO:0043226:organelle][GO:0043227:membrane-bounded organelle][GO:0043229:intracellular organelle][GO:0043231:intracellular membrane-bounded organelle][GO:0044424:intracellular part][GO:0044444:cytoplasmic part][GO:00…	-	Solanum pennellii|B3|B3 family protein
CmoCh01G019450	Cmo_Chr01	13850210	13852988	1002	+	CmoCh01G019450	28.3337	-2.9236	9.9e-05	0.0064285	DOWN		-	-	-
CmoCh03G005340	Cmo_Chr03	5436193	5439999	8184	-	CmoCh03G005340	119.831	-2.92776	2.21e-07	3.66e-05	DOWN	putative receptor-like protein kinase At4g00960	-	[ko04064:NF-kappa B signaling pathway]	Kalanchoe laxiflora|ERF|ERF family protein
CmoCh12G006200	Cmo_Chr12	3885391	3887085	5085	-	CmoCh12G006200	50.0929	-2.93623	0.000300824	0.0155157	DOWN	UPF0392 protein At1g27200	-	-	-
CmoCh10G012140	Cmo_Chr10	11889600	11891907	1515	+	CmoCh10G012140	32.4389	-2.96998	4.65e-06	0.000524974	DOWN		-	-	-
CmoCh18G000120	Cmo_Chr18	46937	48743	2814	+	CmoCh18G000120	84.3025	-3.01066	1.3e-13	7.18e-11	DOWN		-	-	-
CmoCh09G010280	Cmo_Chr09	5496998	5500165	5265	+	CmoCh09G010280	52.3818	-3.03545	1.23e-05	0.00116662	DOWN	E3 ubiquitin-protein ligase At4g11680-like	-	-	Dianthus caryophyllus|G2-like|G2-like family protein
CmoCh18G008140	Cmo_Chr18	9569334	9574623	3678	+	CmoCh18G008140	12.2777	-3.06662	0.000275661	0.0143843	DOWN	FAD synthetase 2, chloroplastic-like	[GO:0003674:molecular_function][GO:0003824:catalytic activity][GO:0003919:FMN adenylyltransferase activity][GO:0005575:cellular_component][GO:0005622:intracellular][GO:0005623:cell][GO:0005737:cytoplasm][GO:0006139:nucleobase-containing compound metabolic process][GO:0006725:cellular aromatic compound metabolic process][GO:0006732:coenzyme metabolic process][GO:0006747:FAD biosynthetic process][G…	-	-
CmoCh04G017710	Cmo_Chr04	8937928	8939107	2958	-	CmoCh04G017710	123.556	-3.07764	1.19e-12	5.55e-10	DOWN	hypothetical protein	-	-	-
CmoCh00G000780	Cmo_Chr00	16344321	16348877	12987	+	CmoCh00G000780	23.6673	-3.11248	0.000264046	0.0139344	DOWN	uncharacterized LOC104451992	-	-	Solanum pennellii|NF-YA|NF-YA family protein
CmoCh00G000710	Cmo_Chr00	15853032	15854338	3735	+	CmoCh00G000710	31.8431	-3.1356	2.92e-08	5.73e-06	DOWN	atp1, RCOM_Mp35; ATP synthase F1 subunit 1	[GO:0005575:cellular_component][GO:0005622:intracellular][GO:0005623:cell][GO:0005737:cytoplasm][GO:0005739:mitochondrion][GO:0005740:mitochondrial envelope][GO:0005743:mitochondrial inner membrane][GO:0016020:membrane][GO:0019866:organelle inner membrane][GO:0031090:organelle membrane][GO:0031966:mitochondrial membrane][GO:0031967:organelle envelope][GO:0031975:envelope][GO:0043226:organelle][GO…	[ko00190:Oxidative phosphorylation]	Oryza nivara|MYB_related|MYB_related family protein
CmoCh05G007750	Cmo_Chr05	4409439	4416769	6078	+	CmoCh05G007750	46.325	-3.14756	0.000150995	0.00902966	DOWN	protein BONZAI 3	[GO:0005575:cellular_component][GO:0005623:cell][GO:0005886:plasma membrane][GO:0008150:biological_process][GO:0009987:cellular process][GO:0010118:stomatal movement][GO:0010941:regulation of cell death][GO:0016020:membrane][GO:0044464:cell part][GO:0048519:negative regulation of biological process][GO:0048523:negative regulation of cellular process][GO:0050789:regulation of biological process][G…	-	Actinidia chinensis|ERF|ERF family protein
CmoCh11G009910	Cmo_Chr11	5295656	5299758	3423	-	CmoCh11G009910	174.386	-3.15604	1.24e-05	0.00117005	DOWN	probable low-specificity L-threonine aldolase 1	[GO:0001505:regulation of neurotransmitter levels][GO:0003674:molecular_function][GO:0003824:catalytic activity][GO:0004793:threonine aldolase activity][GO:0005575:cellular_component][GO:0005622:intracellular][GO:0005623:cell][GO:0005737:cytoplasm][GO:0005829:cytosol][GO:0006082:organic acid metabolic process][GO:0006520:cellular amino acid metabolic process][GO:0006544:glycine metabolic process]…	[ko00260:Glycine, serine and threonine metabolism]	Gossypium hirsutum|MYB|MYB family protein
CmoCh19G002420	Cmo_Chr19	1708191	1713903	1242	+	CmoCh19G002420	74.9983	-3.17111	5.41e-07	7.86e-05	DOWN	hypothetical protein	-	-	-
CmoCh01G000970	Cmo_Chr01	440326	444205	7509	+	CmoCh01G000970	251.782	-3.23908	6.59e-18	5.72e-15	DOWN	lysM domain receptor-like kinase 3	[GO:0001101:response to acid chemical][GO:0002376:immune system process][GO:0003674:molecular_function][GO:0003824:catalytic activity][GO:0004672:protein kinase activity][GO:0004674:protein serine/threonine kinase activity][GO:0004675:transmembrane receptor protein serine/threonine kinase activity][GO:0004888:transmembrane signaling receptor activity][GO:0005488:binding][GO:0005515:protein bindin…	-	Fragaria vesca|bHLH|bHLH family protein
CmoCh18G013350	Cmo_Chr18	12659717	12663368	6450	+	CmoCh18G013350	105.742	-3.25823	2.51e-10	7.34e-08	DOWN	cyclic nucleotide-gated ion channel 1-like	[GO:0005575:cellular_component][GO:0005623:cell][GO:0005886:plasma membrane][GO:0005887:integral component of plasma membrane][GO:0008150:biological_process][GO:0016020:membrane][GO:0016021:integral component of membrane][GO:0031224:intrinsic component of membrane][GO:0031226:intrinsic component of plasma membrane][GO:0042391:regulation of membrane potential][GO:0044425:membrane part][GO:0044459:…	[ko04626:Plant-pathogen interaction]	Amaranthus hypochondriacus|bHLH|bHLH family protein
CmoCh17G002720	Cmo_Chr17	1626656	1632298	5532	+	CmoCh17G002720	13.8522	-3.294	0.000710417	0.0308311	DOWN	AP-5 complex subunit mu	-	-	-
CmoCh07G004320	Cmo_Chr07	1986769	1987528	1359	+	CmoCh07G004320	10.8501	-3.3095	0.000242272	0.0130496	DOWN	transcription initiation factor TFIID subunit 14b	[GO:0000123:histone acetyltransferase complex][GO:0005575:cellular_component][GO:0005622:intracellular][GO:0005623:cell][GO:0005634:nucleus][GO:0005654:nucleoplasm][GO:0006325:chromatin organization][GO:0006464:cellular protein modification process][GO:0006473:protein acetylation][GO:0006475:internal protein amino acid acetylation][GO:0006807:nitrogen compound metabolic process][GO:0006996:organe…	-	-
CmoCh13G004340	Cmo_Chr13	5431018	5432120	2727	+	CmoCh13G004340	51.9318	-3.32982	7.2e-05	0.00491565	DOWN	uncharacterized protein PHLOEM PROTEIN 2-LIKE A4	[GO:0003674:molecular_function][GO:0005488:binding][GO:0005515:protein binding][GO:0008150:biological_process][GO:0009605:response to external stimulus][GO:0009607:response to biotic stimulus][GO:0009625:response to insect][GO:0030246:carbohydrate binding][GO:0043207:response to external biotic stimulus][GO:0043394:proteoglycan binding][GO:0050896:response to stimulus][GO:0051704:multi-organism p…	-	-
CmoCh09G006780	Cmo_Chr09	3368556	3371715	3339	-	CmoCh09G006780	31.3044	-3.34899	1.67e-05	0.00151037	DOWN	cytochrome P450 CYP72A219	-	-	Brachypodium distachyon|bHLH|bHLH family protein
CmoCh14G009640	Cmo_Chr14	5141875	5144991	3102	-	CmoCh14G009640	12.7798	-3.35659	0.000228429	0.0125035	DOWN	flowering time control protein FCA	-	-	-
CmoCh07G004640	Cmo_Chr07	2122300	2130300	9957	-	CmoCh07G004640	21.062	-3.38978	0.00022788	0.012496	DOWN	phosphatidylinositol/phosphatidylcholine transfer protein SFH12	[GO:0000003:reproduction][GO:0000226:microtubule cytoskeleton organization][GO:0003006:developmental process involved in reproduction][GO:0003674:molecular_function][GO:0005215:transporter activity][GO:0005319:lipid transporter activity][GO:0005548:phospholipid transporter activity][GO:0005575:cellular_component][GO:0005622:intracellular][GO:0005623:cell][GO:0005628:prospore membrane][GO:0005634:…	-	Fragaria vesca|bHLH|bHLH family protein
CmoCh05G001500	Cmo_Chr05	657611	659672	3759	-	CmoCh05G001500	167.338	-3.42145	1.67e-17	1.41e-14	DOWN	PXMP2/4 family protein 4	[GO:0005575:cellular_component][GO:0005622:intracellular][GO:0005623:cell][GO:0005737:cytoplasm][GO:0044424:intracellular part][GO:0044464:cell part]	[ko04146:Peroxisome]	-
CmoCh12G007480	Cmo_Chr12	5854766	5855967	1683	-	CmoCh12G007480	13.3028	-3.43294	0.000199943	0.0112901	DOWN	rps10, NnMt_P35, BFS39_gp32; ribosomal protein S10	-	[ko03010:Ribosome]	-
CmoCh04G012710	Cmo_Chr04	6450155	6453200	4614	+	CmoCh04G012710	166.728	-3.52547	8.01e-21	1.06e-17	DOWN	WAT1-related protein At2g39510-like	[GO:0000003:reproduction][GO:0001504:neurotransmitter uptake][GO:0001505:regulation of neurotransmitter levels][GO:0003006:developmental process involved in reproduction][GO:0003333:amino acid transmembrane transport][GO:0003674:molecular_function][GO:0005215:transporter activity][GO:0005342:organic acid transmembrane transporter activity][GO:0005575:cellular_component][GO:0005622:intracellular][…	-	Nelumbo nucifera|GRAS|GRAS family protein
CmoCh15G010570	Cmo_Chr15	6880424	6881454	1242	+	CmoCh15G010570	35.9461	-3.56583	1.23e-08	2.65e-06	DOWN		-	-	-
CmoCh17G004740	Cmo_Chr17	3472249	3474585	3705	-	CmoCh17G004740	14.7999	-3.56704	0.000925468	0.0375364	DOWN	uncharacterized LOC101216403	-	-	-
CmoCh11G013280	Cmo_Chr11	9170165	9171607	4329	-	CmoCh11G013280	170.44	-3.57442	3.87e-23	7.84e-20	DOWN	HPL, HPL1; allene oxide synthase, chloroplastic-like	[GO:0003674:molecular_function][GO:0003824:catalytic activity][GO:0004497:monooxygenase activity][GO:0006629:lipid metabolic process][GO:0008150:biological_process][GO:0008152:metabolic process][GO:0008202:steroid metabolic process][GO:0016125:sterol metabolic process][GO:0016491:oxidoreductase activity][GO:0044238:primary metabolic process][GO:0055114:oxidation-reduction process][GO:0071704:orga…	[ko00592:alpha-Linolenic acid metabolism]	-
CmoCh16G012320	Cmo_Chr16	8827268	8829594	1179	+	CmoCh16G012320	12.7345	-3.58869	0.000146116	0.00877242	DOWN		-	-	-
CmoCh19G001460	Cmo_Chr19	807230	808925	4770	+	CmoCh19G001460	585.055	-3.62106	7.12e-22	1.2e-18	DOWN	geraniol 8-hydroxylase-like	[GO:0003674:molecular_function][GO:0003824:catalytic activity][GO:0004497:monooxygenase activity][GO:0005575:cellular_component][GO:0008150:biological_process][GO:0008152:metabolic process][GO:0009058:biosynthetic process][GO:0016020:membrane][GO:0016491:oxidoreductase activity][GO:0016705:oxidoreductase activity, acting on paired donors, with incorporation or reduction of molecular oxygen][GO:00…	-	Solanum melongena|MYB|MYB family protein
CmoCh15G010600	Cmo_Chr15	6883982	6884434	1359	+	CmoCh15G010600	4577.25	-3.73066	2.7e-08	5.39e-06	DOWN	uncharacterized LOC106795708	-	-	-
CmoCh10G010000	Cmo_Chr10	5158082	5165218	5670	-	CmoCh10G010000	54.0904	-3.73273	1.18e-05	0.00112822	DOWN	beta-glucosidase 12-like	[GO:0003674:molecular_function][GO:0003824:catalytic activity][GO:0004553:hydrolase activity, hydrolyzing O-glycosyl compounds][GO:0008150:biological_process][GO:0008152:metabolic process][GO:0008422:beta-glucosidase activity][GO:0015926:glucosidase activity][GO:0016787:hydrolase activity][GO:0016798:hydrolase activity, acting on glycosyl bonds][GO:0071704:organic substance metabolic process][GO:…	[ko00460:Cyanoamino acid metabolism][ko00500:Starch and sucrose metabolism][ko00940:Phenylpropanoid biosynthesis]	Sisymbrium irio|NF-YC|NF-YC family protein
CmoCh20G000660	Cmo_Chr20	365183	367626	5649	+	CmoCh20G000660	62.7409	-3.88391	1.1e-08	2.4e-06	DOWN	linoleate 13S-lipoxygenase 2-1, chloroplastic-like	[GO:0003674:molecular_function][GO:0003824:catalytic activity][GO:0005575:cellular_component][GO:0005622:intracellular][GO:0005623:cell][GO:0005737:cytoplasm][GO:0006082:organic acid metabolic process][GO:0006629:lipid metabolic process][GO:0006631:fatty acid metabolic process][GO:0006690:icosanoid metabolic process][GO:0008150:biological_process][GO:0008152:metabolic process][GO:0009507:chloropl…	[ko00591:Linoleic acid metabolism][ko00592:alpha-Linolenic acid metabolism]	Linum usitatissimum|NF-YA|NF-YA family protein
CmoCh04G024250	Cmo_Chr04	18014874	18015527	1962	+	CmoCh04G024250	20.7234	-3.89571	1.55e-05	0.00143686	DOWN	uncharacterized LOC105435499	-	-	-
CmoCh11G012400	Cmo_Chr11	7746188	7748240	1815	-	CmoCh11G012400	10.6973	-3.93069	0.000143305	0.00863781	DOWN	26S protease regulatory subunit 6A homolog	-	[ko03050:Proteasome]	-
CmoCh14G010080	Cmo_Chr14	5443154	5443743	909	+	CmoCh14G010080	141.526	-3.9579	2.25e-10	6.63e-08	DOWN	50S ribosomal protein L1, chloroplastic-like	[GO:0000470:maturation of LSU-rRNA][GO:0003674:molecular_function][GO:0003676:nucleic acid binding][GO:0003723:RNA binding][GO:0005488:binding][GO:0005575:cellular_component][GO:0005622:intracellular][GO:0005623:cell][GO:0005634:nucleus][GO:0005737:cytoplasm][GO:0005829:cytosol][GO:0005840:ribosome][GO:0006139:nucleobase-containing compound metabolic process][GO:0006364:rRNA processing][GO:000639…	[ko03010:Ribosome]	-
CmoCh14G011990	Cmo_Chr14	10159137	10161313	4122	+	CmoCh14G011990	28.0391	-3.98278	9.01e-09	2.01e-06	DOWN	phenolic glucoside malonyltransferase 2-like	[GO:0003674:molecular_function][GO:0003824:catalytic activity][GO:0005575:cellular_component][GO:0005622:intracellular][GO:0005623:cell][GO:0005737:cytoplasm][GO:0005829:cytosol][GO:0008150:biological_process][GO:0008152:metabolic process][GO:0008374:O-acyltransferase activity][GO:0009058:biosynthetic process][GO:0009718:anthocyanin-containing compound biosynthetic process][GO:0009812:flavonoid m…	-	-
CmoCh09G013300	Cmo_Chr09	12046871	12052607	6045	-	CmoCh09G013300	11.1539	-4.00952	0.000171209	0.0100143	DOWN	protein NRT1/ PTR FAMILY 5.10-like	-	-	Daucus carota|MYB_related|MYB_related family protein
CmoCh17G000260	Cmo_Chr17	124963	126058	2682	-	CmoCh17G000260	59.8697	-4.03117	6.38e-15	4.22e-12	DOWN	blue copper protein-like	-	-	-
CmoCh13G005020	Cmo_Chr13	5964285	5967403	5691	-	CmoCh13G005020	23.3804	-4.04133	1.14e-06	0.00015456	DOWN	tetrahydrocannabinolic acid synthase-like	-	-	Fragaria x ananassa|CPP|CPP family protein
CmoCh11G011510	Cmo_Chr11	6594444	6599112	4860	+	CmoCh11G011510	55.0233	-4.06394	1.44e-12	6.53e-10	DOWN	sugar transporter ERD6-like 5	[GO:0003674:molecular_function][GO:0005215:transporter activity][GO:0005351:carbohydrate:proton symporter activity][GO:0005355:glucose transmembrane transporter activity][GO:0005402:carbohydrate:cation symporter activity][GO:0006810:transport][GO:0006811:ion transport][GO:0006812:cation transport][GO:0008150:biological_process][GO:0008324:cation transmembrane transporter activity][GO:0008643:carb…	-	-
CmoCh06G012600	Cmo_Chr06	9515149	9515808	1980	+	CmoCh06G012600	102.759	-4.07868	1.63e-20	1.9e-17	DOWN		[GO:0001101:response to acid chemical][GO:0008150:biological_process][GO:0009719:response to endogenous stimulus][GO:0009725:response to hormone][GO:0009737:response to abscisic acid][GO:0009751:response to salicylic acid][GO:0010033:response to organic substance][GO:0014070:response to organic cyclic compound][GO:0033993:response to lipid][GO:0042221:response to chemical][GO:0042493:response to …	-	-
CmoCh19G005700	Cmo_Chr19	6524730	6525401	2016	+	CmoCh19G005700	21.2298	-4.08224	0.00045402	0.0215174	DOWN	zinc finger protein ZAT10	-	-	Citrullus lanatus|C2H2|C2H2 family protein
CmoCh18G009160	Cmo_Chr18	10339929	10351493	9591	+	CmoCh18G009160	78.707	-4.13155	4.72e-13	2.43e-10	DOWN	pullulanase 1, chloroplastic	[GO:0000271:polysaccharide biosynthetic process][GO:0000272:polysaccharide catabolic process][GO:0003674:molecular_function][GO:0003824:catalytic activity][GO:0004553:hydrolase activity, hydrolyzing O-glycosyl compounds][GO:0005575:cellular_component][GO:0005622:intracellular][GO:0005623:cell][GO:0005737:cytoplasm][GO:0005975:carbohydrate metabolic process][GO:0005976:polysaccharide metabolic pro…	-	Actinidia chinensis|B3|B3 family protein
CmoCh14G009630	Cmo_Chr14	5139937	5141511	2829	-	CmoCh14G009630	17.1614	-4.27183	1.09e-05	0.00105395	DOWN	flowering time control protein FCA	-	-	-
CmoCh06G000140	Cmo_Chr06	101142	104657	7296	+	CmoCh06G000140	54.3721	-4.28374	1.28e-11	4.97e-09	DOWN	pentatricopeptide repeat-containing protein At1g80270, mitochondrial-like	[GO:0003674:molecular_function][GO:0003676:nucleic acid binding][GO:0003723:RNA binding][GO:0003824:catalytic activity][GO:0004518:nuclease activity][GO:0004519:endonuclease activity][GO:0005488:binding][GO:0005575:cellular_component][GO:0005622:intracellular][GO:0005623:cell][GO:0005737:cytoplasm][GO:0005739:mitochondrion][GO:0006139:nucleobase-containing compound metabolic process][GO:0006725:c…	-	-
CmoCh07G004600	Cmo_Chr07	2099625	2101446	801	-	CmoCh07G004600	14.0047	-4.33023	4.61e-06	0.000522038	DOWN	folate transporter 1, chloroplastic	[GO:0001505:regulation of neurotransmitter levels][GO:0003674:molecular_function][GO:0005215:transporter activity][GO:0005310:dicarboxylic acid transmembrane transporter activity][GO:0005342:organic acid transmembrane transporter activity][GO:0005575:cellular_component][GO:0005622:intracellular][GO:0005623:cell][GO:0005737:cytoplasm][GO:0005739:mitochondrion][GO:0005740:mitochondrial envelope][GO…	-	-
CmoCh12G006870	Cmo_Chr12	4937698	4938155	1224	-	CmoCh12G006870	835.414	-4.42077	8.12e-12	3.2e-09	DOWN	hypothetical protein	-	-	-
CmoCh06G007750	Cmo_Chr06	4030461	4033159	4329	-	CmoCh06G007750	179.263	-4.45609	6.33e-30	3.21e-26	DOWN	uncharacterized LOC101203828	-	-	Actinidia chinensis|C2H2|C2H2 family protein
CmoCh16G013350	Cmo_Chr16	9428897	9433666	3651	-	CmoCh16G013350	30.5827	-4.54351	1.53e-05	0.00142328	DOWN	DNA mismatch repair protein MLH3	[GO:0000003:reproduction][GO:0000228:nuclear chromosome][GO:0000280:nuclear division][GO:0000793:condensed chromosome][GO:0000794:condensed nuclear chromosome][GO:0000795:synaptonemal complex][GO:0003674:molecular_function][GO:0003676:nucleic acid binding][GO:0003677:DNA binding][GO:0003697:single-stranded DNA binding][GO:0003824:catalytic activity][GO:0005488:binding][GO:0005575:cellular_compone…	[ko03430:Mismatch repair]	-
CmoCh17G005920	Cmo_Chr17	6282665	6284419	5265	+	CmoCh17G005920	1115.82	-4.58637	1.9e-05	0.00167916	DOWN	hypothetical protein	-	-	-
CmoCh01G008000	Cmo_Chr01	4209109	4211920	3792	-	CmoCh01G008000	71.9593	-4.63156	3.32e-12	1.48e-09	DOWN	uncharacterized protein At4g15970-like	-	-	-
CmoCh10G012150	Cmo_Chr10	11892501	11895699	2664	+	CmoCh10G012150	130.049	-4.73387	1.07e-20	1.31e-17	DOWN		-	-	-
CmoCh04G024280	Cmo_Chr04	18032479	18032745	801	-	CmoCh04G024280	45.6521	-4.73586	4.37e-13	2.29e-10	DOWN		-	-	-
CmoCh11G001140	Cmo_Chr11	601593	603870	5916	-	CmoCh11G001140	50.9138	-4.75933	2.57e-08	5.24e-06	DOWN	LIM domain-containing protein WLIM1-like	-	-	-
CmoCh16G008570	Cmo_Chr16	4568001	4569478	1809	+	CmoCh16G008570	503.392	-4.75995	2.73e-23	6.39e-20	DOWN	phytohormone-binding protein-like	-	-	-
CmoCh04G009080	Cmo_Chr04	4571033	4572558	4143	-	CmoCh04G009080	122.5	-4.97109	0.000979012	0.0393175	DOWN	probable xyloglucan endotransglucosylase/hydrolase protein 7	[GO:0001101:response to acid chemical][GO:0006950:response to stress][GO:0008150:biological_process][GO:0009414:response to water deprivation][GO:0009415:response to water][GO:0009628:response to abiotic stimulus][GO:0010035:response to inorganic substance][GO:0042221:response to chemical][GO:0050896:response to stimulus][GO:1901700:response to oxygen-containing compound]	-	Solanum melongena|NAC|NAC family protein
CmoCh18G008810	Cmo_Chr18	10078502	10084966	7539	-	CmoCh18G008810	106.448	-4.97408	1.89e-21	3.02e-18	DOWN	CSC1-like protein At3g54510	-	-	Raphanus raphanistrum|bHLH|bHLH family protein
CmoCh20G011450	Cmo_Chr20	11238451	11241917	5031	-	CmoCh20G011450	27.2927	-5.0534	6.46e-07	9.12e-05	DOWN	GDSL esterase/lipase 1	[GO:0000160:phosphorelay signal transduction system][GO:0001101:response to acid chemical][GO:0002218:activation of innate immune response][GO:0002252:immune effector process][GO:0002253:activation of immune response][GO:0002376:immune system process][GO:0002682:regulation of immune system process][GO:0002684:positive regulation of immune system process][GO:0003674:molecular_function][GO:0003824:…	-	-
CmoCh12G012560	Cmo_Chr12	11132859	11139559	1494	+	CmoCh12G012560	6.2716	-5.09985	0.000841869	0.035179	DOWN	GDP-mannose transporter GONST4	[GO:0003674:molecular_function][GO:0005215:transporter activity][GO:0005338:nucleotide-sugar transmembrane transporter activity][GO:0005457:GDP-fucose transmembrane transporter activity][GO:0005575:cellular_component][GO:0005622:intracellular][GO:0005623:cell][GO:0005737:cytoplasm][GO:0005794:Golgi apparatus][GO:0006810:transport][GO:0008150:biological_process][GO:0012505:endomembrane system][GO:…	-	-
CmoCh13G000770	Cmo_Chr13	468449	469469	855	+	CmoCh13G000770	6.3994	-5.1307	0.000675991	0.0298054	DOWN	protein DJ-1 homolog D	[GO:0003674:molecular_function][GO:0003824:catalytic activity][GO:0006081:cellular aldehyde metabolic process][GO:0006082:organic acid metabolic process][GO:0006089:lactate metabolic process][GO:0008150:biological_process][GO:0008152:metabolic process][GO:0009056:catabolic process][GO:0009058:biosynthetic process][GO:0009438:methylglyoxal metabolic process][GO:0009987:cellular process][GO:0016053…	[ko00620:Pyruvate metabolism]	-
CmoCh11G012800	Cmo_Chr11	8485082	8487169	4197	+	CmoCh11G012800	19.8991	-5.27901	2.12e-07	3.51e-05	DOWN	WAT1-related protein At1g09380-like	[GO:0003674:molecular_function][GO:0005215:transporter activity][GO:0005575:cellular_component][GO:0005622:intracellular][GO:0005623:cell][GO:0005737:cytoplasm][GO:0005886:plasma membrane][GO:0005887:integral component of plasma membrane][GO:0005938:cell cortex][GO:0006810:transport][GO:0007154:cell communication][GO:0007165:signal transduction][GO:0008150:biological_process][GO:0009719:response …	-	Glycine max|ERF|ERF family protein
CmoCh02G004760	Cmo_Chr02	2581237	2581556	540	+	CmoCh02G004760	7.26222	-5.31993	0.000800684	0.0339681	DOWN		-	-	-
CmoCh08G002160	Cmo_Chr08	1293916	1298209	783	+	CmoCh08G002160	14.2473	-5.41897	8.44e-06	0.000860499	DOWN		-	-	-
CmoCh05G001820	Cmo_Chr05	784862	804512	28692	+	CmoCh05G001820	132.554	-5.44259	7.29e-33	5.54e-29	DOWN	glutamate receptor 2.3-like	[GO:0001101:response to acid chemical][GO:0003674:molecular_function][GO:0004888:transmembrane signaling receptor activity][GO:0005215:transporter activity][GO:0005216:ion channel activity][GO:0005261:cation channel activity][GO:0005262:calcium channel activity][GO:0005575:cellular_component][GO:0005622:intracellular][GO:0005623:cell][GO:0005737:cytoplasm][GO:0005773:vacuole][GO:0005886:plasma me…	-	Fragaria vesca|C2H2|C2H2 family protein
CmoCh01G011590	Cmo_Chr01	9479273	9481793	4473	+	CmoCh01G011590	84.0649	-5.47153	9.11e-13	4.4e-10	DOWN	indole-3-acetate O-methyltransferase 1	[GO:0000287:magnesium ion binding][GO:0003002:regionalization][GO:0003674:molecular_function][GO:0003824:catalytic activity][GO:0005488:binding][GO:0005515:protein binding][GO:0007275:multicellular organism development][GO:0007389:pattern specification process][GO:0008150:biological_process][GO:0008152:metabolic process][GO:0008168:methyltransferase activity][GO:0009798:axis specification][GO:000…	-	Aegilops tauschii|MYB_related|MYB_related family protein
CmoCh10G002650	Cmo_Chr10	1174396	1175649	1053	+	CmoCh10G002650	4.19453	-5.52565	0.00122218	0.0464109	DOWN		-	-	-
CmoCh19G005430	Cmo_Chr19	6286146	6286583	1314	+	CmoCh19G005430	8.66785	-5.57627	0.000204503	0.0114623	DOWN	pathogenesis-related protein 1-like	-	[ko04016:MAPK signaling pathway - plant][ko04075:Plant hormone signal transduction][ko04626:Plant-pathogen interaction]	Dianthus caryophyllus|FAR1|FAR1 family protein
CmoCh04G029760	Cmo_Chr04	21023319	21025828	3810	-	CmoCh04G029760	35.1356	-5.73865	9.55e-10	2.57e-07	DOWN	allene oxide cyclase 4, chloroplastic-like	[GO:0000003:reproduction][GO:0000302:response to reactive oxygen species][GO:0001101:response to acid chemical][GO:0002218:activation of innate immune response][GO:0002252:immune effector process][GO:0002253:activation of immune response][GO:0002376:immune system process][GO:0002682:regulation of immune system process][GO:0002684:positive regulation of immune system process][GO:0003006:developmen…	[ko00592:alpha-Linolenic acid metabolism]	-
CmoCh05G001860	Cmo_Chr05	822086	827532	13437	-	CmoCh05G001860	73.6088	-5.7415	7.49e-14	4.64e-11	DOWN	protein WEAK CHLOROPLAST MOVEMENT UNDER BLUE LIGHT 1-like	[GO:0005575:cellular_component][GO:0005622:intracellular][GO:0005623:cell][GO:0005737:cytoplasm][GO:0005829:cytosol][GO:0005886:plasma membrane][GO:0006996:organelle organization][GO:0008150:biological_process][GO:0009657:plastid organization][GO:0009658:chloroplast organization][GO:0009902:chloroplast relocation][GO:0009903:chloroplast avoidance movement][GO:0009904:chloroplast accumulation move…	-	Actinidia chinensis|B3|B3 family protein
CmoCh17G002700	Cmo_Chr17	1619279	1619659	801	-	CmoCh17G002700	5.34221	-5.87377	0.000277524	0.0144365	DOWN		-	-	-
CmoCh14G018830	Cmo_Chr14	14111949	14112269	774	+	CmoCh14G018830	6.03312	-6.04416	0.000125311	0.00784502	DOWN		-	-	-
CmoCh17G009490	Cmo_Chr17	8413387	8414289	2709	+	CmoCh17G009490	6.09333	-6.05423	0.000229534	0.0125189	DOWN	UPF0496 protein 4-like	-	-	-
CmoCh02G007470	Cmo_Chr02	4689121	4689932	1761	+	CmoCh02G007470	28.0943	-6.41235	3.78e-08	7.31e-06	DOWN	uncharacterized LOC101213524	-	-	-
CmoCh06G011110	Cmo_Chr06	8538919	8545825	612	+	CmoCh06G011110	8.48909	-6.53785	8.49e-06	0.000862302	DOWN		-	-	-
CmoCh18G012200	Cmo_Chr18	12118279	12120323	1107	-	CmoCh18G012200	10.4643	-6.84469	1.47e-06	0.000191099	DOWN		-	-	-
CmoCh18G008700	Cmo_Chr18	10006891	10010633	5490	+	CmoCh18G008700	1006.28	-6.89997	3.55e-52	1.08e-47	DOWN	F-box protein SKIP5	-	-	Brassica oleracea|SRS|SRS family protein
CmoCh04G015280	Cmo_Chr04	7812076	7813059	2700	+	CmoCh04G015280	11.0045	-6.91085	2.92e-06	0.000346776	DOWN	inactive protein RESTRICTED TEV MOVEMENT 2	[GO:0005575:cellular_component][GO:0005623:cell][GO:0005886:plasma membrane][GO:0006810:transport][GO:0008150:biological_process][GO:0009605:response to external stimulus][GO:0009607:response to biotic stimulus][GO:0009615:response to virus][GO:0016020:membrane][GO:0016032:viral process][GO:0040011:locomotion][GO:0043207:response to external biotic stimulus][GO:0044000:movement in host][GO:004440…	-	-
CmoCh18G000230	Cmo_Chr18	101374	102679	3105	+	CmoCh18G000230	23.5223	-7.0334	4.21e-07	6.46e-05	DOWN	single-stranded DNA-binding protein, mitochondrial	-	[ko03030:DNA replication][ko03430:Mismatch repair][ko03440:Homologous recombination]	-
CmoCh14G015940	Cmo_Chr14	12641249	12645488	954	-	CmoCh14G015940	14.3198	-7.29083	7.06e-07	9.83e-05	DOWN		-	-	-
CmoCh14G002290	Cmo_Chr14	1050999	1052391	2331	+	CmoCh14G002290	14.7852	-7.34415	1.62e-07	2.74e-05	DOWN	splicing factor 3A subunit 2	[GO:0000245:spliceosomal complex assembly][GO:0000375:RNA splicing, via transesterification reactions][GO:0000377:RNA splicing, via transesterification reactions with bulged adenosine as nucleophile][GO:0000398:mRNA splicing, via spliceosome][GO:0003674:molecular_function][GO:0003676:nucleic acid binding][GO:0003723:RNA binding][GO:0005488:binding][GO:0005575:cellular_component][GO:0005622:intrac…	[ko03040:Spliceosome]	-
CmoCh06G009020	Cmo_Chr06	5784097	5786835	1989	-	CmoCh06G009020	14.9103	-7.34698	7.1e-07	9.85e-05	DOWN	14 kDa proline-rich protein DC2.15-like	-	-	-
CmoCh03G013130	Cmo_Chr03	9855282	9857949	5274	-	CmoCh03G013130	15.3348	-7.38846	1.02e-07	1.76e-05	DOWN	GDSL esterase/lipase At1g28570	[GO:0005575:cellular_component][GO:0005618:cell wall][GO:0005622:intracellular][GO:0005623:cell][GO:0005737:cytoplasm][GO:0005773:vacuole][GO:0030312:external encapsulating structure][GO:0043226:organelle][GO:0043227:membrane-bounded organelle][GO:0043229:intracellular organelle][GO:0043231:intracellular membrane-bounded organelle][GO:0044424:intracellular part][GO:0044444:cytoplasmic part][GO:00…	-	Solanum pennellii|B3|B3 family protein
CmoCh18G007630	Cmo_Chr18	9230041	9231841	3552	-	CmoCh18G007630	15.788	-7.43345	8.19e-08	1.44e-05	DOWN	GDSL esterase/lipase At3g26430	[GO:0003674:molecular_function][GO:0003824:catalytic activity][GO:0004553:hydrolase activity, hydrolyzing O-glycosyl compounds][GO:0004560:alpha-L-fucosidase activity][GO:0005575:cellular_component][GO:0005618:cell wall][GO:0005623:cell][GO:0009505:plant-type cell wall][GO:0015928:fucosidase activity][GO:0016298:lipase activity][GO:0016787:hydrolase activity][GO:0016788:hydrolase activity, acting…	-	-
CmoCh09G013320	Cmo_Chr09	12055884	12059754	2589	-	CmoCh09G013320	16.1856	-7.47218	5.83e-06	0.000636572	DOWN	protein NRT1/ PTR FAMILY 5.10-like	-	-	Daucus carota|MYB_related|MYB_related family protein
CmoCh01G001560	Cmo_Chr01	665595	668861	2889	-	CmoCh01G001560	16.7826	-7.52286	6.74e-07	9.48e-05	DOWN	palmitoyl-monogalactosyldiacylglycerol delta-7 desaturase, chloroplastic-like	[GO:0000038:very long-chain fatty acid metabolic process][GO:0003674:molecular_function][GO:0003824:catalytic activity][GO:0005575:cellular_component][GO:0005622:intracellular][GO:0005623:cell][GO:0005737:cytoplasm][GO:0005783:endoplasmic reticulum][GO:0005789:endoplasmic reticulum membrane][GO:0006082:organic acid metabolic process][GO:0006629:lipid metabolic process][GO:0006631:fatty acid metab…	-	-
CmoCh20G000550	Cmo_Chr20	306631	308033	3696	-	CmoCh20G000550	64.2324	-7.59908	1.55e-11	5.88e-09	DOWN	peroxidase; peroxidase 2-like	-	[ko00940:Phenylpropanoid biosynthesis]	Genlisea aurea|NAC|NAC family protein
CmoCh02G007480	Cmo_Chr02	4690127	4691246	1206	+	CmoCh02G007480	17.9435	-7.61927	7.93e-09	1.8e-06	DOWN	uncharacterized LOC101213524	-	-	-
CmoCh19G001990	Cmo_Chr19	1303648	1305067	2475	-	CmoCh19G001990	132.952	-7.62074	4.3e-17	3.43e-14	DOWN	UDP-glycosyltransferase 74F2	[GO:0000302:response to reactive oxygen species][GO:0001101:response to acid chemical][GO:0003674:molecular_function][GO:0003824:catalytic activity][GO:0005575:cellular_component][GO:0005622:intracellular][GO:0005623:cell][GO:0005737:cytoplasm][GO:0005829:cytosol][GO:0006082:organic acid metabolic process][GO:0006520:cellular amino acid metabolic process][GO:0006725:cellular aromatic compound met…	-	-
CmoCh13G003720	Cmo_Chr13	4732953	4751763	1575	-	CmoCh13G003720	18.3013	-7.64283	5.08e-07	7.54e-05	DOWN	secoisolariciresinol dehydrogenase	-	-	Coffea canephora|NAC|NAC family protein
CmoCh18G013560	Cmo_Chr18	12775025	12776019	2295	+	CmoCh18G013560	41.0416	-7.84768	4.37e-08	8.26e-06	DOWN	protein RKD4	-	-	Citrullus lanatus|Nin-like|Nin-like family protein
CmoCh09G008420	Cmo_Chr09	4312660	4317070	5043	-	CmoCh09G008420	22.629	-7.95521	4.36e-08	8.26e-06	DOWN	uncharacterized LOC101205828	-	-	-
CmoCh11G009450	Cmo_Chr11	4912939	4915510	2061	-	CmoCh11G009450	48.2816	-8.0815	2.09e-09	5.43e-07	DOWN	CsFT; protein HEADING DATE 3A	[GO:0000003:reproduction][GO:0003006:developmental process involved in reproduction][GO:0003674:molecular_function][GO:0005488:binding][GO:0005543:phospholipid binding][GO:0005575:cellular_component][GO:0005622:intracellular][GO:0005623:cell][GO:0005634:nucleus][GO:0007275:multicellular organism development][GO:0008150:biological_process][GO:0008289:lipid binding][GO:0008429:phosphatidylethanolam…	[ko04712:Circadian rhythm - plant]	Zoysia matrella|Nin-like|Nin-like family protein
CmoCh05G004010	Cmo_Chr05	1813739	1820039	7425	+	CmoCh05G004010	57.2442	-8.32836	3.95e-11	1.39e-08	DOWN	UPF0481 protein At3g47200-like	-	-	Malus domestica|bZIP|bZIP family protein
CmoCh03G011350	Cmo_Chr03	9058858	9059939	1668	+	CmoCh03G011350	35.3606	-8.59965	2.83e-11	1.02e-08	DOWN	vacuolar protein sorting-associated protein 55 homolog	-	-	-
CmoCh14G019330	Cmo_Chr14	14316100	14317839	2637	-	CmoCh14G019330	39.8394	-8.77274	2.04e-10	6.14e-08	DOWN	putative F-box protein PP2-B12	[GO:0003674:molecular_function][GO:0005488:binding][GO:0030246:carbohydrate binding]	-	Citrullus lanatus|MYB_related|MYB_related family protein
CmoCh05G004040	Cmo_Chr05	1835926	1839940	5337	+	CmoCh05G004040	121.85	-10.3829	7.74e-08	1.38e-05	DOWN	UPF0481 protein At3g47200-like	-	-	Dianthus caryophyllus|CPP|CPP family protein
CmoCh03G001350	Cmo_Chr03	1824301	1833200	7740	-	CmoCh03G001350	2490.48	-11.544	7.56e-45	1.15e-40	DOWN	probable leucine-rich repeat receptor-like protein kinase At1g35710	-	-	Coffea canephora|ERF|ERF family protein
CmoCh18G007620	Cmo_Chr18	9226861	9228732	4233	+	CmoCh18G007620	327.322	-11.8081	4.98e-21	6.88e-18	DOWN	GDSL esterase/lipase At3g26430	[GO:0003674:molecular_function][GO:0003824:catalytic activity][GO:0004553:hydrolase activity, hydrolyzing O-glycosyl compounds][GO:0004560:alpha-L-fucosidase activity][GO:0005575:cellular_component][GO:0005618:cell wall][GO:0005623:cell][GO:0009505:plant-type cell wall][GO:0015928:fucosidase activity][GO:0016298:lipase activity][GO:0016787:hydrolase activity][GO:0016788:hydrolase activity, acting…	-	-
