# Supplementary material for: Identification of Powdery Mildew Resistance-Related Genes in Butternut Squash (Cucurbita moschata)
Source: Int J Mol Sci. 2024 Oct 10;25(20):10896. doi: 10.3390/ijms252010896 (PMC11507584; doi:10.3390/ijms252010896)
Supplement: Supplementary file 1 [file ijms-25-10896-s001.zip › Table S4 The detail information of MLO-like genes, proteins and sequences in Cucurbita moschata.xlsx]

## Sheet: Table S2
Table S4 The detail information of MLO-like genes, proteins and sequences in Cucurbita moschata
Name	geneid	chr.no	start	end	CDS length	aa length	no.exon	clade	CDS sequence
CmoMLO1	CmoCh01G012560	Cmo_Chr01	10073076	10081301	1656	551	15	I	atggctgaaaatgctgacccagaggggcgatctctggctttgacgcccacatggtctgttgcttctgtattgacaatttttgtggctgtttcattgcttgttgagcggtccatccataggctaagctcttggctgggaaaaactcatagaaagcctttatttgaggcagtggagaaaatgaaagaagagttaatgctgcttggattcatttctttgcttctgacagcaacgtctagcgtgatatcgaatatctgcgttccatccaagttttatgatacctctttcactccatgcactcagtcagagattgatgaacaaaatgaggataatagttcatctgagaagcgaaagctatatatggtgtctgttttcccacatttgtataggaggatgttaact…
CmoMLO2	CmoCh02G002000	Cmo_Chr02	936002	940570	1632	543	13	VII	atgggagaaatcagtagtggttcgcttgaaactacaccaacttgggctgttgcggtctttgtattcgtgttcttcttcttagctttcatcatcgagacttcacttcaccaccttacaaagtttctcagggggaggaaattcaaatccttcaaaagggctttgggaaagatcaaaatagaaatgatgaagatgggtttcatctcgttgcttttggcattcacggaggcatccattccaaatatttgtgtcaccaaaagggtgtccaaatcctttcttccatgcagagatattgctatggaggcgtccatggagtcagttgttttcgcttccactcgaactcccgtgctcaactcagaccaaactgatcattgtgaatcaaagggaatggtttctttgatg…
CmoMLO3	CmoCh02G008830	Cmo_Chr02	5467485	5470950	1761	586	14	V	atggccggaggtggcgccggaaggtccttggaagagacggccacatgggccgtcgccgccgtctgcttcgtcttggtcttgatttccattgtcatcgaacatagcctgcatctcatcggaaagtggtttaagaagaagcacaaacgagctctttacgaagcccttgagaagatcaaagcagagctgatgctattggggttcatatcgctgctgctgacggtaggacaaagcctaatcaccaatgtttgtataccggaagacgtggcggccacgtggcatccatgtagtccccaaaaggaggaggaattaagtaaacaagatgacgtggtgaactccgacaccaatcgccggaaacttctcgccgtctcccctgtcaatgccactttccggcgtgtcctc…
CmoMLO4	CmoCh03G006470	Cmo_Chr03	5880248	5885389	1731	576	15	III	atgttgctggtttcttatttgtgtctgtgtttgagtttgttgtgggggaaatcgtgggcggcttctgccggcggcgatggcaccacgagggagctcgatcagactcctacatgggccgttgccggtgtttgtgctattatcatcgttatttctatcgccttggagaaactcctccataaagttggaacgtggcttacggataagcacaagagagccctatttgaagctgtggagaaggttaaagctgagctgatgattctgggattcatttcactgctcctcgcctttggacagaactatatcatcaaaatctgcatccccacaggggtggcaaacactatgctaccgtgtgcagcggccaaaggccttgatgaggagaaggactcgagcggagccggt…
CmoMLO5	CmoCh03G012940	Cmo_Chr03	9769053	9772443	1614	537	14	VII	atggtgagcctggaacggactcccacatgggcagtggcgacagtttgttttttgctgattctgatatccatttgcacagagtatttgcttcacttccttgtgaaacggtttttgagcatgaagaggagaaaatcgctaaggcgggctctggacaatatcaaatcggagttgatgcttttgggattcgtatcgctgttattgacggtgagcgagaaagcaattgctaacatttgcatccctaagagttcgaacaaaatatttcttccctgcccgactacgaattcggccacttacttcgtggaagaacccaagtgtgattcacaggccaaagcctcgttgatatctagagacggtgcaaagcaggtcaagtatttgatcatctgtttagcctttgttcac…
CmoMLO6	CmoCh04G005710	Cmo_Chr04	2840255	2846621	1686	561	15	I	atggagttccaagaaggaaggtcgctggccgagacgccgacctactcggttgcttctgtggttactgtcatggtctttgtctgctttgtggtggagcgggcaatctatagatttggaaagtggttgaagaagacaaagagaaaggctctgtttgcttctctggagaagatcaaggaagagctgatgctgcttggactaatatctttgatgctggcacaatgtgcaaggtggatctccgaaatttgtgtgaactcatcccttttcaccagtagattctacatttgttcggaagaagattatgccaccaatgaacacgttatggttgaaagttctcttttatcttctaatgaaattggcattcggcgtagaggattaagttctctccctcatcaatgtggc…
CmoMLO7	CmoCh04G014330	Cmo_Chr04	7310252	7315072	1650	549	15	V	atgtcgagtggagaaagactcgtcaactttgacgcctcaaattttgctgctcggctgtggctggagaaaaagcacaagccagctcttgttgaagctctagaaaaggttaaagcagagcttatgctgttgggatttatatccctacttctgacgataggccaagatgctgtcactcaaatttgcgtttcaaaggagcttgcggcaacttggcttccctgtgcagcaagagttaaggaaggagtaaaagttaccaagaacagtcgtcttaaactccttgaatttttagatcctgactatggttcaaggcgtattttagcttcaaaaggagacgatgcatgtgccaagaagggccaactcgcttttgtgtcggcatatggaattcaccagctccatattttc…
CmoMLO8	CmoCh05G009880	Cmo_Chr05	7954924	7959648	1623	540	15	III	atgggcggcggtggcggtggcggtgctcaaagtagagagttagatcaaactccgacatgggccgttgccgctgtttgtgcagtcatcattctcatttccatcatattggaaaaagttcttcatagggttggagagatatttcaaagaaagaaaaagaaagcattgtacgaggcgctcgagaaggttaaaggcgagcttatggttttgggattcatttctttactcttaacattcggacaaaactatattgctgaagtttgcataccctcaaggtatgcaaataccatgttgccttgcccttatagagggaaatcacatcaaagctcccatggcatcgaacccgaagaacacgaggaagacgcccacgatcaccaccgtaggcttctttggtacgagcat…
CmoMLO9	CmoCh06G001580	Cmo_Chr06	846799	852132	1716	571	15	III	atggctgtctcttgtctctgtttttgtcttctgtttgggggcgccgccgtcgttgctgccgctggcggtggaagcggcggcggttccaggcagctcgataacacacccacatgggctgttgctggggtttgcttctttttcattgttatttccattgtattggagaaagttcttcacaaagttggaacgtggttgacagaaaagcacaagagttctctgttggaagctctggagaaggttaaggctgagctgatgattttgggattcatttccctgcttctgacctttgcacaaggatttatagtcaaaatctgcattcctccagccattgccaataccatgttgccttgcccacttgacaagaaagatgcctcatcgtctgacaacagcgacgacgaa…
CmoMLO10	CmoCh07G003740	Cmo_Chr07	1715847	1721022	1725	574	15	II	atgttgctggtttgttacctgtgtttgagtttcttgtggagcaaatcgttggcggctcctgccggcggcgatggcaccacgagggagcttgaccagactccgacatgggctgttgccggtgtttgtgctgttatcatcattatttctatcaccttggagaaactccttcataaagctggaacgtggcttacagataagcataagagagctctttatgaagctctggagaaggttaaagctgagctgatgattctgggcttcatttcactgctcctcacctttggccagagctacatcattaaaatctgcattcccacaggggttgcaaacactatgttaccgtgtgcagcagctaaggatgacaaaatggaaaaggacgctggcggagccgatgaaggc…
CmoMLO11	CmoCh08G009620	Cmo_Chr08	6232734	6238215	1545	514	13	II	atgagcggcggaggtgaaggaacgtcgctggaattcactccgacatgggttgttgccgccgtctgcagcgtcatcgtcgccatttccctcgccttagagcgtctccttcacttccttggtacctacctcaagaagaagaatcagaagccgctgaatgaagctctacagaaagttaaagaagaattgatgctcttggggtttatttcgcttctgctcactgtatttcaaggcactatctcgaaatggtgtgttcctgagagtttgactgagcatttacttccgtgtgatctgaaagataaacctaaagctgaagaagatgaacatggctcatcgacgacggagcattttcaaacattctttgtttcaagcatttctggcacggctaggcgccttctatct…
CmoMLO12	CmoCh09G008640	Cmo_Chr09	4457635	4465689	1554	517	15	I	atgaagagcgcagaaaaacattggctggaaaaatctcatagaaaacccttatttgaggcattggagaaaatgaaagaagagctaatgctgcttgggttcatttctttgcttctgacggcatcatcaagtgtgatatcaaatatttgcattccatccaagttttatgatacctcttttactccatgcagccagtcacagattgatgaacatcatgtggacacatcatctgagcagagaaagctatatatggtttcttctttcccttatttgtataggaggatgcttactgtgaataaaaatacatgcaaagagggtcatgagccctttgtttcatatgaaggacttgaacaattgcaccgctttatctttgtcatggcggtgactcatgtatcttatagt…
CmoMLO13	CmoCh13G001880	Cmo_Chr13	1302615	1307908	1749	582	14	V	atggctgccgcaggcggtggcaagtcgctcgagcaaacgccgacgtgggccgtggccgtcgtctgcttcatcttactcttcatctccatcatcatcgaatatataatccacctcatcggacagtggctgaagaagagacacaaacgagctttatttgaagctcttgagaagatcaaatcagagttgatgttattgggattcatatcgctgcttttaacggtcgggcaaggtccgatctctgacatatgtattcctgaacacgtggctgccacgtggcatccttgtacgaaggagaaagaagcgaagatgaatgaagatatggagaaatccgtggaacatttggctaataatggccggagactcctccatctgaacggaactggtggaagtttccggcgg…
CmoMLO14	CmoCh13G001900	Cmo_Chr13	1336245	1341755	1644	547	15	VI	atggccgccgctgctgctgctctggatccttcctccctgcaattcacgccgacttgggccgtggctgcggtttgctttatcttcatctccctctccctcttcctcgagcatttgattcatctcctctccaattggttgaagcggaagaggaaaacggcattgttcgaggccgttgagaagctgaaatcagttttgatgcttctagggttcatgtcgctaactctgacggttacgcaacagccagtatcgaagatttgcattccgaatagcgtagcgtttacgatgcttccgtgccagagagaaatacagatcaaagcgaataagaatttggagatggagcaattgcgatcgtctagtagcggtgattcttcttcttcttcttcttcttctgattactgt…
CmoMLO15	CmoCh15G003290	Cmo_Chr15	1524782	1529824	1623	540	15	I	atggctgataatgaagaggagatgcgatctttggccttgacgcccacttggtctgttgcttctgtgctaaccattttcgttgtagtctccttgctcgtggagaggtccattcaccggctaagcacgtggttgaggaagactaaccgaaagccattgttagaggcagtggagaaaatgaaagaagctacatcaagcttaatatcaaacatctgcatcccatcaaggttctataataccccttttactccatgtaccaaagccgagattgatgaacaaaaagaagacagttcatccgaagaacggaaactatacaccgtttcggtattaccccatttgtttaggcggatgcttaatgggaatgagaaaacctgcaaagagggttacgagccgtttgtttcg…
CmoMLO16	CmoCh16G012870	Cmo_Chr16	9165797	9172260	1656	551	15	I	atgggagaggagggacgatccttggccgtgactccgacatggtcgtttgcaacagtggtgactatcatggtttcgcttggattcttcttccaaggcacgttgagacggattaaaaagtggttggataggacgaagaggaaatcgttgcttgctgcgttggagaagattaaagaagaattgatgctctttggacttctgtcgttgttgatgggtcattggattgtttttgtggcaagaatttgtgtcaagtcatctgtgttgagcagccgtttctatccatgtgcgttggagattgatctgaaacgagttagacatgtttctattgcaagtgaaaatatgaacagttctaatgctgggatacgagagtattgtcctgagggtcgtgaatcgtttgcttca…
CmoMLO17	CmoCh17G000460	Cmo_Chr17	229009	235832	1554	517	13	II	atgagcggcggaggtgaaggaacgacgctggaattcaccccgacgtgggttgttgccgccgtctgtaccgtcatcgtcgccatttccctcgccttagagcgcctcttacacttcctcggaaaatacctcaagaaaaagaaccagaagccgctctatgaagctcttcagaaagttaaagaagaattgatgcttttggggtttatttcgcttctgctcactgtatttcaaggcgttatctcaaaattatgtgttcctgagagtttgaccgagcatttccttccgtgtaatctgaaggataaagctaaagctgaacacgattcgcactctggtgaaactggttcgtcaacgacgaaacattttcaaacgttctttgtttcgagtatttctggctcggccagg…
CmoMLO18	CmoCh18G008900	Cmo_Chr18	10160316	10164535	1626	541	13	V	atgctgttgggatttatatccctacttctaactattggccaagatgctgtcactaaaatttgcgtttcgagggagcttgcggcaacttggcgtccctgtgcaggaaaagaaaaagcacccaagaacagccgtcttaaactttttgaatttttagatcctgattatggttcgaggcgtattttagcttcaaaaggaaacgatgcatgcgctgataggggccaagtcgcctttgtgtcagcatatggaatccaccagctccatattttcatctttgtactggctgtcttccatgtcttatactgcatcgccactttggctttgggcagaacaaagatgagaaaatggaaggcttgggaggacgagacaaaaacacttgaataccagtactataatgatcca…
CmoMLO19	CmoCh20G005110	Cmo_Chr20	2450421	2453385	1791	596	14	V	atggccggaggtggcgccggaaggtccttggaagagacgccgacgtgggccgtcgccgtcgtttgtttcgttctggttctgatttccataatcatcgaacacattctccatctcatcggaaagtggcttaagaagaagcacaaacgagctctttacgaagctctggagaagatcaaatctgagctgatgctgctggggttcatttctctgctcctaacggtcggacagagcttaatcactaatgtttgtatacccccagaagtcgccgccacgtggcatccatgcagccctaaaaaagagctggagttaacccaagctcatgactcaatcgactccgacaatagtcgccggaaacttctcgccatgtcccctgttaatgccactttccgccgtgtcctc…
CmoMLO20	CmoCh20G010570	Cmo_Chr20	9750121	9759009	1386	461	14	II	atgaatcatgcaacggggatcgtgcatgaacctccaaatgccaagtttgagttcactccaacatggatcgtcgccgttgtttcctccattatcgttatcatttccttctctcttgaacgtggccttcatcatcttggacagtggttgaaacataaaaagcaggatcaactgaatcacgccgtgctgaaattaaaggaagagttgatgatcttagggtttatttccctattattgaatgtgtttcaaggggcaattggacagttctgtatgcctagagattttgcataccatatgcttccatgcaagagaacggtatctgttgttcatcatttctcatctcctacgtcccttgacggttataatactcaccgtcatctcctatcgaccaatactaatttt…
