# Supplementary material for: Identification of Powdery Mildew Resistance-Related Genes in Butternut Squash (Cucurbita moschata)
Source: Int J Mol Sci. 2024 Oct 10;25(20):10896. doi: 10.3390/ijms252010896 (PMC11507584; doi:10.3390/ijms252010896)
Supplement: Supplementary file 1 [file ijms-25-10896-s001.zip › Table S5 The MLO-like protein sequences used for phylogenetic tree.xlsx]

## Sheet: Sheet1
Table S5 The MLO-like protein sequences used for phylogenetic tree
>CsMLO1
MAGAAGGKSLEQTPTWAVAVVCFVLLVISIFIEYSLHLIGHWLKKRHKRALFEALEKIKSELMLLGFISLLLTVGQGPITEICIPQHVAATWHPCTKEREDEMNKEVEKSVEHLGLNRRRLLHLLGNGESFRRSLAAAGGEDKCAAKGKASFISADGIHQLHIFIFVLAVFHVLYCVLTYALARAKMRSWKTWEKETKTAEYQFSHDPERFRFARDTSFGRRHLSFWTKNPALMWIVCFFRQFVRSVPKVDYLTLRHGFIMAHLAPQSHTQFDFQKYINRSLEEDFKVVVGISPPIWFFAVLFLLSNTHGWRAYLWLPFIPLIILLLIGTKLQVIITKMALRIQERGEVVKGVPVVEPGDDLFWFNRPRLILYLINFVLFQNAFQVAFFAWTWYEFGLN…
>CsMLO2
MAAAALDPSSLQFTSTWAVAAVCFFFISLSLFLEHLIHLLSNWLKRKRKAALFEAVEKLKSVLMLLGFMSLTLTVTQQPVSKICIPNSVAYTMLPCQREIQITASKNLEMDKFQSNQSFSWLPEKVESSSSNSDSSSSSSSSSSDYCTAKGKASLMSQGGMNQLNNFIFVLAVMQILYSVLTMALGRAKMRRWKAWEEETNTLDYQVANDPNRFRLTRQTTFGRRHISSCATPSFLLWSICFFRQFFRSVAKVDYLTLRHGFISTHVPGNTSFNFQKYIERSLHDDFKVVVGISPFMWLIVVIFILVDVHGWNAYLWVSFLPLIIVLALGTKFEVIVARLALQLQNKTVVVKGAPMVEPSDELFWFNHPKFVLTLLHFTLFMNAFEFSFFIWVTLQYGI…
>CsMLO3
MDGRGNSNNNVHDHPPNAKFEFTPTWIIAVVSSIIVIISFSLERGLHHLGQKLQKKQMDELNHALLKLKEELMILGFISLLFNVFQGAIGRFCMPKDFAYHMLPCKRSTVPVVNHFSSSNFVDHNYNIHRHLLSTTQANFQHCSRKGKVPLLSLEALHQLHIFIFVLAVVHVIFCATTMLLASAKIRLWKRWEESIDKRQPTQSEDDDEFNKRAVGFWRRAAVIAWMMAFRKQFYGSITKSDYKYLRRGFIKKHCPGELNFDFYDHIKKTYQHDFKKVVGISWYLWAFVVLFLLLNLEGWHTYFWLSFLPLIMLLLVGAKLEYIITRMAQELNLKIEDKEAQQQQRQQQERDERHFDRQQHRRNINRHGSHHHVDPSDEYFWFHSPSCVLHLIHFILFQ…
>CsMLO4
MMKMGFMSLLLEFLESSIPNICVSKRVAKSFLPCKDIAMEYLSMEPVVFTLKNQSLGFDSPTNLPLLNSEEIDHCDSKGMVSLMSREGISQLNLLISVSAVSHVLYCIFTMCLGIAKSNIAGGSEFNFQKFLHRAFDHDFVQVIQIRFWIWIFSILLIFFSAHEFYNYYWLPFIPLVIVVTVGTKLEVIITKMCVESSKRKPVSSGAFVVKPHDRLFWFSKPSWLLYLIQFVLIQNSFQVAFFTWTWFEFGIKSCFSRRNGDIAIRIGMGIGVQLLCGYVTLPLYALVTQMGTRPKRTVFTDGIVEGLKKWQKMSKRSLSKKAFTSKSTYYFHSQGDGHYQMKDKEANKSKQGGCKNDGSNEAIVSEFSSTSQRNTQNENPSEGMKPNYDGEISFASTW…
>CsMLO5
MSVFCLCFCLLLTGAAASGGDGGSHSRDLDNTPTWAVAAVCFFFVLISIVLENVIHKLGTWLTKKHKSSLYEALEKVKAELMILGFISLLLTFAQAYIVQICIPPAIANSMLPCRREEKNASTDEDEHHRRLQWLIRRSLAGGHNVVSCEDGKVSLISIDGLHQLHILIFFLAVFHVLFSVITMTLGRIKIRGWKEWEQETSTHNYEFFNDPARFRLTHETSFVKAHTSFWTRLPFFFYISCFFRQFYGSVSKADYLTLRNGFITVHLAPGSKFNFQRYIKRSLEDDFKVVVGVSPFLWSSFVIFLLLNLSGWHTLFWASFIPLLIILAVGSKLQAILTRMALEISEKHAVVQGIPLVQGSDKYFWFGRPQLILHLMHFSLFQNAFQTTYILSTLYSFG…
>CsMLO6
MEEEGRSLAVTPTWAFATVVTLMVSLGFFFQGTLKRTKKWLNRTKRKSLLAALEKIKEELMLFGLLSLLMGHWIVFVARICVKSSVLSSRFYPCALETDLKRVRHIFIATQSLNSSVPREHNNDGIREYCPEGRESFASYESLEQLHRLIFVLGVTHVSYSFIAIALAMIKIYGWRTWENEAKALAIRNAEEESAQAPSTGPNIRRLSTFIFHHTSHPWSQHRVLVWLLCFSRQFWSSINRADYMALRLGFISTHELPISYDFHNYMLRSMDDEFRDMVGISVPLWIYAIACIFLNFHGSNIYIWLSFVPAILILLIGTKLHRVVVKLAVEVVDSSPRGYYCFNLRDELFWFGKPKLLLWLIQFISFQNAFEMATFIWSLWEIKEPSCFMDNETYVGIR…
>CsMLO7
MELQGGRSLAETPTYSVASVVTVMVFVCLVVERAIYRFGKWLKKTKRKALFASLEKIKEELMLLGLISLMLAQCARWISEICVNSSLFTSRFYICSEEDYATNEHILLESSLLSHNEIVIPQRELSALPHQCGEGREPFVSYEGLEQLHRFLFVLGITHVLYSCLAVGLAMSKIYSWRKWESQVKLAAEDNLPAKRNKVMRRQTTFVFHHTSHPWSRSRILIWMLCFLRQFKSSIKKSDYLALRLGFITKHKLPISYDFHKYMVRSMEDEFHGILGISWPLWGYAILCIFVNIHGLNIYFWLSFIPAALVMLVGTKLQHVVSSLALEVLEQRGGIQIKPRDDLFWFGKPVILLRLIQFIIFQNAFEMATFIWSLWGFKERSCFMKNDFMIITRLTSGVL…
>CsMLO8
MAENASQEGRSLALTPTWSVASVLTIFVAVSLLVERSIHRLSSWLGKTHRKPLFEAVEKMKEELMLLGFISLLLTATSSLISNICIPSKFYDTSFIPCSQSEIDEQNADNSSSEKRKLFMVSVFPHLNRRMLTVNKNTCKEGHEPFVSYEGLEQLHRFIFVMAVTHISYSCLTMLLAIVKIHSWREWENEAHMDHHDLFNDTTKKKIMQRQSTFVQYHTSNPLTRNSFLIWMTCFFRQFGRSVVRSDYLTLRKGFITNHNLSSKYDFHSYMVRSMEEEFQRIVGVSGPLWGFVVAFLLFNVKGSNLYFWIATIPVTLVLLVGTKLQHVIATLTLENAGITGFFSGAKLRPRDDLFWFKKPELLLSLIHFVLFQNAFELASFFWFWWQFGYSSCFISNHL…
>CsMLO9
MAECGTEQRTLEDTSTWAVAVVCFFLVVISIFIEHVIHLTGKWLEKRHKPALVEALEKVKAELMLLGFISLLLTIGQDAVTQICVSKELAATWLPCAARAKTGVKVAKNSRLRLLEFLDPDYGSRRILASKGDDACAKRGQLAFVSAYGIHQLHIFIFVLAVFHVLYCIITLAFGRTKMSKWKAWEDETKTIEYQYYNDPARFRFARDTTFGRRHLSFWSRTPISLWIVCFFRQFFGSVTKVDYMTLRHGFIVAHLAPGSEVKFDFHKYISRSLEDDFKVVVGISPAMWLFAVLFILTNTNGWYSYLWLPFISLIIILLVGTKLHVIITHMGLTIQERGHVVKGVPVVQPRDDLFWFGRPQLILFLIHFVLFMNAFQLAFFAWTTYAFKWMGCFHQRVE…
>CsMLO10
MAENEQETRSLALTPTWSVASVLTIFVAVSLLVERSIHRLSTWLGKTNRKPLFEAVEKMKEELMLLGFISLLLTATSSSISNICVPSKFYNTPFTPCTRAEADEHEDDNSSEERKLYTASVLPHLFRRMLNVNKKTCKEGYEPFVSYEGLEQLHRFIFIMAVTHISYSCLTMLLAIVKIHRWRVWENEAHMDRHDSLNDITREMTLRRQSTFVRYHTSNPMTRNSFLIWVTCFFRQFGNSVVRADYLTLRKGFIMNHHLPLTYDFHSYMIRSMEEEFQRIVGVSGPLWGFVVAFMLFNVKGSNLYFWIASVPIALVLLVGTKLQHVIATLALESAGITGSFSGSKLKPRDDLFWFKKPELLLSLIHFILFQNAFELASFFWFWWQFGYNSCFIRNHMLV…
>CsMLO11
MGGGGEGTTLEFTPTWVVAAVCTVIVAISLALERLLHFLGRYLKSKNQKPLNEALQKVKEELMLLGFISLLLTVFQGTISKLCVPESLTEHLLPCDLKDKPKAEHGSPSGESGSSTTKHFQTLFVSSISGTARRLLSEGSASQAGYCAKKNKVPLLSLEALHHLHIFIFILAIVHVTFCVLTVVFGGLKIRQWKHWEDSIAKENYDTEQVLKPKVTHVHQHAFIKDHFLGFGKDSALLGWLHSFLKQFYASVTKSDYATLRLGFITTHCRGNPKFNFHKYMIRALEDDFKHVVGISWYLWIFVVVFLFLNVSGWHTYFWIAFIPFVLLLAVGTKLEHVITQLAHEVAEKHIAIEGDLVVQPSDDHFWFQRPRIVLFLIHFILFQNAFEIGFFFWIWVQY…
>CsMLO12
MAGGGAGRSLEETPTWAVAAVCFVLVLISIIIEHILHLIGKWLKKKHKRALYEALEKIKSELMLLGFISLLLTVGQSLITNVCIPPDVAATWHPCSPQREEELTKEADLVDSDQNRRKLLALSHHVNATFRRSLAAAGGTDKCAAKGKVPFVSEGGIHQLHIFIFVLAVFHVLYCVLTLALGNAKMRSWKSWEKETRTVEYQFSHDPERFRFARDTSFGRRHLSFWTKSPFLIWIVCFFRQFVRSVPKVDYLTLRHGFVMAHLAPHSDQKFDFQKYIKRSLEEDFKVVVSISPPIWFFAVLFLLFNTHGWRAYLWLPFVPLIIVLLVGTKLQVIITKMALRIQERGEVVKGVPVVEPGDDLFWFNRPRLILYLINFVLFQNAFQLAFFAWTWKEFGMKS…
>CsMLO13
MGGGAGAGGPSRELDQTPTWAVAAVCAVIILISIILEKVLHMVGEIFQKRKKKALYEALEKVKGELMVLGFISLLLTFGQNYIAKVCIPSKYENTMLPCPFRGSSTTLPKSSHHAEPDDDEETSDHHRRLLWYEHRRLGGGGSVEGCKPGYTQLISLNGLHQIHIFIFFLAVLHVVFSAITMTLGRLKIRAWKVWERQTEQEHDAMNDPTRFRLTHETSFVRDHSSFWTKTPLSFYFVCFWRQFFRSVSRPDYLSLRHGFVTVHLAPGSKFDFQKYIKRSLEDDFKVVVGISPLLWASMVLFLLLNVNGWQVMFWVSIFPLVVILAVGTKLQGIITQMALEIKERHAVVQGIPLVQVSDRHFWFSWPILVLYLIHYVLFQNAFEITYFFWIWYEFGLRS…
>CsMLO14
MLLVVYYLCLSLLWGKSWGAPASDGTTRELDQTPTWAVAGVCAIIILISIALEKLLHKAGTWLTEKHKRALFEALEKVKAELMILGFISLLLTFGQNYIIKICIPTKVANTMLPCAAKEDKLEKGDEGEHHRRLLMYERRFLAAAGGAVSCKEGHVPLISISGLHQLHLFIFFLAVFHVVYSAITMMLGRLKIRGWKAWEEETSTHNYEFSNDNARFRLTHETSFVKAHTSFWTKLPVFFYIGCFFRQFFKSVGKADYLALRNGFIAVHLAPGSKFDFQKYIKRSLEDDFKIIVGVSPVLWTSFVVFLLINVYGWQALFWSSLVPVIIILAVGTKLQGVMTKMALEITERHAVVQGIPLVQASDKYFWFGKPQLVLYLIHFALFSNAFQITYFFWIWYS…
>CsMLO15
MASLERTPTWAVATVCFLLILISISTEYLLHFLVKRFFSIKRRKSLRQALDNIKSELMLLGFVSLLLTVSEKGIANICIPKSLNHKFLPCHTINFNSTYFLEEPKCDSQGKASLLSRDGAKQVKYLIICLAFVHIFSSLLSYSLGIAKMRRWQSWEAKTRTLEYQFTTDPRRFQFARQTSFGKRHLKFWSDHHILRWPACFVRQFYESVSAADYLTLRHGFITAHLGEGTNFDFQKYITRALDNDFSVVVGISWWVWVFSVIFIFFSAHGFHSYLWLPFIPLLMLLLVGTKLQGIMTEMCLDSHEKSHVVRGTLLVRPSDHYFWLGRPKLLLYFIHFIFFQNSFQLAFFAWAWLKFGLRSCFQREIADLVIGVSVGVLVQFICGYVTLPLYALVAQMGS…
>CsMLO16
MSVFCLCFCLLLTGAAASGGDGGSHSRDLDNTPTWAVAAVCFFFVLISIVLENVIHKLGTWLTKKHKSSLYEALEKVKAELMILGFISLLLTFAQAYIVQICIPPAIANSMLPCRREEKNASTDEDEHHRRLQWLIRRSLAGGHNVVSCEDGKVSLISIDGLHQLHILIFFLAVFHVLFSVITMTLGRIKSCFFRQFYGSVSKADYLTLRNGFITVHLAPGSKFNFQRYIKRSLEDDFKVVVGVSPFLWSSFVIFLLLNLSGWHTLFWASFIPLLIILAVGSKLQAILTRMALEISEKHAVVQGIPLVQGSDKYFWFGRPQLILHLMHFSLFQNAFQTTYILSTLYSFGLNSCFFDGHILTIIKVGLGYEESIFDEQTSKALMKWQETAKKKRAKRASA…
>CmoMLO1
MAENADPEGRSLALTPTWSVASVLTIFVAVSLLVERSIHRLSSWLGKTHRKPLFEAVEKMKEELMLLGFISLLLTATSSVISNICVPSKFYDTSFTPCTQSEIDEQNEDNSSSEKRKLYMVSVFPHLYRRMLTVNKNTCKEGHEPFVSYEGLEQLHRFIFIMAVTHIFYSCLTMLLAIVKIHSWRVWENEAHMDHHDSFSDTTRKKIMQRQSTFVQYHTSNPLTRKSVLIWMTCFFRQFGRSVVRSDYLALRKGFIMNHNLSSKYDFHSYMVRSMEEEFQRIVGVSGPLWGFVVAFLLFNVKGSNLYFWIATIPVTLVLLVGTKLQHIIATLTLENAGITGFVSGAKLRPRDDLFWFKKPELLLSLIHFVLFQNAFELASFFWFWWQFGYSSCFISNHL…
>CmoMLO2
MGEISSGSLETTPTWAVAVFVFVFFFLAFIIETSLHHLTKFLRGRKFKSFKRALGKIKIEMMKMGFISLLLAFTEASIPNICVTKRVSKSFLPCRDIAMEASMESVVFASTRTPVLNSDQTDHCESKGMVSLMSREGVSQLNVLISLLAVFHVLYCMFTMCLGIAKIRKWKEWEKETRALDYQMDNDPRRFRLTSQTSIGRRHLNFYATHPLLVWPVCFIRQFSGSVSKSDYFTLRNGFITSNIAGGCEFNFQKFVHRAFDHDFVQVIQIRFWIWIFSILFIFFSAHEFYNHYWLPFIPLVIVVTVGTKLEVIITTMCVESSRRNPISQGEFTVKPHDQLFWFSKPNWLLYLIQFVLIQNSFQLAFSTWTWFEFGVKSCFNRRNEDIAIRLGMGVGVQL…
>CmoMLO3
MAGGGAGRSLEETATWAVAAVCFVLVLISIVIEHSLHLIGKWFKKKHKRALYEALEKIKAELMLLGFISLLLTVGQSLITNVCIPEDVAATWHPCSPQKEEELSKQDDVVNSDTNRRKLLAVSPVNATFRRVLAGGGGTDKCAAKGKVPFVSEEGIHQLHIFIFVLAVFHVLYCVLTLALGNAKMRSWKAWEKETRTVEYQFSHDPERFRFARDTSFGRRHLSFWTKSPSLVWMVCFFRQFVRSVPKVDYLTLRHGFVMAHLAPHSDQKFDFQKYIKRSLEEDFKVVVSISPPIWFLAVLFLLFNTHGWRAYLWLPFIPLIIVLLVGTKLQVIITKMAVRIQERGEVVKGVPVVEPGDELFWFNRPRLILYLINFVLFQNAFQLAFFAWTWKEFGMKSC…
>CmoMLO4
MLLVSYLCLCLSLLWGKSWAASAGGDGTTRELDQTPTWAVAGVCAIIIVISIALEKLLHKVGTWLTDKHKRALFEAVEKVKAELMILGFISLLLAFGQNYIIKICIPTGVANTMLPCAAAKGLDEEKDSSGAGEGEHHRRLLWYERRVLAGHGGTVTCEKGHVPLISISGLHQLHLFIFFLAVFHVVYSAITMMLGRLKIRGWKAWEEETSTHNYEFSNDNARFRLTHDTSFVKAHTSFWTKLPVFFYIGCFFRQFFRSVGKADYMTLRNGFIAVHLAPGSKFDFQKYIKRSLEDDFKIIVGVSPVLWASFVVFLLINVYGWQALFWTSLIPVIIILAVGTKLQGVLTKMALEITERHAVVQGIPLVQASDKYFWFGKPQLVLYLIHFALFSNAFQITY…
>CmoMLO5
MVSLERTPTWAVATVCFLLILISICTEYLLHFLVKRFLSMKRRKSLRRALDNIKSELMLLGFVSLLLTVSEKAIANICIPKSSNKIFLPCPTTNSATYFVEEPKCDSQAKASLISRDGAKQVKYLIICLAFVHIFSSLLTYSLGIAKMRRWQYWEAKTRTLEYQFTTDPRRFQFARQTSFGKRHLKFWSDHHILRWPACFLRQFYESVSAADYLTLRHGFIAAHLGEGTNFDFQNYITRALDNDFSVVVGISWWVWIFSVIFIFFSAHGFHSHLWLPFIPLLMLLLVGTKLQGIMTEMCLDSHGKSHVVRGTLLVRPSDQYFWLGRPKLLLYFIHFIFFQNSFQLAFFAWAWLKFGMRSCFQREISDWVIGVAVGVLVQIICGYVTLPLYALVAQMGSS…
>CmoMLO6
MEFQEGRSLAETPTYSVASVVTVMVFVCFVVERAIYRFGKWLKKTKRKALFASLEKIKEELMLLGLISLMLAQCARWISEICVNSSLFTSRFYICSEEDYATNEHVMVESSLLSSNEIGIRRRGLSSLPHQCGEGREPFVSYEGLEQLHRFLFVLGITHVLYSCLAVGLAMSKIYSWKKWENQIRLSAEENWPAKKYKVMRRQTTFVFHHTSHPWSRNPILIWMLCFLRQFKSSIRKSDYLALRLGFITKHKLPISYDFHKYMVRSMEDEFHGILGISYPLWGYAILCIFVNIHGLNIYFWLSFIPAALVMLVGTKLQHVVSSLALEILAQTGPAAIGTQIKPRDDLFWFGKPEILLRLIQFIIFQNAFEMATFIWSLWGFKERSCFMKNDFMIITRLT…
>CmoMLO7
MSSGERLVNFDASNFAARLWLEKKHKPALVEALEKVKAELMLLGFISLLLTIGQDAVTQICVSKELAATWLPCAARVKEGVKVTKNSRLKLLEFLDPDYGSRRILASKGDDACAKKGQLAFVSAYGIHQLHIFIFVLAAFHILYCITILALGRTKMSKWKAWEDETKTIEYQYYNDPARFRFARDTTFGRRHLSFWSRTPISLWIVCFFRQFFRSVTKVDYMTLRHGFIVAHLPPGSEVKFDFHKYISRSLEDDFKVVVGISPAMWIFAVFLILTNTNGWYSYLWMPFISLIIILLVGTKLQVIITEMGLTIQERGHVVKGVPTVQPRDDLFWFGRPQLILFLIHFVLFTNAFQLAFFAWTSYAFKWRACFHQRIEDIVIRLLMGIIIHVLCSYGTLPL…
>CmoMLO8
MGGGGGGGAQSRELDQTPTWAVAAVCAVIILISIILEKVLHRVGEIFQRKKKKALYEALEKVKGELMVLGFISLLLTFGQNYIAEVCIPSRYANTMLPCPYRGKSHQSSHGIEPEEHEEDAHDHHRRLLWYEHRRLGGGGHVESCKPGYMQLISLNGLHQLHIFIFFLAVLHVVFSGITMTLGRLKIRGWKVWERQTELEHEAMNDPTRFRLTHETSFVRDHSSFWTKTPLSFYFVCFFRQFFRSVSRADYLSLRHGFVTVHLAPGSKFDFQKYIKRSLEDDFKVVVGISPLLWASMVLFLLLNVSGWQVMLWVSIFPLVVILAVGTKLQGIITQMALEIKERHAVVQGIPLVQVSDRHFWFSWPVLVLYLIHYVLFQNAFEITYFFWIWYEFGLRSCF…
>CmoMLO9
MAVSCLCFCLLFGGAAVVAAAGGGSGGGSRQLDNTPTWAVAGVCFFFIVISIVLEKVLHKVGTWLTEKHKSSLLEALEKVKAELMILGFISLLLTFAQGFIVKICIPPAIANTMLPCPLDKKDASSSDNSDDEHHRRLQWLIRRSLAGGHNVAPCKDGKVSLISIDGLHQLHILIFFLAVFHVVFSVTTMTLGRVKIRGWKEWEKETSTHNYEFFNDPARFRLTHETSFVKAHTSFWTRLPVFFYIGCFFRQFYGSVSKADYLTLRNGFITVHLAPGSKFDFQRYIKRSLEDDFKVVVGVSPVLWLSFVIFLLLNVAGWRTMFWASFIPLIIILAVGSKLQAILTRMALEISEKHAVVQGIPLVQGSDKYFWFGRPQLILHLMHFALFQNAFQITFNLS…
>CmoMLO10
MLLVCYLCLSFLWSKSLAAPAGGDGTTRELDQTPTWAVAGVCAVIIIISITLEKLLHKAGTWLTDKHKRALYEALEKVKAELMILGFISLLLTFGQSYIIKICIPTGVANTMLPCAAAKDDKMEKDAGGADEGEHHRRLLWYERRYLAAVGPVSCKDDHVPLISISGLHQLHLFIFFLAVFHVVYSAITMMLGRLKIRGWKAWEEETSTHNYEFSNDNARFRLTHETSFVRAHTSFWAKLPVFFYIGCFFRQFFRSVGKADYLALRNGFIAVHLAPGSKFDFQKYIKRSLEDDYKIIVGVSPVLWASFVVFLLINVYGWQALFWTSLIPVIIILAVGTKLQGVMTNMALEITERHAVVQGIPLVQASDKYFWFGKPQLVLYLIHFALFSNAFQITYFFW…
>CmoMLO11
MSGGGEGTSLEFTPTWVVAAVCSVIVAISLALERLLHFLGTYLKKKNQKPLNEALQKVKEELMLLGFISLLLTVFQGTISKWCVPESLTEHLLPCDLKDKPKAEEDEHGSSTTEHFQTFFVSSISGTARRLLSEGSASQNGYCASKDKVPLLSLEALHHLHIFIFILAIVHVTFCVLTVVFGGLKIRQWKAWEDSIAKENYDAEDVLEPKVTHVHQHAFIKDHFQGIGKDSALLGWLRSFLKQFYASVTKADYVTLRLGFIMTHCRGNPKFNFHKYMIRALEDDFKHVVGISWYLWIFVVVFLLLNINGWHTYFWIAFIPLILLLAVGAKLEHVIAQLAHEVAEKHVAIEGDLIVQPSDDHFWFQRPRIVLFLIHFILFQNAFEIGFFFWIWVQYGFDS…
>CmoMLO12
MKSAEKHWLEKSHRKPLFEALEKMKEELMLLGFISLLLTASSSVISNICIPSKFYDTSFTPCSQSQIDEHHVDTSSEQRKLYMVSSFPYLYRRMLTVNKNTCKEGHEPFVSYEGLEQLHRFIFVMAVTHVSYSCLTMLLAIVKIHSWRVWENEAHMDLHDVFSDTTNEKIMQRQSHFVQYLTSNPLTRSNFLIWMTCFFRQFGSSVVHSDYLTLRKGFITNHNLSSSYDFHSYMVRSMEEEFQRIVGVSGPLWGFVVAFLLFNVKGSNLYFWIASIPFTLVLLVGTKLQHVIATLTLENAGISGFFSGAKLKPRDDLFWFKKPEFLLSLIHFVLFQNAFELASFFWFWWQFGYNSCFISNHLLVYLRLILGFAGQFLCSYSTLPLYALVTQMGTNYKAA…
>CmoMLO13
MAAAGGGKSLEQTPTWAVAVVCFILLFISIIIEYIIHLIGQWLKKRHKRALFEALEKIKSELMLLGFISLLLTVGQGPISDICIPEHVAATWHPCTKEKEAKMNEDMEKSVEHLANNGRRLLHLNGTGGSFRRVLAAPGGADKCAAKGLVSFISAEGIHQLHIFIFVLAVCHVLYCVLTYALARAKMRSWKTWEKETKTAEYQFSHDPERFRFARDTSFGRRHLNFWTKNSALMWIVCFFRQFVRSVPKVDYLTLRHGFIMAHLAPQSHTQFDFQKYINRSLEEDFKVVVGISPPIWFFAVLFLLSNTHGWRAYLWLPFIPLIILLLIGTKLQVIITKMALRIQERGEVVKGVPVVEPGDDLFWFNRPRLILYLINFVLFQNAFQVGFFAWTWYEFGLN…
>CmoMLO14
MAAAAAALDPSSLQFTPTWAVAAVCFIFISLSLFLEHLIHLLSNWLKRKRKTALFEAVEKLKSVLMLLGFMSLTLTVTQQPVSKICIPNSVAFTMLPCQREIQIKANKNLEMEQLRSSSSGDSSSSSSSSDYCSAKGKASLISQGGMNQLNNFIFVLAAMQILYSLLTMALGKAKMRRWKAWEEETHTLDYQVANDPHRFRFTRQTTFGRRHISSCATPPFLLWIKCFLRQFFRSVAKVDYLTLRHGFISTHIQGNTSFNFQKYIERSLHDDFKVVVGISPFMWLMVVIFILVDVHGWNAYLWVSFLPLIIVLALGTKLEVIVARLALELQDKTDVIKGAPMVEPSDDLFWFNHPKFVLTLLHFTLFMNAFEFSFFIWVTLQYGIKSCYHEHLEVIIIR…
>CmoMLO15
MADNEEEMRSLALTPTWSVASVLTIFVVVSLLVERSIHRLSTWLRKTNRKPLLEAVEKMKEATSSLISNICIPSRFYNTPFTPCTKAEIDEQKEDSSSEERKLYTVSVLPHLFRRMLNGNEKTCKEGYEPFVSYEGLEQLHRFIFIMAVTHISYSCLTMLLAIVKIHRWRAWEDEAHMDRHDSLNDITREMTLRRQSTFVRYHTSHPITRNSFLIWVTCFFRQFGNSVVHADYLTLRKGFIMNHHLPLTYDFHSYMIRSMEEEFQRIVGVSAPLWGFVVAFMLFDVKGSNLYFWIASIPIALVLLVGTKLQHVIATLALESAGITGSFSGPKLKPRDDLFWFKKPELLLSLIHFILFQNAFELASFFWFWWQFGYNSCFIRNHMLVYARLILGFAGQFL…
>CmoMLO16
MGEEGRSLAVTPTWSFATVVTIMVSLGFFFQGTLRRIKKWLDRTKRKSLLAALEKIKEELMLFGLLSLLMGHWIVFVARICVKSSVLSSRFYPCALEIDLKRVRHVSIASENMNSSNAGIREYCPEGRESFASYESLEQLHRLIFVLGITHVSYSFIAIALAMIKIYGWRAWENEAKALAIGNAQEESVQASSTRPKIGRLSTFVFHHTSHPWSRNRVLVWLLCFSRQFWSSINRADYMALRLGFISTHQLPISYDFHNYMLRSMDDEFRDMVGISVPLWIYAIACIFLNFHGSNIYFWVSFLPAILILLIGTKLHRVVVKLAVEVVDTSARGCYRFNLRDELFWFGKPKLLLWLIQFISFQNAFEMATFIWSLWEIREPSCFMENQTYVGIRLAFGVI…
>CmoMLO17
MSGGGEGTTLEFTPTWVVAAVCTVIVAISLALERLLHFLGKYLKKKNQKPLYEALQKVKEELMLLGFISLLLTVFQGVISKLCVPESLTEHFLPCNLKDKAKAEHDSHSGETGSSTTKHFQTFFVSSISGSARRLLSEGSAAQAGYCGKKNKVPLLSLEALHHLHIFIFILAIVHVSFCVLTVVFGGLKIRQWKHWEDSIAKENYDTEQVLKPKVTHVHQHAFIKDHFLGIGKDSALLGWLHSFLKQFYASVTKSDYITLRLGFIMTHCRGNPKFNFHKYMIRALEDDFKHVVGISWYLWIFVVVFLFLNVNGWHTYFWIAFIPFVLLLAVGTKLEHVITQLAHEVAEKHIAIEGELVVQPSDDHFWFQRPRFVLFLIHFILFQNAFEIGFFFWIWVQY…
>CmoMLO18
MLLGFISLLLTIGQDAVTKICVSRELAATWRPCAGKEKAPKNSRLKLFEFLDPDYGSRRILASKGNDACADRGQVAFVSAYGIHQLHIFIFVLAVFHVLYCIATLALGRTKMRKWKAWEDETKTLEYQYYNDPARFRFARDTTFGRRHLSFWSRTPVFLWIVCFFRQFFGSVTKVDYMTLRHGFIVAHLAPGSEVKFDFHKYISRSLENDFKVVVGISPAMWLFAVLFILTNTHGWYSYLWLPFISLIIILLVGTKLHVIITKMGLTIQERGHVIKGVPVVQPRDDLFWFGRPKLILFLIHFVLFQNAFQLAFFAWTTYAFSLRSCFHQKIEDIAIRLSMGVIIQVLCSYVTLPLYALVTQMGSNMKPTIFNERVATALKNWHHSAKKHMKQHRNPDGT…
>CmoMLO19
MAGGGAGRSLEETPTWAVAVVCFVLVLISIIIEHILHLIGKWLKKKHKRALYEALEKIKSELMLLGFISLLLTVGQSLITNVCIPPEVAATWHPCSPKKELELTQAHDSIDSDNSRRKLLAMSPVNATFRRVLAAAGGSDKCAERGKVPFVSEGGIHQLHIFIFVLAVFHVLYCVLTLALGNAKMRSWKSWENETRTVEYQFSHDPERFRFARDTSFGRRHLSFWTKSPFLMWIVCFFRQFVRSVPKVDYLTLRHGFVMAHLAPHSDQKFDFRKYIKRSLEEDFKVVVSISPPIWFFAVLFLLFNTHGWRAYLWLPFVPLIIVLLVGTKLQVIITKMGLRIQERGEVVKGVPVVEPGDDLFWFNRPRLILYLINFVLFQNAFQLAFFAWTWKEFGMKSC…
>CmoMLO20
MNHATGIVHEPPNAKFEFTPTWIVAVVSSIIVIISFSLERGLHHLGQWLKHKKQDQLNHAVLKLKEELMILGFISLLLNVFQGAIGQFCMPRDFAYHMLPCKRTVSVVHHFSSPTSLDGYNTHRHLLSTNTNFQHCLRKGKVPLLSLEALHQLHIFIFVLAVVHVVFCAITMLLAAAKIQQWKRWEDSIHRGLAHSQNDNEFKERAEGYWLNAAVIAWMVAFVKQFHGSITKSDYIFLRRGFIKKHCPGEPNFNFYDHITKSYQHDFKKVVGISWYLWAFVVLFLLLNLEGWHTYFWLAFLPLIMLLLVGAKLEYIITRMAQELNLRTVDREAQQENDIHRFQRRHNEIKKHGSRHEVNPSDDHFWFASPSLVLVLIHFILFQNSFEIAFFFWIWTTYG…
>AtMLO1
MGHGGEGMSLEFTPTWVVAGVCTVIVAISLAVERLLHYFGTVLKKKKQKPLYEALQKVKEELMLLGFISLLLTVFQGLISKFCVKENVLMHMLPCSLDSRREAGASEHKNVTAKEHFQTFLPIVGTTRRLLAEHAAVQVGYCSEKGKVPLLSLEALHHLHIFIFVLAISHVTFCVLTVIFGSTRIHQWKKWEDSIADEKFDPETALRKRRVTHVHNHAFIKEHFLGIGKDSVILGWTQSFLKQFYDSVTKSDYVTLRLGFIMTHCKGNPKLNFHKYMMRALEDDFKQVVGISWYLWIFVVIFLLLNVNGWHTYFWIAFIPFALLLAVGTKLEHVIAQLAHEVAEKHVAIEGDLVVKPSDEHFWFSKPQIVLYLIHFILFQNAFEIAFFFWIWVTYGFDS…
>AtMLO2
MADQVKERTLEETSTWAVAVVCFVLLFISIVLEHSIHKIGTWFKKKHKQALFEALEKVKAELMLLGFISLLLTIGQTPISNICISQKVASTMHPCSAAEEAKKYGKKDAGKKDDGDGDKPGRRLLLELAESYIHRRSLATKGYDKCAEKGKVAFVSAYGIHQLHIFIFVLAVVHVVYCIVTYAFGKIKMRTWKSWEEETKTIEYQYSNDPERFRFARDTSFGRRHLNFWSKTRVTLWIVCFFRQFFGSVTKVDYLALRHGFIMAHFAPGNESRFDFRKYIQRSLEKDFKTVVEISPVIWFVAVLFLLTNSYGLRSYLWLPFIPLVVILIVGTKLEVIITKLGLRIQEKGDVVRGAPVVQPGDDLFWFGKPRFILFLIHLVLFTNAFQLAFFAWSTYEFN…
>AtMLO3
MTDKEESNHSSEVGAVRSLQETPTWALATVCFFFIAVSICLERLINLLSTRLKKNRKTSLLEAVEKLKSVLMVLGFMSLMLNVTEGEVSKICIPIKYANRMLPCRKTIKSHNDVSEDDDDDDGDNHDNSFFHQCSSKGKTSLISEEGLTQLSYFFFVLACMHILCNLAILLLGMAKMRKWNSWEKETQTVEYLAANDPNRFRITRDTTFARRHLSSWTETSFQLWIKCFFRQFYNSVAKVDYLTLRHGFIFAHVSSNNAFNFQNYIQRSLHEDFKTVVGISPLMWLTVVIFMLLDVSGWRVYFYMSFVPLIIVLVIGTKLEMIVAKMAVTIKENNSVIRGTPLVESNDTHFWFSNPRFLLSILHYTLFLNTFEMAFIVWITWQFGINSCYHDNQGIIIT…
>AtMLO4
MEHMMKEGRSLAETPTYSVASVVTVLVFVCFLVERAIYRFGKWLKKTRRKALFTSLEKMKEELMLLGLISLLLSQSARWISEICVNSSLFNSKFYICSEEDYGIHKKVLLEHTSSTNQSSLPHHGIHEASHQCGHGREPFVSYEGLEQLLRFLFVLGITHVLYSGIAIGLAMSKIYSWRKWEAQAIIMAESDIHAKKTKVMKRQSTFVFHHASHPWSNNRFLIWMLCFLRQFRGSIRKSDYFALRLGFLTKHNLPFTYNFHMYMVRTMEDEFHGIVGISWPLWVYAIVCICINVHGLNMYFWISFVPAILVMLVGTKLEHVVSKLALEVKEQQTGTSNGAQVKPRDGLFWFGKPEILLRLIQFIIFQNAFEMATFIWFLWGIKERSCFMKNHVMISSRL…
>AtMLO5
MAGGGGGSTSGEGPRELDQTPTWAVSTVCGVIILISIVLELMIHKIGEVFTERRKKALYEALQKIKNELMVLGFISLLLTFGQNYIASLCVASRYGHAMSFCGPYDGPSGESKKPKTTEHLERRVLADAAPAQCKKGYVPLISLNALHQVHIFIFFLAVFHVIYSAITMMLGRAKIRGWKVWEEEVINDHEMMNDPSRFRLTHETSFVREHVNPWAKNRFSFYVMCFFRQMLRSVRKSDYLTMRHGFISVHLAPGMKFNFQKYIKRSLEDDFKVVVGISPELWAFVMLFLLFDVHGWYVTAVITMIPPLLTLAIGTKLQAIISDMALEIQERHAVIQGMPLVNVSDRHFWFSRPALVLHIIHFILFQNAFEITYFFWIWYEFGLRSCFHHHFALIIIRV…
>AtMLO6
MADQVKEKTLEETSTWAVAVVCFVLLLISIVIEKLIHKIGSWFKKKNKKALYEALEKVKAELMLMGFISLLLTIGQGYISNICIPKNIAASMHPCSASEEARKYGKKDVPKEDEEENLRRKLLQLVDSLIPRRSLATKGYDKCAEKGKVAFVSAYGMHQLHIFIFVLAVCHVIYCIVTYALGKTKMRRWKKWEEETKTIEYQYSHDPERFRFARDTSFGRRHLSFWSKSTITLWIVCFFRQFFRSVTKVDYLTLRHGFIMAHLAPGSDARFDFRKYIQRSLEEDFKTIVEINPVIWFIAVLFLLTNTNGLNSYLWLPFIPFIVILIVGTKLQVIITKLGLRIQEKGDVVKGTPLVQPGDHFFWFGRPRFILFLIHLVLFTNAFQLAFFVWSTYEFGLKN…
>AtMLO7
MITRSRCRRSLLWFLVFHGGATATGAPSGGKELSQTPTWAVAVVCTFLILISHLLEKGLQRLANWLWKKHKNSLLEALEKIKAELMILGFISLLLTFGEPYILKICVPRKAALSMLPCLSEDTVLFQKLAPSSLSRHLLAAGDTSINCKQGSEPLITLKGLHQLHILLFFLAIFHIVYSLITMMLSRLKIRGWKKWEQETLSNDYEFSIDHSRLRLTHETSFVREHTSFWTTTPFFFYVGCFFRQFFVSVERTDYLTLRHGFISAHLAPGRKFNFQRYIKRSLEDDFKLVVGISPVLWASFVIFLLFNVNGWRTLFWASIPPLLIILAVGTKLQAIMATMALEIVETHAVVQGMPLVQGSDRYFWFDCPQLLLHLIHFALFQNAFQITHFFWIWYSFGL…
>AtMLO8
MGIIDGSLLRRLICLCLWCLLGGGVTVVTAEDEKKVVHKQLNQTPTWAVAAVCTFFIVVSVLLEKLLHKVGKVLWDRHKTALLDALEKIKAELMVLGFISLLLTFGQTYILDICIPSHVARTMLPCPAPNLKKEDDDNGESHRRLLSFEHRFLSGGEASPTKCTKEGYVELISAEALHQLHILIFFLAIFHVLYSFLTMMLGRLKIRGWKHWENETSSHNYEFSTDTSRFRLTHETSFVRAHTSFWTRIPFFFYVGCFFRQFFRSVGRTDYLTLRNGFIAVHLAPGSQFNFQKYIKRSLEDDFKVVVGVSPVLWGSFVLFLLLNIDGFKMMFIGTAIPVIIILAVGTKLQAIMTRMALGITDRHAVVQGMPLVQGNDEYFWFGRPHLILHLMHFALFQN…
>AtMLO9
MAGGGGGGGGEGPRQLDQTPTWAVSTVCGVIILISIILELIIHKVGEVFERKKKKALFEALEKIKNELMVLGFISLLLTFGQNYIASICVPSRYGHAMSFCGPYDGPSEDDRKKLKKTDHAMRILYSVQRRSLADAPPVNCKKDYVALISLNALHQVHIFIFFLAVFHVIYSAITMMLGRAKIRGWKVWEQEVIHEQEMMNDPSRFRLTHETSFVREHVNSWASNKFFFYVMCFFRQILRSVRKSDYLTMRHGFISVHLAPGMKFDFQKYIKRSLEDDFKVVVGIRPELWAFVMLFLLFDVHGWYVTAVITMIPPLLTLAIGTKLQAIISYMALEIQERHAVIQGMPVVNVSDQHFWFEKPDLVLHMIHFVLFQNAFEITYFFWIWYEFGLRSCFHHHF…
>AtMLO10
MATRCFWCWTTLLFCSQLLTGFARASSAGGAKEKGLSQTPTWAVALVCTFFILVSVLLEKALHRVATWLWEKHKNSLLEALEKIKAELMILGFISLLLTFGEQYILKICIPEKAAASMLPCPAPSTHDQDKTHRRRLAAATTSSRCDEGHEPLIPATGLHQLHILLFFMAAFHILYSFITMMLGRLKIRGWKKWEQETCSHDYEFSIDPSRFRLTHETSFVRQHSSFWTKIPFFFYAGCFLQQFFRSVGRTDYLTLRHGFIAAHLAPGRKFDFQKYIKRSLEDDFKVVVGISPLLWASFVIFLLLNVNGWEALFWASILPVLIILAVSTKLQAILTRMALGITERHAVVQGIPLVHGSDKYFWFNRPQLLLHLLHFALFQNAFQLTYFFWVWYSFGLKS…
>AtMLO11
MGEGEENGNEADSNERSLALSPTWSVAIVLTVFVVVSLIVERSIYRLSTWLRKTKRKPMFAALEKMKEELMLLGFISLLLTATSSTIANICVPSSFYNDRFLPCTRSEIQEELESGSTVKRNLLTKSLFFNIFRRRLDVIKRTTCSEGHEPFVSYEGLEQLHRFIFIMAVTHVTYSCLTMLLAIVKIHSWRIWEDVARLDRHDCLTAVAREKIFRRQTTFVQYHTSAPLAKNRILIWVTCFFRQFGRSVDRSDYLTLRKGFIVNHHLTLKYDFHSYMIRSMEEEFQRIVGVSGPLWGFVVAFMLFNIKGSNLYFWIAIIPVTLVLLVGAKLQHVIATLALENAGLTEYPSGVKLRPRDELFWFNKPELLLSLIHFILFQNSFELASFFWFWWQFGYSSC…
>AtMLO12
MAIKERSLEETPTWAVAVVCFVLLFISIMIEYFLHFIGHWFKKKHKKALSEALEKVKAELMLLGFISLLLVVLQTPVSEICIPRNIAATWHPCSNHQEIAKYGKDYIDDGRKILEDFDSNDFYSPRRNLATKGYDKCAEKGKVALVSAYGIHQLHIFIFVLAVFHVLYCIITYALGKTKMKKWKSWERETKTIEYQYANDPERFRFARDTSFGRRHLNIWSKSTFTLWITCFFRQFFGSVTKVDYLTLRHGFIMAHLPAGSAARFDFQKYIERSLEQDFTVVVGISPLIWCIAVLFILTNTHGWDSYLWLPFLPLIVILIVGAKLQMIISKLGLRIQEKGDVVKGAPVVEPGDDLFWFGRPRFILFLIHLVLFTNAFQLAFFVWSTYEFTLKNCFHHKT…
>AtMLO13
MAEARSGSLEYTPTWVVAFICFIIVLLSLLAERGLHHLGKCLKRRQQDALFEALQKLKEELMLLGFISLMLTVSQAAIRHICVPPALVNNMFPCKKPLEEHHAPKSSHSIINNARHLLSTGESPDHCAAKGQVPLVSVEALHQLHIFIFVLAVFHVIFCASTMVLGGARIQQWKHWEDWFKKRPSQKGTTRRGHHAHAHELFSANHEFFEMHAGGFWRRSVVISWVRSFFKQFYGSVTKSEYIALRQAFIMSHCRTNPSFDFHKYMLRTLEIDFKKVVSISWYLWLFVVVFLLLNVGGWNTYFWLSFLPLILLLMVGAKLEYIISSLALDVSEKRSRAEEAVITPSDELFWFHRPGIVLQLIHFILFQNSFEIAFFFWILFTYGIHSCIMEKLGYLIPR…
>AtMLO14
MREETEPSERTLGLTPTWSVATVLTIFVFVSLIVERSIHRLSNWLQKTKRKPLFAALEKMKEELMLLGFISLLLTATSSTIANICVSSSFHNDRFVPCTPSEINEELESTISTVKRTQLTRSLFLHTLRRRLSGIGEDTCSEGHEPFLSYEGMEQLHRFIFIMAVTHVTYSCLTMLLAIVKIHRWRIWEDEVHMDRNDCLTVVAREKIFRRQTTFVQYHTSAPLVKNRLLIWVICFFRQFGHSVVRSDYLTLRKGFIMNHHLTLTYDFHSYMIRSMEEEFQKIVGVSGPLWGFVVGFMLFNIKGSNLYFWLAIIPITLVLLVGAKLQHVIATLALENASITEYASGIKLRPRDELFWFKKPELLLSLIHFIQFQNAFELASFFWFWWQFGYNSCFLRNH…
>AtMLO15
MAGGGTTLEYTPTWVVALVCSVIVSISFAVERLIHRAGKHFKNNDQKQLFGALQKIKEELMLVGFISLLLSVGQSKIAKICISKELSEKFLPCTKPAGAEKSLKDSSHFQFSFTGRHLLAGDAPAGDYCSLKGKVPIMSLSALHELHIFIFVLAVAHIIFCLLTIVFGTMKIKQWKKWEDKVLEKDFDTDQMIQKKFTHVQEHEFIRSRFLGVGKADASLGWVQSFMKQFLASVNESDYITMRLGFVTTHCKTNPKFNFHKYLMRALNSDFKKVVGISWYLWVFVVLFLLLNIVAWHVYFWLAFIPLILLLAVGTKLEHIITDLAHEVAEKHIAVEGDLVVRPSDDLFWFQSPRLVLFLIHFILFQNSFEIAYFFFILFQFGWDSCIMDHVKFVIPRLV…
>HvMLO
MSDKKGVPARELPETPSWAVAVVFAAMVLVSVLMEHGLHKLGHWFQHRHKKALWEALEKMKAELMLVGFISLLLIVTQDPIIAKICISEDAADVMWPCKRGTEGRKPSKYVDYCPEGKVALMSTGSLHQLHVFIFVLAVFHVTYSVITIALSRLKMRTWKKWETETTSLEYQFANDPARFRFTHQTSFVKRHLGLSSTPGIRWVVAFFRQFFRSVTKVDYLTLRAGFINAHLSQNSKFDFHKYIKRSMEDDFKVVVGISLPLWGVAILTLFLDINGVGTLIWISFIPLVILLCVGTKLEMIIMEMALEIQDRASVIKGAPVVEPSNKFFWFHRPDWVLFFIHLTLFQNAFQMAHFVWTVATPGLKKCYHTQIGLSIMKVVVGLALQFLCSYMTFPLYAL…
>TaMLO
MAEDDGYPPARTLPETPSWAVALVFAVMIIVSVLLEHALHKLGHWFHKRHKNALAEALEKMKAELMLVGFISLLLAVTQDPISGICISQKAASIMRPCKVEPGSVKSKYKDYYCAKEGKVALMSTGSLHQLHIFIFVLAVFHVTYSVIIMALSRLKMRTWKKWETETASLEYQFANDPARFRFTHQTSFVKRHLGLSSTPGVRWVVAFFRQFFRSVTKVDYLTLRAGFINAHLSQNSKFDFHKYIKRSMEDDFKVVVGISLPLWAVAILTLFLDIDGIGTLTWVSFIPLIILLCVGTKLEMIIMEMALEIQDRSSVIKGAPVVEPSNKFFWFHRPDWVLFFIHLTLFQNAFQMAHFVWTVATPGLKDCFHMNIGLSIMKVVLGLALQFLCSYITFPLYA…
>ZmMLO
MAGGGGGRDLPSTPTWAVALVCAVIVLVSVAMEHGLHKLGHWFHTRQKKAMREALEKIKAELMLMGFISLLLAVGQTPISKICIPAKAGSIMLPCKPPKGAAAADDDDKSDGRRRLLWYPPYPGYDEPGHHRRFLAGAAPDDNYCSDQGKVSLISSAGVHQLHIFIFVLAVFHIVYSVATMALGRLKMRKWKKWESETNSLEYQYANDPSRFRFTHQTSFVKRHLGLSSTPGVRWVVAFFRQFFASVTKVDYLTMRQGFINYHLSPSTKFNFQQYIKRSLEDDFKVVVGISLPLWFVAIFTLLIDIKGFGTLVWISFVPLVILLLVGAKLEVVIMEMAKEIQDKATVIKGAPVVEPSDRFFWFNRPGWVLFLIHLTLFQNAFQMAHFVWTLLTPDLKKC…
>OsMLO
MAGGRSGSRELPETPTWAVAVVCAVLVLVSAAMEHGLHNLSHWFRRRQKKAMGDALDKIKAELMLLGFISLLLTVAQAPISKICIPKSAANILLPCKAGQDAIEEEAASGRRSLAGAGGGDYCSKFDGKVALMSAKSMHQLHIFIFVLAVFHVTYCIITMGLGRLKMKKWKKWESQTNSLEYQFAIDPSRFRFTHQTSFVKRHLGSFSSTPGLRWIVAFFRQFFGSVTKVDYLTMRQGFINAHLSQNSKFDFHKYIKRSLEDDFKVVVGISLPLWFVGILVLFLDIHGLGTLIWISFVPLIIVLLVGTKLEMVIMEMAQEIQDRATVIQGAPMVEPSNKYFWFNRPDWVLFFIHLTLFHNAFQMAHFVWTMATPGLKKCFHENIWLSIVEVIVGISLQV…
