# Supplementary material for: Identification of Powdery Mildew Resistance-Related Genes in Butternut Squash (Cucurbita moschata)
Source: Int J Mol Sci. 2024 Oct 10;25(20):10896. doi: 10.3390/ijms252010896 (PMC11507584; doi:10.3390/ijms252010896)
Supplement: Supplementary file 1 [file ijms-25-10896-s001.zip › Table S6 The primer used for RealTime qPCR.xlsx]

## Sheet: Table S2
Table S6 The primer used for RealTime qPCR
Name	Sequence
β-actin-F	GGTCGTTGCTCCTCCAGAAA
β-actin-R	TGAACGATAGCAGGACCCGA
CmMLO7-F	GGTGACTCAGATGGGCAGTA
CmMLO7-R	TGTGTTGGAGTAGTCGGCCT
CmMLO18-F	CACATCATAGTAGAGCCCAT
CmMLO18-R	TGTCATCTCCTGTTCTCCAC
CmoCh06G007380-F	ATCCTCTCGCTTTTAATCCA
CmoCh06G007380-R	TACCAACACAGAACCTCATT
CmoCh06G007400-F	ATGAGTTTCTATCAAGGGAG
CmoCh06G007400-R	AGTAGGATGTTGTGCAAGAG
CmoCh06G007410-F	AGGATGGTGGAAGGGTGAAA
CmoCh06G007410-R	GCCAAGGAATTGAAGCCAGG
CmoCh06G007420-F	AATATGCTTGGTCACTTGGT
CmoCh06G007420-R	AAGGTAACGATTGAAGACCC
